# Supplementary material for: {α,α′-Bis[(tert-but­yl)(6-meth­oxy­pyridin-2-yl)phosphino]-o-xylene}(η2-N-methyl­maleinimide)palladium(0) toluene hemisolvate
Source: IUCrdata. 2025 Jun 12;10(Pt 6):x250508. doi: 10.1107/S2414314625005085 (PMC12230596; doi:10.1107/S2414314625005085)
Supplement: Supplementary file 1 [file x-10-x250508-sup1.cif]

##############################################################################
#                                                                            #
# This CIF contains the data for a data article accepted for                 #
# publication in IUCrData. It conforms to the requirements of                #
# Notes for Authors for IUCrData, and has been                               #
# peer reviewed under the auspices of IUCrData.                              #
#                                                                            #
# Full details of the Crystallographic Information File format               #
# are given in the paper "The Crystallographic Information File (CIF):       #
# a New Standard Archive File for Crystallography" by S. R. Hall, F. H.      #
# Allen and I. D. Brown [Acta Cryst. (1991), A47, 655-685].                  #
#                                                                            #
# The current version of the core CIF dictionary is obtainable from          #
# ftp://ftp.iucr.org/pub/cif_core.dic.                                       #
#                                                                            #
# Software is freely available for graphical display of the structure(s)     #
# in this CIF. For information consult the CIF software page                 #
# http://www.iucr.org/resources/cif/software.                                #
#                                                                            #
# This file may be used for bona fide research purposes within the           #
# scientific community so long as proper attribution is given to the data    # 
# article from which it was obtained.                                        #
#                                                                            #
##############################################################################
data_I
_audit_creation_method     'SHELXL-2019/1'
_journal_date_recd_electronic     2025-04-24
_journal_date_accepted     2025-06-04
_journal_name_full     'IUCrData'
_journal_year     2025
_journal_volume     10
_journal_issue      6
_journal_page_first     0
_journal_page_last     0
_journal_paper_category     HM
_journal_paper_doi     10.1107/S2414314625005085
_journal_coeditor_code     HB4516
_publ_contact_author_name     'Helfried Neumann'
_publ_contact_author_address
;
Leibniz-Institut f\"ur Katalyse e. V.
Albert-Einstein-Str. 29a
18059 Rostock
Germany
;
_publ_contact_author_email     'helfried.neumann@catalysis.de'
_publ_contact_author_fax     '+4938112815000'
_publ_contact_author_phone     '+493811281171'
_publ_section_title
;\
(\a,\a'-Bis[(<i>tert</i>-butyl)(6-methoxypyridin-2-yl)phosphino]-<i>o</i>-\
xylene}(\h^2^-<i>N</i>-methylmaleinimide)palladium(0) toluene hemisolvate
;
loop_
    _publ_author_name
    _publ_author_footnote
    _publ_author_address
    'M\"uller, Stefan' .
;
Evonik Oxeno GmbH
Paul-Baumann-Str. 1,
45772 Marl
Germany
Lehrstuhl f\"ur Theoretische Chemie
Ruhr-Universit\"at Bochum
44780 Bochum
Germany
;
    'Spannenberg, Anke' .
;
Leibniz-Institut f\"ur Katalyse e. V.
Albert-Einstein-Str. 29a
18059 Rostock
Germany
;
    'Neumann, Helfried' .
;
Leibniz-Institut f\"ur Katalyse e. V.
Albert-Einstein-Str. 29a
18059 Rostock
Germany
;
    'Franke, Robert' .
;
Evonik Oxeno GmbH
Paul-Baumann-Str. 1,
45772 Marl
Germany
Lehrstuhl f\"ur Theoretische Chemie
Ruhr-Universit\"at Bochum
44780 Bochum
Germany
;
    'Beller, Matthias' .
;
Leibniz-Institut f\"ur Katalyse e. V.
Albert-Einstein-Str. 29a
18059 Rostock
Germany
;
_publ_section_synopsis
;
The title solvate, [Pd(C~5~H~5~NO~2~)(C~28~H~38~N~2~O~2~P~2~)]\\cdot0.5C~7~H~8~,
consists of a palladium(0) centre coordinated by a chelating
\a,\a'-bis[<i>tert</i>-butyl(6-methoxypyridin-2-yl)phosphino]<i>o</i>-xylene
molecule and an <i>N</i>-methylmaleinimide ligand binding in an
\h^2^-coordination mode.
;
_chemical_name_systematic
;\
(\a,\a'-Bis[(<i>tert</i>-butyl)(6-methoxypyridin-2-yl)phosphino]-<i>o</i>-\
xylene}(\h^2^-<i>N</i>-methylmaleinimide)palladium(0) toluene hemisolvate
;
_chemical_name_common     ?
_chemical_formula_moiety     '(C33 H43 N3 O4 P2 Pd), 0.5(C7 H8)'
_chemical_formula_sum     'C36.50 H47 N3 O4 P2 Pd'
_chemical_formula_iupac     '[Pd (C5 H5 N O2) (C28 H38 N2 O2 P2)], 0.5C7 H8'
_chemical_formula_weight     760.11
_chemical_melting_point     ?
_space_group_crystal_system     triclinic
_space_group_name_H-M_alt     'P -1'
_space_group_name_Hall     '-P 1'
loop_
    _space_group_symop_operation_xyz
    'x, y, z'
    '-x, -y, -z'
_cell_length_a     9.5548(2)
_cell_length_b     10.7020(3)
_cell_length_c     18.4654(5)
_cell_angle_alpha     74.0508(10)
_cell_angle_beta     86.9998(10)
_cell_angle_gamma     76.0888(9)
_cell_volume     1762.06(8)
_cell_formula_units_Z     2
_cell_measurement_reflns_used     9834
_cell_measurement_theta_min     2.49
_cell_measurement_theta_max     66.61
_cell_measurement_temperature     150(2)
_exptl_crystal_description     plate
_exptl_crystal_colour     colourless
_exptl_crystal_size_max     0.190
_exptl_crystal_size_mid     0.080
_exptl_crystal_size_min     0.030
_exptl_crystal_density_diffrn     1.433
_exptl_crystal_density_meas     ?
_exptl_crystal_density_method     ?
_exptl_crystal_F_000     790
_exptl_absorpt_coefficient_mu     5.449
_exptl_absorpt_correction_type     multi-scan
_exptl_absorpt_process_details
;
(SADABS; Krause <i>et al.</i>,  2015)
;
_exptl_absorpt_correction_T_min     0.42
_exptl_absorpt_correction_T_max     0.85
_diffrn_ambient_temperature     150(2)
_diffrn_radiation_type     CuK\a
_diffrn_radiation_wavelength     1.54178
_diffrn_radiation_source     microfocus
_diffrn_radiation_monochromator     multilayer
_diffrn_measurement_device_type     'Bruker APEXII CCD'
_diffrn_measurement_method     '\f and \w scans'
_diffrn_detector_area_resol_mean     ?
_diffrn_reflns_number     27460
_diffrn_reflns_av_R_equivalents     0.0299
_diffrn_reflns_av_unetI/netI     0.0225
_diffrn_reflns_theta_min     2.489
_diffrn_reflns_theta_max     66.675
_diffrn_reflns_theta_full     66.675
_diffrn_measured_fraction_theta_max     0.997
_diffrn_measured_fraction_theta_full     0.997
_diffrn_reflns_limit_h_min     -10
_diffrn_reflns_limit_h_max     11
_diffrn_reflns_limit_k_min     -12
_diffrn_reflns_limit_k_max     12
_diffrn_reflns_limit_l_min     -21
_diffrn_reflns_limit_l_max     21
_refine_special_details     ?
_reflns_number_total     6223
_reflns_number_gt     5975
_reflns_threshold_expression     'I > 2\s(I)'
_refine_ls_structure_factor_coef     Fsqd
_refine_ls_matrix_type     full
_refine_ls_R_factor_all     0.0231
_refine_ls_R_factor_gt     0.0219
_refine_ls_wR_factor_gt     0.0560
_refine_ls_wR_factor_ref     0.0568
_refine_ls_goodness_of_fit_ref     1.064
_refine_ls_restrained_S_all     1.076
_refine_ls_number_reflns     6223
_refine_ls_number_parameters     456
_refine_ls_number_restraints     43
_refine_ls_hydrogen_treatment     mixed
_refine_ls_weighting_scheme     calc
_refine_ls_weighting_details
              'w=1/[\s^2^(Fo^2^)+(0.0327P)^2^+0.6517P] where P=(Fo^2^+2Fc^2^)/3'
_atom_sites_solution_hydrogens     mixed
_atom_sites_solution_primary     dual
_atom_sites_solution_secondary     ?
_refine_ls_shift/su_max     0.001
_refine_ls_shift/su_mean     0.000
_refine_diff_density_max     0.379
_refine_diff_density_min     -0.324
_refine_ls_extinction_method     none
_refine_ls_extinction_coef     .
loop_
    _atom_type_symbol
    _atom_type_description
    _atom_type_scat_dispersion_real
    _atom_type_scat_dispersion_imag
    _atom_type_scat_source
    'C' 'C' 0.0181 0.0091
                         'International Tables Vol C Tables 4.2.6.8 and 6.1.1.4'
    'H' 'H' 0.0000 0.0000
                         'International Tables Vol C Tables 4.2.6.8 and 6.1.1.4'
    'N' 'N' 0.0311 0.0180
                         'International Tables Vol C Tables 4.2.6.8 and 6.1.1.4'
    'O' 'O' 0.0492 0.0322
                         'International Tables Vol C Tables 4.2.6.8 and 6.1.1.4'
    'P' 'P' 0.2955 0.4335
                         'International Tables Vol C Tables 4.2.6.8 and 6.1.1.4'
    'Pd' 'Pd' 0.1215 3.9337
                         'International Tables Vol C Tables 4.2.6.8 and 6.1.1.4'
_computing_data_collection
;
APEX2 (Bruker, 2014)
;
_computing_cell_refinement
;
SAINT (Bruker, 2013)
;
_computing_data_reduction
;
SAINT (Bruker, 2013)
;
_computing_structure_solution
;
<i>SHELXT</i> (Sheldrick, 2015a)
;
_computing_structure_refinement
;
<i>SHELXL2019/1</i> (Sheldrick, 2015b)
;
_computing_molecular_graphics
;
XP in SHELXTL (Sheldrick, 2008)
;
_computing_publication_material
;
publCIF (Westrip, 2010)
;
loop_
    _atom_site_type_symbol
    _atom_site_label
    _atom_site_fract_x
    _atom_site_fract_y
    _atom_site_fract_z
    _atom_site_U_iso_or_equiv
    _atom_site_adp_type
    _atom_site_calc_flag
    _atom_site_occupancy
    _atom_site_disorder_assembly
    _atom_site_disorder_group
    C C1 0.93696(19) 0.27389(19) 0.26501(10) 0.0219(4) Uani d 1 . .
    H H1A 1.038026 0.265442 0.248101 0.026 Uiso calc 1 . .
    H H1B 0.911415 0.351279 0.286668 0.026 Uiso calc 1 . .
    C C2 0.92856(19) 0.14923(19) 0.32643(10) 0.0208(4) Uani d 1 . .
    C C3 1.0378(2) 0.0339(2) 0.33169(11) 0.0264(4) Uani d 1 . .
    H H3 1.112812 0.034881 0.295842 0.032 Uiso calc 1 . .
    C C4 1.0385(2) -0.0822(2) 0.38842(13) 0.0317(4) Uani d 1 . .
    H H4 1.112981 -0.160168 0.390936 0.038 Uiso calc 1 . .
    C C5 0.9305(2) -0.0842(2) 0.44141(12) 0.0329(5) Uani d 1 . .
    H H5 0.930161 -0.163591 0.480292 0.039 Uiso calc 1 . .
    C C6 0.8230(2) 0.0302(2) 0.43723(11) 0.0271(4) Uani d 1 . .
    H H6 0.750048 0.028730 0.474249 0.033 Uiso calc 1 . .
    C C7 0.81861(19) 0.14829(19) 0.37994(10) 0.0209(4) Uani d 1 . .
    C C8 0.70393(19) 0.27224(19) 0.38093(10) 0.0217(4) Uani d 1 . .
    H H8A 0.748903 0.349664 0.366498 0.026 Uiso calc 1 . .
    H H8B 0.670427 0.263624 0.433334 0.026 Uiso calc 1 . .
    C C9 0.9288(2) 0.18911(19) 0.13448(10) 0.0227(4) Uani d 1 . .
    C C10 0.9108(2) 0.0574(2) 0.15543(11) 0.0271(4) Uani d 1 . .
    C C11 0.9976(2) -0.0365(2) 0.12297(13) 0.0359(5) Uani d 1 . .
    H H11 0.988207 -0.126339 0.136391 0.043 Uiso calc 1 . .
    C C12 1.0977(2) 0.0040(3) 0.07083(13) 0.0403(5) Uani d 1 . .
    H H12 1.158779 -0.057616 0.047661 0.048 Uiso calc 1 . .
    C C13 1.1076(2) 0.1352(3) 0.05293(13) 0.0397(5) Uani d 1 . .
    H H13 1.176471 0.162079 0.016699 0.048 Uiso calc 1 . .
    C C14 0.8098(3) -0.1042(2) 0.24477(16) 0.0447(6) Uani d 1 . .
    H H14A 0.788263 -0.149860 0.208870 0.067 Uiso calc 1 . .
    H H14B 0.737396 -0.107416 0.284441 0.067 Uiso calc 1 . .
    H H14C 0.905612 -0.148857 0.267321 0.067 Uiso calc 1 . .
    C C15 0.8384(2) 0.47990(18) 0.12717(11) 0.0239(4) Uani d 1 . .
    C C16 0.9905(2) 0.5028(2) 0.12827(12) 0.0314(4) Uani d 1 . .
    H H16A 1.058980 0.435590 0.109059 0.047 Uiso calc 1 . .
    H H16B 1.017764 0.495027 0.180035 0.047 Uiso calc 1 . .
    H H16C 0.992061 0.592304 0.096426 0.047 Uiso calc 1 . .
    C C17 0.7880(2) 0.5048(2) 0.04594(12) 0.0339(5) Uani d 1 . .
    H H17A 0.790373 0.596066 0.017312 0.051 Uiso calc 1 . .
    H H17B 0.689335 0.493195 0.045913 0.051 Uiso calc 1 . .
    H H17C 0.852119 0.440888 0.022626 0.051 Uiso calc 1 . .
    C C18 0.7345(2) 0.5786(2) 0.16348(14) 0.0365(5) Uani d 1 . .
    H H18A 0.737224 0.670312 0.135890 0.055 Uiso calc 1 . .
    H H18B 0.763806 0.561504 0.216044 0.055 Uiso calc 1 . .
    H H18C 0.636309 0.566724 0.161636 0.055 Uiso calc 1 . .
    C C19 0.47054(19) 0.48686(18) 0.32103(11) 0.0217(4) Uani d 1 . .
    C C20 0.3886(2) 0.58387(18) 0.26075(11) 0.0233(4) Uani d 1 . .
    C C21 0.3500(2) 0.7168(2) 0.26300(13) 0.0299(4) Uani d 1 . .
    H H21 0.297344 0.784371 0.222513 0.036 Uiso calc 1 . .
    C C22 0.3900(2) 0.7482(2) 0.32514(14) 0.0373(5) Uani d 1 . .
    H H22 0.366071 0.838214 0.327934 0.045 Uiso calc 1 . .
    C C23 0.4650(3) 0.6476(2) 0.38326(15) 0.0406(5) Uani d 1 . .
    H H23 0.488761 0.670010 0.426669 0.049 Uiso calc 1 . .
    C C24 0.3017(2) 0.6378(2) 0.13411(12) 0.0342(5) Uani d 1 . .
    H H24A 0.207408 0.693147 0.141900 0.051 Uiso calc 1 . .
    H H24B 0.292520 0.592165 0.095883 0.051 Uiso calc 1 . .
    H H24C 0.370151 0.694553 0.117083 0.051 Uiso calc 1 . .
    C C25 0.4107(2) 0.22225(18) 0.37693(10) 0.0211(4) Uani d 1 . .
    C C26 0.2622(2) 0.2889(2) 0.33945(11) 0.0278(4) Uani d 1 . .
    H H26A 0.190948 0.241256 0.366123 0.042 Uiso calc 1 . .
    H H26B 0.266164 0.285940 0.286793 0.042 Uiso calc 1 . .
    H H26C 0.234534 0.382210 0.341447 0.042 Uiso calc 1 . .
    C C27 0.4047(2) 0.2302(2) 0.45863(11) 0.0276(4) Uani d 1 . .
    H H27A 0.389840 0.323658 0.459359 0.041 Uiso calc 1 . .
    H H27B 0.495543 0.177977 0.484686 0.041 Uiso calc 1 . .
    H H27C 0.324687 0.193929 0.484133 0.041 Uiso calc 1 . .
    C C28 0.4531(2) 0.07631(19) 0.37335(11) 0.0283(4) Uani d 1 . .
    H H28A 0.549613 0.033947 0.395548 0.042 Uiso calc 1 . .
    H H28B 0.453223 0.073754 0.320696 0.042 Uiso calc 1 . .
    H H28C 0.383498 0.028081 0.401506 0.042 Uiso calc 1 . .
    C C29 0.5627(2) 0.1729(2) 0.07110(10) 0.0238(4) Uani d 1 . .
    C C30 0.5027(2) 0.29784(19) 0.09226(10) 0.0207(4) Uani d 1 . .
    C C31 0.39618(19) 0.27265(19) 0.14840(10) 0.0208(4) Uani d 1 . .
    C C32 0.3922(2) 0.13104(19) 0.16241(10) 0.0229(4) Uani d 1 . .
    C C33 0.5262(3) -0.0605(2) 0.11249(14) 0.0378(5) Uani d 1 . .
    H H33A 0.450360 -0.073669 0.083619 0.057 Uiso calc 1 . .
    H H33B 0.530729 -0.119478 0.163797 0.057 Uiso calc 1 . .
    H H33C 0.619208 -0.081624 0.088129 0.057 Uiso calc 1 . .
    N N1 1.02564(19) 0.22701(19) 0.08374(10) 0.0318(4) Uani d 1 . .
    N N2 0.5060(2) 0.51956(18) 0.38144(10) 0.0316(4) Uani d 1 . .
    N N3 0.49423(18) 0.07741(16) 0.11534(9) 0.0249(3) Uani d 1 . .
    O O1 0.80689(16) 0.03170(14) 0.20648(9) 0.0319(3) Uani d 1 . .
    O O2 0.35302(15) 0.54032(13) 0.20356(8) 0.0267(3) Uani d 1 . .
    O O3 0.65229(16) 0.15087(16) 0.02391(8) 0.0345(3) Uani d 1 . .
    O O4 0.31817(16) 0.06561(16) 0.20498(8) 0.0327(3) Uani d 1 . .
    P P1 0.81919(4) 0.30985(4) 0.18162(2) 0.01687(9) Uani d 1 . .
    P P2 0.54364(4) 0.31042(4) 0.31899(2) 0.01620(9) Uani d 1 . .
    Pd Pd1 0.58477(2) 0.29018(2) 0.19811(2) 0.01527(5) Uani d 1 . .
    H H30 0.500(3) 0.380(3) 0.0561(15) 0.040(7) Uiso d 1 . .
    H H31 0.316(3) 0.330(3) 0.1550(14) 0.033(6) Uiso d 1 . .
    C C34 0.0369(5) 0.4754(5) 0.5408(3) 0.0581(15) Uani d 0.5 A -1
    C C35 0.1062(5) 0.5331(4) 0.4767(4) 0.060(3) Uani d 0.5 A -1
    H H35 0.200799 0.544515 0.480700 0.072 Uiso calc 0.5 A -1
    C C36 0.0370(7) 0.5742(5) 0.4069(3) 0.089(2) Uani d 0.5 A -1
    H H36 0.084303 0.613630 0.363106 0.107 Uiso calc 0.5 A -1
    C C37 -0.1015(7) 0.5575(5) 0.4011(3) 0.089(3) Uani d 0.5 A -1
    H H37 -0.148770 0.585542 0.353366 0.106 Uiso calc 0.5 A -1
    C C38 -0.1707(5) 0.4997(5) 0.4652(3) 0.0645(16) Uani d 0.5 A -1
    H H38 -0.265348 0.488339 0.461220 0.077 Uiso calc 0.5 A -1
    C C39 -0.1015(5) 0.4587(4) 0.5350(3) 0.061(3) Uani d 0.5 A -1
    H H39 -0.148854 0.419223 0.578814 0.074 Uiso calc 0.5 A -1
    C C40 0.1089(12) 0.4269(10) 0.6172(6) 0.103(4) Uani d 0.5 A -1
    H H40A 0.042980 0.389700 0.654788 0.155 Uiso calc 0.5 A -1
    H H40B 0.196761 0.357626 0.616414 0.155 Uiso calc 0.5 A -1
    H H40C 0.133824 0.501869 0.630119 0.155 Uiso calc 0.5 A -1
loop_
    _atom_site_aniso_label
    _atom_site_aniso_U_11
    _atom_site_aniso_U_22
    _atom_site_aniso_U_33
    _atom_site_aniso_U_12
    _atom_site_aniso_U_13
    _atom_site_aniso_U_23
    C1 0.0191(9) 0.0263(9) 0.0203(9) -0.0080(7) -0.0011(7) -0.0037(7)
    C2 0.0181(9) 0.0250(9) 0.0190(9) -0.0058(7) -0.0041(7) -0.0038(7)
    C3 0.0178(9) 0.0324(10) 0.0274(10) -0.0033(7) 0.0005(7) -0.0078(8)
    C4 0.0232(10) 0.0272(10) 0.0382(11) 0.0018(8) -0.0024(8) -0.0044(9)
    C5 0.0288(11) 0.0294(10) 0.0308(11) -0.0038(8) -0.0027(8) 0.0056(8)
    C6 0.0206(9) 0.0344(10) 0.0220(9) -0.0055(8) 0.0005(7) -0.0014(8)
    C7 0.0177(9) 0.0261(9) 0.0193(9) -0.0053(7) -0.0032(6) -0.0062(7)
    C8 0.0197(9) 0.0274(9) 0.0191(9) -0.0043(7) -0.0004(7) -0.0092(7)
    C9 0.0190(9) 0.0262(9) 0.0202(9) 0.0012(7) -0.0015(7) -0.0073(7)
    C10 0.0246(10) 0.0284(10) 0.0268(10) 0.0001(8) -0.0044(7) -0.0097(8)
    C11 0.0337(11) 0.0308(11) 0.0410(12) 0.0052(9) -0.0069(9) -0.0158(9)
    C12 0.0326(12) 0.0479(14) 0.0365(12) 0.0119(10) -0.0020(9) -0.0231(10)
    C13 0.0295(11) 0.0528(14) 0.0324(11) 0.0020(10) 0.0090(9) -0.0160(10)
    C14 0.0527(15) 0.0245(11) 0.0551(15) -0.0122(10) 0.0019(11) -0.0055(10)
    C15 0.0202(9) 0.0211(9) 0.0272(10) -0.0064(7) 0.0038(7) -0.0008(7)
    C16 0.0257(10) 0.0325(11) 0.0341(11) -0.0142(8) 0.0024(8) 0.0000(8)
    C17 0.0323(11) 0.0350(11) 0.0278(11) -0.0122(9) -0.0026(8) 0.0067(8)
    C18 0.0367(12) 0.0205(10) 0.0486(13) -0.0057(8) 0.0117(10) -0.0062(9)
    C19 0.0191(9) 0.0207(9) 0.0266(9) -0.0040(7) 0.0042(7) -0.0099(7)
    C20 0.0212(9) 0.0209(9) 0.0278(10) -0.0053(7) 0.0056(7) -0.0071(7)
    C21 0.0288(10) 0.0205(9) 0.0395(12) -0.0036(8) 0.0067(8) -0.0096(8)
    C22 0.0375(12) 0.0239(10) 0.0564(14) -0.0057(9) 0.0075(10) -0.0232(10)
    C23 0.0432(13) 0.0380(12) 0.0502(14) -0.0044(10) -0.0023(10) -0.0317(11)
    C24 0.0393(12) 0.0258(10) 0.0308(11) -0.0025(8) -0.0102(9) 0.0006(8)
    C25 0.0216(9) 0.0240(9) 0.0187(9) -0.0087(7) 0.0029(7) -0.0047(7)
    C26 0.0204(9) 0.0356(11) 0.0272(10) -0.0105(8) 0.0023(7) -0.0053(8)
    C27 0.0294(10) 0.0348(10) 0.0201(9) -0.0112(8) 0.0056(7) -0.0074(8)
    C28 0.0349(11) 0.0240(10) 0.0270(10) -0.0121(8) 0.0017(8) -0.0043(8)
    C29 0.0238(9) 0.0329(10) 0.0180(9) -0.0094(8) -0.0015(7) -0.0098(7)
    C30 0.0230(9) 0.0239(9) 0.0155(8) -0.0068(7) -0.0047(7) -0.0037(7)
    C31 0.0159(9) 0.0262(9) 0.0212(9) -0.0026(7) -0.0032(7) -0.0092(7)
    C32 0.0207(9) 0.0306(10) 0.0206(9) -0.0088(7) -0.0014(7) -0.0096(7)
    C33 0.0478(14) 0.0267(11) 0.0427(13) -0.0076(9) 0.0027(10) -0.0172(9)
    N1 0.0263(9) 0.0379(10) 0.0278(9) -0.0016(7) 0.0059(7) -0.0093(7)
    N2 0.0337(9) 0.0321(9) 0.0324(9) -0.0027(7) -0.0032(7) -0.0182(7)
    N3 0.0278(8) 0.0246(8) 0.0264(8) -0.0092(6) 0.0039(6) -0.0115(7)
    O1 0.0336(8) 0.0201(7) 0.0396(8) -0.0038(6) 0.0051(6) -0.0071(6)
    O2 0.0333(7) 0.0175(6) 0.0255(7) 0.0008(5) -0.0056(5) -0.0045(5)
    O3 0.0344(8) 0.0497(9) 0.0267(7) -0.0140(7) 0.0114(6) -0.0206(7)
    O4 0.0329(8) 0.0432(8) 0.0292(7) -0.0227(7) 0.0070(6) -0.0110(6)
    P1 0.0154(2) 0.0181(2) 0.0162(2) -0.00396(15) 0.00148(15) -0.00328(16)
    P2 0.0158(2) 0.0173(2) 0.0159(2) -0.00310(15) 0.00078(15) -0.00596(16)
    Pd1 0.01458(7) 0.01625(7) 0.01513(7) -0.00324(5) 0.00050(4) -0.00487(5)
    C34 0.044(3) 0.030(2) 0.102(4) -0.007(2) -0.013(3) -0.020(3)
    C35 0.051(5) 0.035(4) 0.101(5) -0.015(4) 0.030(4) -0.029(4)
    C36 0.122(5) 0.047(3) 0.092(5) -0.008(4) 0.039(5) -0.026(3)
    C37 0.129(7) 0.053(5) 0.087(5) -0.003(5) -0.014(5) -0.038(4)
    C38 0.077(4) 0.045(3) 0.078(4) -0.002(3) -0.014(3) -0.036(3)
    C39 0.042(4) 0.042(4) 0.103(5) -0.001(4) -0.013(4) -0.029(4)
    C40 0.118(8) 0.045(4) 0.144(8) -0.016(5) -0.085(7) -0.007(5)
_geom_special_details
;
 All esds (except the esd in the dihedral angle between two l.s. planes)
 are estimated using the full covariance matrix.  The cell esds are taken
 into account individually in the estimation of esds in distances, angles
 and torsion angles; correlations between esds in cell parameters are only
 used when they are defined by crystal symmetry.  An approximate (isotropic)
 treatment of cell esds is used for estimating esds involving l.s. planes.
;
loop_
    _geom_bond_atom_site_label_1
    _geom_bond_atom_site_label_2
    _geom_bond_site_symmetry_2
    _geom_bond_distance
    _geom_bond_publ_flag
    C1 C2 . 1.511(2) ?
    C1 P1 . 1.8528(18) ?
    C1 H1A . 0.9900 ?
    C1 H1B . 0.9900 ?
    C2 C3 . 1.396(3) ?
    C2 C7 . 1.404(3) ?
    C3 C4 . 1.386(3) ?
    C3 H3 . 0.9500 ?
    C4 C5 . 1.384(3) ?
    C4 H4 . 0.9500 ?
    C5 C6 . 1.383(3) ?
    C5 H5 . 0.9500 ?
    C6 C7 . 1.401(3) ?
    C6 H6 . 0.9500 ?
    C7 C8 . 1.508(2) ?
    C8 P2 . 1.8564(18) ?
    C8 H8A . 0.9900 ?
    C8 H8B . 0.9900 ?
    C9 N1 . 1.334(3) ?
    C9 C10 . 1.405(3) ?
    C9 P1 . 1.8427(19) ?
    C10 O1 . 1.357(3) ?
    C10 C11 . 1.391(3) ?
    C11 C12 . 1.379(4) ?
    C11 H11 . 0.9500 ?
    C12 C13 . 1.376(4) ?
    C12 H12 . 0.9500 ?
    C13 N1 . 1.339(3) ?
    C13 H13 . 0.9500 ?
    C14 O1 . 1.427(3) ?
    C14 H14A . 0.9800 ?
    C14 H14B . 0.9800 ?
    C14 H14C . 0.9800 ?
    C15 C17 . 1.532(3) ?
    C15 C16 . 1.533(3) ?
    C15 C18 . 1.538(3) ?
    C15 P1 . 1.8687(18) ?
    C16 H16A . 0.9800 ?
    C16 H16B . 0.9800 ?
    C16 H16C . 0.9800 ?
    C17 H17A . 0.9800 ?
    C17 H17B . 0.9800 ?
    C17 H17C . 0.9800 ?
    C18 H18A . 0.9800 ?
    C18 H18B . 0.9800 ?
    C18 H18C . 0.9800 ?
    C19 N2 . 1.339(3) ?
    C19 C20 . 1.413(3) ?
    C19 P2 . 1.8593(18) ?
    C20 O2 . 1.353(2) ?
    C20 C21 . 1.393(3) ?
    C21 C22 . 1.376(3) ?
    C21 H21 . 0.9500 ?
    C22 C23 . 1.378(4) ?
    C22 H22 . 0.9500 ?
    C23 N2 . 1.341(3) ?
    C23 H23 . 0.9500 ?
    C24 O2 . 1.434(2) ?
    C24 H24A . 0.9800 ?
    C24 H24B . 0.9800 ?
    C24 H24C . 0.9800 ?
    C25 C27 . 1.531(3) ?
    C25 C26 . 1.532(3) ?
    C25 C28 . 1.535(3) ?
    C25 P2 . 1.8779(18) ?
    C26 H26A . 0.9800 ?
    C26 H26B . 0.9800 ?
    C26 H26C . 0.9800 ?
    C27 H27A . 0.9800 ?
    C27 H27B . 0.9800 ?
    C27 H27C . 0.9800 ?
    C28 H28A . 0.9800 ?
    C28 H28B . 0.9800 ?
    C28 H28C . 0.9800 ?
    C29 O3 . 1.219(2) ?
    C29 N3 . 1.395(2) ?
    C29 C30 . 1.471(3) ?
    C30 C31 . 1.432(3) ?
    Pd1 C30 . 2.1174(17) y
    Pd1 C31 . 2.1343(17) y
    C30 H30 . 0.95(3) ?
    C31 C32 . 1.475(3) ?
    C31 H31 . 0.88(3) ?
    C32 O4 . 1.219(2) ?
    C32 N3 . 1.397(2) ?
    C33 N3 . 1.449(3) ?
    C33 H33A . 0.9800 ?
    C33 H33B . 0.9800 ?
    C33 H33C . 0.9800 ?
    Pd1 P1 . 2.2965(4) y
    Pd1 P2 . 2.3058(4) y
    C34 C35 . 1.3900 ?
    C34 C39 . 1.3900 ?
    C34 C40 . 1.503(8) ?
    C35 C36 . 1.3900 ?
    C35 H35 . 0.9500 ?
    C36 C37 . 1.3900 ?
    C36 H36 . 0.9500 ?
    C37 C38 . 1.3900 ?
    C37 H37 . 0.9500 ?
    C38 C39 . 1.3900 ?
    C38 H38 . 0.9500 ?
    C39 H39 . 0.9500 ?
    C40 H40A . 0.9800 ?
    C40 H40B . 0.9800 ?
    C40 H40C . 0.9800 ?
loop_
    _geom_angle_atom_site_label_1
    _geom_angle_atom_site_label_2
    _geom_angle_atom_site_label_3
    _geom_angle_site_symmetry_1
    _geom_angle_site_symmetry_3
    _geom_angle
    _geom_angle_publ_flag
    C2 C1 P1 . . 115.20(13) ?
    C2 C1 H1A . . 108.5 ?
    P1 C1 H1A . . 108.5 ?
    C2 C1 H1B . . 108.5 ?
    P1 C1 H1B . . 108.5 ?
    H1A C1 H1B . . 107.5 ?
    C3 C2 C7 . . 119.52(17) ?
    C3 C2 C1 . . 118.43(17) ?
    C7 C2 C1 . . 121.98(17) ?
    C4 C3 C2 . . 121.02(18) ?
    C4 C3 H3 . . 119.5 ?
    C2 C3 H3 . . 119.5 ?
    C5 C4 C3 . . 119.93(19) ?
    C5 C4 H4 . . 120.0 ?
    C3 C4 H4 . . 120.0 ?
    C6 C5 C4 . . 119.41(19) ?
    C6 C5 H5 . . 120.3 ?
    C4 C5 H5 . . 120.3 ?
    C5 C6 C7 . . 121.84(18) ?
    C5 C6 H6 . . 119.1 ?
    C7 C6 H6 . . 119.1 ?
    C6 C7 C2 . . 118.26(17) ?
    C6 C7 C8 . . 119.43(17) ?
    C2 C7 C8 . . 122.14(16) ?
    C7 C8 P2 . . 116.59(13) ?
    C7 C8 H8A . . 108.1 ?
    P2 C8 H8A . . 108.1 ?
    C7 C8 H8B . . 108.1 ?
    P2 C8 H8B . . 108.1 ?
    H8A C8 H8B . . 107.3 ?
    N1 C9 C10 . . 121.87(18) ?
    N1 C9 P1 . . 119.68(15) ?
    C10 C9 P1 . . 118.41(14) ?
    O1 C10 C11 . . 124.5(2) ?
    O1 C10 C9 . . 116.40(17) ?
    C11 C10 C9 . . 119.1(2) ?
    C12 C11 C10 . . 118.4(2) ?
    C12 C11 H11 . . 120.8 ?
    C10 C11 H11 . . 120.8 ?
    C13 C12 C11 . . 118.9(2) ?
    C13 C12 H12 . . 120.5 ?
    C11 C12 H12 . . 120.5 ?
    N1 C13 C12 . . 123.7(2) ?
    N1 C13 H13 . . 118.2 ?
    C12 C13 H13 . . 118.2 ?
    O1 C14 H14A . . 109.5 ?
    O1 C14 H14B . . 109.5 ?
    H14A C14 H14B . . 109.5 ?
    O1 C14 H14C . . 109.5 ?
    H14A C14 H14C . . 109.5 ?
    H14B C14 H14C . . 109.5 ?
    C17 C15 C16 . . 110.28(16) ?
    C17 C15 C18 . . 108.77(17) ?
    C16 C15 C18 . . 108.78(17) ?
    C17 C15 P1 . . 108.17(14) ?
    C16 C15 P1 . . 114.86(13) ?
    C18 C15 P1 . . 105.75(13) ?
    C15 C16 H16A . . 109.5 ?
    C15 C16 H16B . . 109.5 ?
    H16A C16 H16B . . 109.5 ?
    C15 C16 H16C . . 109.5 ?
    H16A C16 H16C . . 109.5 ?
    H16B C16 H16C . . 109.5 ?
    C15 C17 H17A . . 109.5 ?
    C15 C17 H17B . . 109.5 ?
    H17A C17 H17B . . 109.5 ?
    C15 C17 H17C . . 109.5 ?
    H17A C17 H17C . . 109.5 ?
    H17B C17 H17C . . 109.5 ?
    C15 C18 H18A . . 109.5 ?
    C15 C18 H18B . . 109.5 ?
    H18A C18 H18B . . 109.5 ?
    C15 C18 H18C . . 109.5 ?
    H18A C18 H18C . . 109.5 ?
    H18B C18 H18C . . 109.5 ?
    N2 C19 C20 . . 121.18(17) ?
    N2 C19 P2 . . 116.31(14) ?
    C20 C19 P2 . . 122.42(14) ?
    O2 C20 C21 . . 124.05(18) ?
    O2 C20 C19 . . 116.89(16) ?
    C21 C20 C19 . . 119.06(18) ?
    C22 C21 C20 . . 118.6(2) ?
    C22 C21 H21 . . 120.7 ?
    C20 C21 H21 . . 120.7 ?
    C21 C22 C23 . . 119.22(19) ?
    C21 C22 H22 . . 120.4 ?
    C23 C22 H22 . . 120.4 ?
    N2 C23 C22 . . 123.1(2) ?
    N2 C23 H23 . . 118.4 ?
    C22 C23 H23 . . 118.4 ?
    O2 C24 H24A . . 109.5 ?
    O2 C24 H24B . . 109.5 ?
    H24A C24 H24B . . 109.5 ?
    O2 C24 H24C . . 109.5 ?
    H24A C24 H24C . . 109.5 ?
    H24B C24 H24C . . 109.5 ?
    C27 C25 C26 . . 109.17(16) ?
    C27 C25 C28 . . 111.00(16) ?
    C26 C25 C28 . . 109.01(16) ?
    C27 C25 P2 . . 113.04(13) ?
    C26 C25 P2 . . 107.15(12) ?
    C28 C25 P2 . . 107.33(12) ?
    C25 C26 H26A . . 109.5 ?
    C25 C26 H26B . . 109.5 ?
    H26A C26 H26B . . 109.5 ?
    C25 C26 H26C . . 109.5 ?
    H26A C26 H26C . . 109.5 ?
    H26B C26 H26C . . 109.5 ?
    C25 C27 H27A . . 109.5 ?
    C25 C27 H27B . . 109.5 ?
    H27A C27 H27B . . 109.5 ?
    C25 C27 H27C . . 109.5 ?
    H27A C27 H27C . . 109.5 ?
    H27B C27 H27C . . 109.5 ?
    C25 C28 H28A . . 109.5 ?
    C25 C28 H28B . . 109.5 ?
    H28A C28 H28B . . 109.5 ?
    C25 C28 H28C . . 109.5 ?
    H28A C28 H28C . . 109.5 ?
    H28B C28 H28C . . 109.5 ?
    O3 C29 N3 . . 123.79(19) ?
    O3 C29 C30 . . 129.50(18) ?
    N3 C29 C30 . . 106.70(16) ?
    C31 C30 C29 . . 107.62(16) ?
    C31 C30 Pd1 . . 70.96(10) ?
    C29 C30 Pd1 . . 111.37(12) ?
    C31 C30 H30 . . 125.4(16) ?
    C29 C30 H30 . . 119.0(16) ?
    Pd1 C30 H30 . . 112.6(16) ?
    C30 C31 C32 . . 107.13(16) ?
    C30 C31 Pd1 . . 69.68(10) ?
    C32 C31 Pd1 . . 110.84(12) ?
    C30 C31 H31 . . 126.7(16) ?
    C32 C31 H31 . . 118.1(16) ?
    Pd1 C31 H31 . . 114.6(16) ?
    O4 C32 N3 . . 122.77(18) ?
    O4 C32 C31 . . 130.48(18) ?
    N3 C32 C31 . . 106.75(16) ?
    N3 C33 H33A . . 109.5 ?
    N3 C33 H33B . . 109.5 ?
    H33A C33 H33B . . 109.5 ?
    N3 C33 H33C . . 109.5 ?
    H33A C33 H33C . . 109.5 ?
    H33B C33 H33C . . 109.5 ?
    C9 N1 C13 . . 118.1(2) ?
    C19 N2 C23 . . 118.76(19) ?
    C29 N3 C32 . . 111.78(16) ?
    C29 N3 C33 . . 123.69(17) ?
    C32 N3 C33 . . 124.53(17) ?
    C10 O1 C14 . . 118.36(17) ?
    C20 O2 C24 . . 118.15(15) ?
    C9 P1 C1 . . 98.98(8) ?
    C9 P1 C15 . . 107.32(9) ?
    C1 P1 C15 . . 102.25(8) ?
    C9 P1 Pd1 . . 112.72(6) ?
    C1 P1 Pd1 . . 119.64(6) ?
    C15 P1 Pd1 . . 114.18(6) ?
    C8 P2 C19 . . 98.06(8) ?
    C8 P2 C25 . . 106.08(8) ?
    C19 P2 C25 . . 102.72(8) ?
    C8 P2 Pd1 . . 117.16(6) ?
    C19 P2 Pd1 . . 112.36(6) ?
    C25 P2 Pd1 . . 117.81(6) ?
    C30 Pd1 C31 . . 39.36(7) y
    C30 Pd1 P1 . . 107.67(5) y
    C31 Pd1 P1 . . 146.86(5) y
    C30 Pd1 P2 . . 149.41(5) y
    C31 Pd1 P2 . . 111.69(5) y
    P1 Pd1 P2 . . 101.314(15) y
    C35 C34 C39 . . 120.0 ?
    C35 C34 C40 . . 121.8(6) ?
    C39 C34 C40 . . 118.2(6) ?
    C34 C35 C36 . . 120.0 ?
    C34 C35 H35 . . 120.0 ?
    C36 C35 H35 . . 120.0 ?
    C35 C36 C37 . . 120.0 ?
    C35 C36 H36 . . 120.0 ?
    C37 C36 H36 . . 120.0 ?
    C38 C37 C36 . . 120.0 ?
    C38 C37 H37 . . 120.0 ?
    C36 C37 H37 . . 120.0 ?
    C39 C38 C37 . . 120.0 ?
    C39 C38 H38 . . 120.0 ?
    C37 C38 H38 . . 120.0 ?
    C38 C39 C34 . . 120.0 ?
    C38 C39 H39 . . 120.0 ?
    C34 C39 H39 . . 120.0 ?
    C34 C40 H40A . . 109.5 ?
    C34 C40 H40B . . 109.5 ?
    H40A C40 H40B . . 109.5 ?
    C34 C40 H40C . . 109.5 ?
    H40A C40 H40C . . 109.5 ?
    H40B C40 H40C . . 109.5 ?
loop_
    _geom_hbond_atom_site_label_D
    _geom_hbond_atom_site_label_H
    _geom_hbond_atom_site_label_A
    _geom_hbond_site_symmetry_A
    _geom_hbond_distance_DH
    _geom_hbond_distance_HA
    _geom_hbond_distance_DA
    _geom_hbond_angle_DHA
    _geom_hbond_publ_flag
    C3 H3 O4 1_655 0.95 2.54 3.480(2) 172 y
    C12 H12 O3 2_755 0.95 2.37 3.281(3) 161 y
    C38 H38 N2 1_455 0.95 2.60 3.462(5) 151 y
_shelx_space_group_comment
;
The symmetry employed for this shelxl refinement is uniquely defined
by the following loop, which should always be used as a source of
symmetry information in preference to the above space-group names.
They are only intended as comments.
;
_shelx_hkl_file
;
  -1   0   0  232.30    6.46
  -2   0   0  404.92   11.31
  -3   0   0   14.03    0.85
   3   0   0   13.37    0.97
   3   0   0   14.88    1.03
  -4   0   0   15.95    1.05
   4   0   0   15.93    1.23
   4   0   0   16.68    1.22
   5   0   0  102.54    4.12
   5   0   0   95.09    4.07
  -6   0   0   18.85    1.52
   6   0   0   20.01    1.74
   6   0   0   17.36    1.95
   7   0   0   10.53    0.64
   7   0   0    8.81    1.53
   8   0   0   38.37    1.59
   8   0   0   40.97    1.58
   8   0   0   41.13    1.67
   8   0   0   40.87    1.39
   9   0   0    8.54    0.70
   9   0   0    8.39    0.70
   9   0   0    7.34    0.46
   9   0   0    6.39    0.57
  10   0   0   15.29    0.87
  10   0   0   15.72    0.65
  10   0   0   17.30    0.92
  11   0   0    1.08    0.25
  10  -1   0    0.93    0.19
  10  -1   0    1.00    0.30
   9  -1   0   42.57    1.59
   9  -1   0   39.82    1.65
   9  -1   0   42.00    1.70
   9  -1   0   41.34    1.41
   8  -1   0   16.10    0.86
   8  -1   0   16.36    0.97
   8  -1   0   14.85    0.90
   8  -1   0   16.20    0.73
   7  -1   0   24.78    2.33
   7  -1   0   25.24    1.09
  -7   1   0   23.78    2.08
   6  -1   0    1.22    0.76
   6  -1   0    0.28    0.56
  -6   1   0    1.14    0.26
  -6   1   0    0.89    0.54
   5  -1   0   23.70    1.79
   5  -1   0   24.18    1.78
  -5   1   0   25.41    1.06
  -5   1   0   25.59    1.73
   4  -1   0   85.92    3.52
   4  -1   0   86.09    3.47
  -4   1   0   82.69    2.60
  -4   1   0   81.51    3.01
  -4   1   0   88.11    2.64
   3  -1   0  171.67    5.49
   3  -1   0  167.95    5.51
  -3   1   0  158.39    4.95
  -3   1   0  170.53    4.83
  -3   1   0  170.28    5.08
  -3   1   0  174.92    4.80
  -3   1   0  171.44    5.14
  -3   1   0  155.57    4.94
   2  -1   0  146.03    4.89
   2  -1   0  152.23    4.91
  -2   1   0  164.49    4.47
  -2   1   0  157.54    4.50
  -2   1   0  165.02    4.60
   1  -1   0   21.39    0.74
  -1   1   0   19.75    0.77
  -1   1   0   20.49    0.76
  -1   1   0   22.26    0.77
   0  -1   0    2.49    0.19
  -1  -1   0  514.98   14.75
  -1  -1   0  534.32   14.82
   1   1   0  528.73   14.81
   1   1   0  535.28   14.85
  -2  -1   0   52.12    1.58
  -2  -1   0   54.30    1.54
  -3  -1   0  246.46    7.24
   3   1   0  234.41    7.29
   3   1   0  236.95    7.27
  -4  -1   0  117.77    4.16
   4   1   0  120.00    4.28
   4   1   0  115.82    4.24
  -5  -1   0    0.13    0.34
   5   1   0    0.46    0.39
   5   1   0    0.02    0.38
   6   1   0    0.17    0.44
   6   1   0    0.12    0.46
   7   1   0    0.90    0.69
   7   1   0    0.54    0.20
   7   1   0    0.72    0.67
   8   1   0    1.88    0.43
   8   1   0    1.65    0.33
   8   1   0    1.71    0.36
   9   1   0   39.79    1.61
   9   1   0   39.56    1.64
   9   1   0   40.68    1.57
  10   1   0    0.43    0.28
  10   1   0    0.83    0.32
  10   1   0    1.00    0.27
  11   1   0    6.59    0.51
  10  -2   0    0.48    0.23
  10  -2   0    0.20    0.14
   9  -2   0    0.73    0.29
   9  -2   0    0.76    0.20
   8  -2   0   43.39    1.49
   8  -2   0   43.12    1.80
   7  -2   0   32.49    1.44
   7  -2   0   32.66    1.17
   7  -2   0   28.53    1.56
   7  -2   0   34.70    2.90
  -7   2   0   32.76    2.50
   6  -2   0   66.71    3.71
  -6   2   0   62.73    3.45
  -6   2   0   64.46    2.44
   5  -2   0   45.63    2.76
   5  -2   0   46.78    2.71
  -5   2   0   51.95    1.95
  -5   2   0   46.48    2.64
   4  -2   0    0.19    0.43
   4  -2   0    0.27    0.37
  -4   2   0    0.67    0.33
  -4   2   0    0.18    0.20
  -4   2   0    0.15    0.35
  -4   2   0    0.42    0.21
   3  -2   0   37.43    1.98
   3  -2   0   35.33    1.93
  -3   2   0   36.40    1.61
  -3   2   0   39.49    1.94
  -3   2   0   38.83    1.49
  -3   2   0   39.08    1.51
   2  -2   0  150.47    4.67
   2  -2   0  164.91    5.31
   2  -2   0  150.74    5.29
  -2   2   0  171.04    4.86
  -2   2   0  170.61    4.72
  -2   2   0  169.45    4.99
  -2   2   0  169.30    4.90
   1  -2   0  776.42   21.85
   1  -2   0  776.54   22.18
   1  -2   0  793.81   22.01
  -1   2   0  782.15   21.94
  -1   2   0  830.95   21.96
  -1   2   0  810.78   22.13
  -1   2   0  828.69   21.74
  -1   2   0  797.53   21.90
   0  -2   0   24.90    0.97
   0  -2   0   24.40    1.01
   0   2   0   24.84    1.03
  -1  -2   0  144.97    4.20
  -1  -2   0  144.32    4.24
  -2  -2   0   62.78    1.92
  -2  -2   0   58.29    1.87
   2   2   0   56.84    1.99
   2   2   0   56.33    1.97
   2   2   0   58.33    2.23
   2   2   0   55.40    2.19
  -3  -2   0  227.18    6.14
  -3  -2   0  227.68    6.12
  -3  -2   0  213.05    6.41
  -3  -2   0  197.78    6.10
   3   2   0  216.52    6.75
   3   2   0  217.98    6.73
   3   2   0  216.19    6.41
  -4  -2   0  282.82    8.83
  -4  -2   0  290.82    7.92
  -4  -2   0  285.10    7.89
  -4  -2   0  263.62    8.42
   4   2   0  288.12    8.83
   4   2   0  291.60    8.90
  -5  -2   0  141.69    4.10
   5   2   0  143.51    5.25
   5   2   0  139.00    5.26
   6   2   0  200.76    7.36
   6   2   0  208.91    7.43
   7   2   0   74.40    3.80
   7   2   0   65.55    3.75
   7   2   0   69.32    2.30
   8   2   0    6.26    0.42
   8   2   0    6.93    0.62
   8   2   0    6.57    1.43
   8   2   0    6.22    0.46
   8   2   0    6.87    0.55
   8   2   0    7.51    0.62
   9   2   0   22.79    1.07
   9   2   0   21.14    1.12
   9   2   0   22.84    1.12
  10   2   0    8.81    0.69
  10   2   0    9.07    0.69
  10   2   0    8.92    0.62
  11   2   0    4.97    0.47
  10  -3   0    8.89    0.56
  10  -3   0    9.93    0.44
   9  -3   0   14.11    0.86
   9  -3   0   14.42    0.64
   8  -3   0    4.82    0.63
   8  -3   0    3.51    0.34
   7  -3   0   23.94    1.22
   7  -3   0   23.53    0.93
   7  -3   0   21.32    0.93
   6  -3   0   37.36    2.89
  -6   3   0   33.76    2.56
  -6   3   0   35.76    1.78
   5  -3   0   93.87    4.44
  -5   3   0   88.40    4.19
  -5   3   0   86.99    3.30
   4  -3   0   23.07    1.85
   4  -3   0   23.91    1.84
  -4   3   0   24.07    1.75
  -4   3   0   27.23    1.37
  -4   3   0   24.05    1.30
   3  -3   0   15.55    1.35
   3  -3   0   12.53    1.45
  -3   3   0   14.80    0.99
  -3   3   0   15.34    0.95
  -3   3   0   12.75    1.16
  -3   3   0   14.41    0.94
   2  -3   0   29.15    1.78
   2  -3   0   31.01    1.59
   2  -3   0   34.18    1.83
  -2   3   0   33.53    1.44
  -2   3   0   30.69    1.68
  -2   3   0   33.80    1.49
  -2   3   0   31.49    1.47
   1  -3   0   10.36    0.77
   1  -3   0    8.57    0.67
   1  -3   0    8.75    0.68
   1  -3   0    9.26    0.86
  -1   3   0   11.00    0.76
  -1   3   0   10.83    0.73
  -1   3   0   10.67    0.73
  -1   3   0   10.10    0.80
   0  -3   0   63.10    2.15
   0  -3   0   59.91    2.18
   0  -3   0   58.05    2.13
   0   3   0   63.33    2.04
   0   3   0   62.98    2.18
   0   3   0   60.59    2.18
   0   3   0   65.05    2.25
   0   3   0   59.54    2.20
  -1  -3   0  337.30    9.51
  -1  -3   0  335.61    9.54
  -1  -3   0  321.51    9.42
   1   3   0  338.48    9.46
   1   3   0  332.91    9.57
   1   3   0  338.71    9.55
  -2  -3   0   78.08    2.54
   2   3   0   74.13    2.54
   2   3   0   73.04    2.59
  -3  -3   0  143.72    4.39
  -3  -3   0  153.73    4.47
   3   3   0  143.65    4.97
   3   3   0  142.08    4.62
  -4  -3   0   42.18    1.57
  -4  -3   0   38.86    2.16
  -4  -3   0   40.97    1.57
   4   3   0   43.29    2.20
   4   3   0   42.79    2.22
  -5  -3   0    1.06    0.25
   5   3   0    0.35    0.48
   5   3   0    1.45    0.55
  -6  -3   0    1.97    0.32
   6   3   0    1.56    0.67
   6   3   0    1.84    0.71
  -7  -3   0   29.01    1.86
  -7  -3   0   28.63    1.13
   7   3   0   27.86    1.15
   7   3   0   26.24    2.26
   7   3   0   30.29    2.39
   8   3   0   41.15    1.41
   8   3   0   40.75    1.56
   8   3   0   40.36    1.44
   8   3   0   41.76    1.64
   8   3   0   39.99    1.39
   8   3   0   40.74    1.68
   9   3   0   11.67    0.82
   9   3   0   10.71    0.71
   9   3   0   10.88    0.60
   9   3   0   10.89    0.58
   9   3   0   12.20    0.80
  10   3   0   -0.04    0.26
  10   3   0    0.49    0.31
  10   3   0   -0.21    0.13
  10   3   0    0.01    0.17
  10   3   0    0.41    0.20
  11   3   0    0.53    0.26
   9  -4   0   14.54    0.61
   9  -4   0   13.83    0.79
   8  -4   0   20.94    1.12
   8  -4   0   21.03    0.84
   7  -4   0    6.37    0.48
   7  -4   0    6.45    0.71
   7  -4   0    7.22    0.46
   6  -4   0    3.63    0.39
   6  -4   0    3.78    0.53
   6  -4   0    3.93    0.58
   6  -4   0    3.20    0.33
  -6   4   0    3.42    1.62
   5  -4   0    2.77    0.95
  -5   4   0    1.52    0.50
  -5   4   0    2.03    0.80
   4  -4   0   97.25    4.59
  -4   4   0   97.19    4.32
  -4   4   0   97.31    3.65
  -4   4   0   96.15    3.66
   3  -4   0   38.75    2.41
   3  -4   0   39.45    2.49
  -3   4   0   39.23    1.92
  -3   4   0   40.71    2.31
  -3   4   0   41.01    1.93
  -3   4   0   39.78    1.92
   2  -4   0   63.13    3.24
   2  -4   0   72.00    3.22
  -2   4   0   69.02    2.70
  -2   4   0   69.82    2.70
  -2   4   0   70.82    3.02
  -2   4   0   71.89    2.77
   1  -4   0   91.42    3.03
   1  -4   0   98.25    3.43
   1  -4   0   89.43    3.33
   1  -4   0  105.99    3.86
  -1   4   0   94.28    3.42
  -1   4   0   99.52    3.39
  -1   4   0   97.32    3.36
  -1   4   0   90.59    3.49
   0  -4   0  202.81    6.13
   0  -4   0  191.77    6.46
   0  -4   0  205.48    6.06
   0  -4   0  196.97    5.94
   0   4   0  202.50    6.07
   0   4   0  204.68    6.18
   0   4   0  178.72    6.27
   0   4   0  200.78    5.84
   0   4   0  189.59    6.08
  -1  -4   0   10.13    0.71
  -1  -4   0    9.55    0.70
  -1  -4   0    8.87    0.74
  -1  -4   0    9.72    0.79
   1   4   0    9.87    0.82
   1   4   0    9.47    0.77
   1   4   0   10.68    0.71
   1   4   0    9.52    0.70
  -2  -4   0    4.96    0.61
  -2  -4   0    5.74    0.66
  -2  -4   0    5.32    0.66
   2   4   0    4.70    0.56
   2   4   0    6.24    0.74
  -3  -4   0   66.69    2.48
  -3  -4   0   64.71    2.55
  -3  -4   0   69.61    2.53
   3   4   0   67.35    2.64
   3   4   0   70.66    2.61
  -4  -4   0  211.92    6.94
  -4  -4   0  220.87    6.72
  -4  -4   0  224.68    6.74
   4   4   0  219.57    7.53
   4   4   0  236.61    7.10
  -5  -4   0  166.43    5.31
  -5  -4   0  172.69    5.82
  -5  -4   0  176.29    5.41
   5   4   0  178.67    6.51
  -6  -4   0    7.06    1.05
  -6  -4   0    6.17    0.68
   6   4   0    6.04    1.18
  -7  -4   0   16.18    1.66
  -7  -4   0   13.69    0.87
   7   4   0   12.37    1.83
   7   4   0   13.23    0.72
   8   4   0   21.37    1.11
   8   4   0   19.51    0.97
   8   4   0   20.84    0.98
   8   4   0   20.52    0.87
   8   4   0   23.35    1.13
   8   4   0   22.10    0.91
   8   4   0   21.09    0.86
   9   4   0   36.41    1.30
   9   4   0   37.49    1.28
   9   4   0   37.46    1.46
   9   4   0   35.42    1.32
   9   4   0   36.90    1.55
  10   4   0   22.96    0.89
  10   4   0   22.84    0.99
  10   4   0   22.41    0.91
  10   4   0   23.26    1.11
  11   4   0    8.31    0.46
  11   4   0    8.17    0.43
  11   4   0    9.29    0.60
   8  -5   0    4.61    0.35
   8  -5   0    6.20    0.63
  -8   5   0    4.58    0.29
   7  -5   0    0.50    0.16
   7  -5   0    0.37    0.19
   7  -5   0    0.56    0.33
   6  -5   0    0.94    0.21
   6  -5   0    0.88    0.25
   6  -5   0    0.69    0.28
   6  -5   0    1.03    0.38
   5  -5   0    7.76    1.71
  -5   5   0    7.27    1.43
   4  -5   0    4.73    1.25
  -4   5   0    4.33    0.84
  -4   5   0    5.78    1.16
  -4   5   0    3.94    0.78
   3  -5   0   19.62    2.16
  -3   5   0   15.10    1.29
  -3   5   0   17.44    1.31
  -3   5   0   19.24    1.69
  -3   5   0   17.33    1.32
   2  -5   0   37.56    2.58
   2  -5   0   39.54    2.47
  -2   5   0   39.11    2.26
  -2   5   0   39.81    2.01
  -2   5   0   35.28    1.91
  -2   5   0   40.00    2.05
   1  -5   0  143.41    4.42
   1  -5   0  144.77    5.48
   1  -5   0  144.65    4.97
  -1   5   0  144.13    5.12
  -1   5   0  135.00    4.87
  -1   5   0  146.54    5.02
  -1   5   0  147.37    4.91
   0  -5   0  454.91   13.24
   0  -5   0  468.71   13.43
   0  -5   0  450.07   13.51
   0   5   0  474.87   13.47
   0   5   0  465.21   13.61
   0   5   0  460.39   13.28
  -1  -5   0  179.50    5.62
  -1  -5   0  167.04    5.44
  -1  -5   0  176.15    5.75
  -1  -5   0  165.28    5.63
   1   5   0  180.61    5.48
   1   5   0  184.42    5.84
   1   5   0  181.61    5.71
   1   5   0  172.69    5.40
  -2  -5   0   41.53    1.85
  -2  -5   0   42.18    1.96
  -2  -5   0   41.99    1.93
   2   5   0   40.06    1.51
   2   5   0   41.02    1.84
   2   5   0   44.28    2.02
  -3  -5   0   49.65    2.22
  -3  -5   0   50.24    2.22
  -3  -5   0   49.55    2.19
   3   5   0   52.10    2.33
   3   5   0   51.46    2.22
  -4  -5   0    0.40    0.39
  -4  -5   0    0.13    0.26
  -4  -5   0    0.52    0.32
   4   5   0    0.09    0.33
  -5  -5   0   94.44    3.70
  -5  -5   0   93.79    3.40
  -5  -5   0   84.60    3.28
  -6  -5   0   21.49    1.65
  -6  -5   0   22.42    1.34
  -7  -5   0   77.53    3.63
   8   5   0   40.81    1.64
   8   5   0   40.01    1.63
   8   5   0   37.42    1.37
   8   5   0   40.64    1.38
   8   5   0   37.30    1.47
   8   5   0   38.76    1.40
   9   5   0    0.97    0.27
   9   5   0    1.81    0.28
   9   5   0    1.17    0.36
   9   5   0    2.15    0.30
   9   5   0    2.17    0.27
  10   5   0    0.95    0.21
  10   5   0    1.05    0.25
  10   5   0    0.59    0.29
  10   5   0    1.23    0.21
  10   5   0    0.99    0.22
  11   5   0    1.77    0.23
  11   5   0    2.38    0.25
  11   5   0    2.59    0.34
   8  -6   0    4.56    0.47
   8  -6   0    4.52    0.31
  -8   6   0    4.57    0.27
   7  -6   0    0.03    0.15
   7  -6   0    0.12    0.14
   7  -6   0    0.30    0.27
  -7   6   0    0.28    0.11
   6  -6   0    9.08    0.56
   6  -6   0    8.75    0.49
   6  -6   0    8.70    0.65
   6  -6   0    9.32    0.78
  -6   6   0    9.36    0.47
   5  -6   0    5.44    0.48
   5  -6   0    4.52    0.53
   5  -6   0    3.45    0.57
  -5   6   0    4.46    0.42
  -5   6   0    4.59    0.33
   4  -6   0   33.10    1.92
   4  -6   0   34.90    2.94
  -4   6   0   35.95    2.68
   3  -6   0   19.73    2.42
  -3   6   0   19.50    1.86
  -3   6   0   21.24    1.65
   2  -6   0   95.30    4.62
  -2   6   0   94.59    3.81
  -2   6   0  103.96    4.11
  -2   6   0   92.39    4.23
   1  -6   0   61.93    3.36
  -1   6   0   64.51    2.97
  -1   6   0   59.75    2.69
  -1   6   0   62.55    2.78
   0  -6   0    2.62    0.58
   0  -6   0    2.25    0.63
   0  -6   0    2.96    0.62
   0   6   0    2.25    0.57
   0   6   0    2.60    0.55
   0   6   0    2.36    0.65
  -1  -6   0   22.55    1.56
  -1  -6   0   22.69    1.47
   1   6   0   22.90    1.47
   1   6   0   25.16    1.37
   1   6   0   24.56    1.61
   1   6   0   22.48    1.30
  -2  -6   0   94.60    3.54
  -2  -6   0   90.40    3.63
  -2  -6   0  101.51    3.82
   2   6   0   94.14    3.53
   2   6   0   97.36    3.77
   2   6   0   93.85    3.06
  -3  -6   0  324.27   10.06
  -3  -6   0  317.13   10.03
  -3  -6   0  331.90   10.19
   3   6   0  343.77   10.30
  -4  -6   0   69.30    2.99
  -4  -6   0   69.89    2.96
  -4  -6   0   66.76    3.01
   4   6   0   72.45    3.23
  -5  -6   0    3.76    0.67
  -5  -6   0    2.38    0.59
  -5  -6   0    3.43    0.74
   5   6   0    3.26    0.84
  -6  -6   0    8.97    1.04
  -6  -6   0    8.85    1.29
   7   6   0    1.43    0.25
   7   6   0    0.73    0.28
   7   6   0    1.81    0.30
   7   6   0    1.71    0.41
   7   6   0    1.45    0.35
   7   6   0    1.93    0.28
   8   6   0   44.69    1.55
   8   6   0   46.74    1.80
   8   6   0   45.35    1.80
   8   6   0   45.06    1.54
   8   6   0   43.73    1.53
   8   6   0   43.12    1.66
   9   6   0   44.63    1.74
   9   6   0   41.60    1.45
   9   6   0   43.73    1.72
   9   6   0   43.96    1.48
   9   6   0   43.26    1.50
   9   6   0   41.08    1.91
  10   6   0   24.11    0.92
  10   6   0   23.56    0.88
  10   6   0   23.77    1.08
  10   6   0   23.87    0.89
   7  -7   0    4.63    0.50
   7  -7   0    3.37    0.30
  -7   7   0    4.06    0.27
   6  -7   0   35.38    1.51
   6  -7   0   34.14    1.22
   6  -7   0   33.68    1.33
  -6   7   0   34.14    1.13
  -6   7   0   32.91    1.16
   5  -7   0   28.04    1.12
   5  -7   0   29.15    1.29
   5  -7   0   29.14    1.42
  -5   7   0   29.35    1.09
  -5   7   0   30.09    1.04
   4  -7   0    0.04    0.30
   4  -7   0    0.16    0.22
   4  -7   0    0.15    0.13
   4  -7   0    0.13    0.18
  -4   7   0    0.27    0.19
  -4   7   0    0.18    0.13
  -4   7   0    0.23    0.16
   3  -7   0    8.16    0.45
   3  -7   0    8.75    0.88
   3  -7   0    7.38    0.51
  -3   7   0    6.88    0.50
  -3   7   0    8.61    2.37
  -3   7   0    6.76    0.47
  -3   7   0    7.11    0.41
   2  -7   0    0.54    0.62
  -2   7   0    1.15    0.60
  -2   7   0    0.66    0.57
   1  -7   0  146.35    6.15
  -1   7   0  139.79    5.54
  -1   7   0  142.76    5.14
  -1   7   0  133.69    5.20
   0  -7   0   86.03    3.24
   0  -7   0   86.60    4.31
   0   7   0   80.66    3.77
   0   7   0   83.81    3.60
   0   7   0   85.21    3.38
  -1  -7   0    1.52    0.59
  -1  -7   0    0.60    0.51
   1   7   0    0.64    0.40
   1   7   0    0.95    0.45
  -2  -7   0    0.61    0.47
  -2  -7   0    0.50    0.53
   2   7   0    0.56    0.45
  -3  -7   0   15.30    1.66
  -3  -7   0   19.85    1.54
   3   7   0   17.99    1.80
  -4  -7   0  233.37    7.92
  -4  -7   0  233.55    7.95
   4   7   0  244.57    8.23
  -5  -7   0   54.12    2.67
  -5  -7   0   53.90    2.72
  -5  -7   0   56.79    2.91
   5   7   0   54.58    3.06
  -6  -7   0   58.36    3.53
   6   7   0   59.84    1.96
   6   7   0   63.88    2.25
   6   7   0   60.28    2.17
   6   7   0   61.15    2.14
   6   7   0   60.43    1.97
   6   7   0   61.27    1.96
   6   7   0   59.63    2.10
   7   7   0   38.66    1.58
   7   7   0   37.13    1.37
   7   7   0   39.24    1.35
   7   7   0   37.93    1.36
   7   7   0   39.47    1.64
   7   7   0   36.02    1.50
   7   7   0   39.38    1.51
   8   7   0    6.17    0.57
   8   7   0    7.46    0.66
   8   7   0    7.26    0.48
   8   7   0    6.97    0.49
   8   7   0    7.24    0.49
   8   7   0    7.21    0.67
   9   7   0   19.89    1.04
   9   7   0   20.08    0.82
   9   7   0   18.79    0.94
   9   7   0   19.81    0.83
   9   7   0   18.84    1.01
   9   7   0   19.68    0.81
  10   7   0    0.06    0.13
  10   7   0    0.28    0.23
  10   7   0    0.38    0.16
  10   7   0    0.08    0.22
  10   7   0    0.36    0.16
   6  -8   0    0.20    0.21
   6  -8   0    0.07    0.15
   6  -8   0    0.22    0.14
  -6   8   0    0.12    0.10
  -6   8   0    0.11    0.11
   5  -8   0   12.74    0.65
   5  -8   0   13.35    0.86
   5  -8   0   14.46    0.77
  -5   8   0   14.03    0.58
  -5   8   0   14.56    0.64
   4  -8   0   36.77    1.46
   4  -8   0   37.28    1.61
   4  -8   0   33.81    1.16
   4  -8   0   35.22    1.30
  -4   8   0   33.79    1.29
  -4   8   0   35.24    1.19
  -4   8   0   33.97    1.25
   3  -8   0   16.58    1.07
   3  -8   0   17.29    0.82
   3  -8   0   17.28    0.72
  -3   8   0   16.08    0.80
  -3   8   0   16.64    0.77
  -3   8   0   17.06    0.69
   2  -8   0    4.71    0.46
   2  -8   0    5.28    0.44
  -2   8   0    5.68    0.35
  -2   8   0    6.32    0.52
  -2   8   0    5.56    1.00
  -2   8   0    5.26    0.42
   1  -8   0    1.24    0.28
   1  -8   0    0.30    0.82
   1  -8   0    0.93    0.23
  -1   8   0    0.83    0.61
  -1   8   0    0.83    0.21
  -1   8   0    1.18    0.27
  -1   8   0    1.04    0.59
   0  -8   0   46.09    3.25
   0   8   0   46.47    2.36
   0   8   0   48.90    2.69
  -1  -8   0  112.89    4.22
  -1  -8   0  109.18    5.29
   1   8   0   99.86    4.46
   1   8   0  108.84    3.86
  -2  -8   0   72.41    3.57
  -2  -8   0   74.88    3.40
   2   8   0   70.85    3.49
  -3  -8   0  120.72    4.83
   3   8   0  114.94    4.88
  -4  -8   0   55.70    1.90
   4   8   0   52.28    3.07
  -5  -8   0    5.53    0.42
  -5  -8   0    5.04    0.34
   5   8   0    5.15    0.61
   5   8   0    4.67    0.44
   5   8   0    4.67    0.44
   5   8   0    4.12    0.35
   5   8   0    3.63    0.48
   5   8   0    4.48    0.49
  -6  -8   0   11.58    0.60
  -6  -8   0   12.39    0.56
   6   8   0   11.29    0.77
   6   8   0   11.85    0.84
   6   8   0   12.35    0.64
   6   8   0   12.68    0.76
   6   8   0   11.12    0.75
  -7  -8   0    3.87    0.31
   7   8   0    2.98    0.42
   7   8   0    4.43    0.39
   7   8   0    3.98    0.48
   7   8   0    3.03    0.45
   7   8   0    4.71    0.58
   7   8   0    4.30    0.40
  -8  -8   0   51.55    1.61
   8   8   0   50.56    1.82
   8   8   0   52.42    1.92
   8   8   0   52.28    1.67
   8   8   0   52.05    1.70
   8   8   0   50.14    1.70
   8   8   0   50.76    1.91
  -9  -8   0   44.35    1.42
   9   8   0   44.97    1.69
   9   8   0   47.51    1.70
   9   8   0   45.48    1.50
   9   8   0   47.62    1.48
   9   8   0   45.59    1.49
   9   8   0   43.87    1.68
 -10  -8   0    7.87    0.36
  10   8   0    9.04    0.41
  10   8   0    8.44    0.51
  10   8   0    9.21    0.44
  10   8   0    8.66    0.53
  10   8   0    9.05    0.43
   5  -9   0    0.54    0.23
   5  -9   0    0.61    0.20
  -5   9   0    0.27    0.14
  -5   9   0    0.66    0.18
   4  -9   0   14.32    0.83
   4  -9   0   12.47    0.51
   4  -9   0   11.79    0.70
  -4   9   0   12.57    0.66
  -4   9   0   12.69    0.60
   3  -9   0   26.46    0.95
   3  -9   0   24.61    1.14
   3  -9   0   26.67    1.30
  -3   9   0   26.26    1.03
  -3   9   0   26.82    1.02
  -3   9   0   25.55    1.08
   2  -9   0   32.14    1.16
   2  -9   0   33.96    1.52
  -2   9   0   30.70    1.22
  -2   9   0   31.93    1.20
   1  -9   0   28.59    1.07
  -1   9   0   26.44    1.06
  -1   9   0   27.29    1.12
  -1   9   0   27.14    1.85
   0  -9   0   50.14    1.72
   0   9   0   53.74    1.75
   0   9   0   51.51    1.80
   0   9   0   52.46    2.44
  -1  -9   0   10.08    1.15
   1   9   0   10.47    0.57
   1   9   0   10.83    0.65
  -2  -9   0    0.50    0.21
  -2  -9   0    0.16    0.57
   2   9   0    0.56    0.24
   2   9   0    0.02    0.22
  -3  -9   0   48.74    1.67
  -3  -9   0   49.97    2.84
   3   9   0   48.94    1.83
   3   9   0   50.32    1.64
   3   9   0   50.37    1.76
  -4  -9   0   48.25    1.51
  -4  -9   0   44.36    2.76
  -4  -9   0   45.18    1.60
   4   9   0   48.40    1.81
   4   9   0   48.12    1.72
   4   9   0   46.55    1.56
   4   9   0   48.59    1.85
  -5  -9   0   34.98    1.17
  -5  -9   0   35.16    1.26
   5   9   0   33.33    1.43
   5   9   0   35.01    1.36
   5   9   0   33.97    1.27
   5   9   0   34.66    1.17
   5   9   0   32.51    1.24
   5   9   0   33.88    1.49
  -6  -9   0    5.54    0.43
  -6  -9   0    5.19    0.36
   6   9   0    5.40    0.56
   6   9   0    5.19    0.54
   6   9   0    5.13    0.53
   6   9   0    4.94    0.45
   6   9   0    5.96    0.61
  -7  -9   0    3.13    0.29
  -7  -9   0    3.69    0.34
   7   9   0    2.23    0.36
   7   9   0    3.49    0.42
   7   9   0    3.76    0.49
   7   9   0    4.46    0.51
   7   9   0    4.03    0.39
  -8  -9   0    1.37    0.19
   8   9   0    1.30    0.29
   8   9   0    1.67    0.27
   8   9   0    1.61    0.33
   8   9   0    1.63    0.23
   8   9   0    1.24    0.31
  -9  -9   0    6.20    0.32
   9   9   0    6.05    0.35
   9   9   0    6.00    0.39
   9   9   0    6.87    0.51
   9   9   0    6.86    0.49
   9   9   0    5.98    0.38
   4 -10   0    0.87    0.23
   4 -10   0    0.42    0.17
  -4  10   0    0.71    0.15
   3 -10   0    0.94    0.28
   3 -10   0    0.86    0.16
   3 -10   0    0.84    0.23
  -3  10   0    0.97    0.19
  -3  10   0    0.76    0.18
   2 -10   0    0.08    0.15
   2 -10   0    0.06    0.24
  -2  10   0    0.14    0.14
  -2  10   0    0.02    0.15
   1 -10   0    6.55    0.44
  -1  10   0    5.58    0.41
  -1  10   0    6.01    0.46
   0 -10   0   36.22    1.27
   0  10   0   34.37    1.25
   0  10   0   35.67    1.34
  -1 -10   0   37.37    1.35
   1  10   0   37.63    1.43
   1  10   0   39.22    1.35
  -2 -10   0   31.56    1.18
   2  10   0   32.95    1.19
   2  10   0   33.60    1.29
  -3 -10   0   54.03    1.79
   3  10   0   54.65    1.77
   3  10   0   53.75    1.96
   3  10   0   54.14    1.88
  -4 -10   0    1.18    0.24
   4  10   0    1.16    0.22
   4  10   0    0.82    0.26
   4  10   0    1.15    0.30
   4  10   0    0.99    0.33
  -5 -10   0   16.44    0.73
  -5 -10   0   15.46    0.67
   5  10   0   15.00    0.77
   5  10   0   14.32    0.62
   5  10   0   15.28    0.84
   5  10   0   14.52    0.86
   5  10   0   15.47    0.82
  -6 -10   0   16.65    0.73
  -6 -10   0   17.28    0.65
   6  10   0   16.48    0.72
   6  10   0   16.50    0.88
   6  10   0   16.80    0.89
   6  10   0   16.97    0.83
   6  10   0   16.42    0.83
  -7 -10   0   57.37    1.83
  -7 -10   0   59.77    1.79
   7  10   0   58.40    1.95
   7  10   0   58.34    1.99
   7  10   0   59.68    1.86
   7  10   0   62.49    2.05
   7  10   0   58.67    1.93
  -8 -10   0   36.85    1.22
  -8 -10   0   39.22    1.20
   8  10   0   36.86    1.34
   8  10   0   38.45    1.31
   8  10   0   41.76    1.43
   8  10   0   39.12    1.26
   2 -11   0   11.63    0.57
   2 -11   0   11.19    0.48
   2 -11   0   11.02    0.63
  -2  11   0   11.20    0.49
  -2  11   0   11.33    0.50
   1 -11   0   19.85    0.74
   1 -11   0   18.88    0.94
  -1  11   0   19.84    0.78
  -1  11   0   18.18    0.72
   0 -11   0    0.50    0.18
   0  11   0    0.60    0.19
  -1 -11   0    4.14    0.36
   1  11   0    3.87    0.35
   1  11   0    4.71    0.43
   2  11   0    9.95    0.52
   2  11   0   10.62    0.59
  -3 -11   0   45.28    1.52
   3  11   0   48.09    1.62
   3  11   0   49.84    1.53
   3  11   0   44.93    1.63
   3  11   0   45.04    1.67
  -4 -11   0   48.33    1.57
   4  11   0   46.97    1.70
   4  11   0   48.12    1.64
   4  11   0   46.81    1.68
   4  11   0   49.07    1.53
  -5 -11   0    0.15    0.15
   5  11   0    0.72    0.27
   5  11   0    0.37    0.21
   5  11   0    0.47    0.21
   5  11   0    0.37    0.14
   5  11   0    0.35    0.20
  -6 -11   0   15.56    0.68
  -6 -11   0   16.09    0.66
   6  11   0   16.89    0.79
   6  11   0   15.29    0.71
   6  11   0   16.71    0.74
  -7 -11   0   -0.09    0.12
  -7 -11   0    0.03    0.13
   7  11   0    0.28    0.16
   7  11   0    0.02    0.14
   7  11   0   -0.13    0.14
  -1 -12   0    8.16    0.41
   1  12   0    8.02    0.39
   1  12   0    7.81    0.43
   2  12   0   12.23    0.51
   2  12   0   11.11    0.54
   3  12   0    0.19    0.14
   3  12   0    0.22    0.12
  -4 -12   0   21.47    0.77
   4  12   0   21.04    0.73
   4  12   0   21.89    0.83
   4  12   0   22.08    0.83
   3  12  -1   46.33    1.47
   3  12  -1   46.26    1.40
   3  12  -1   45.02    1.47
   2  12  -1   16.38    0.62
   2  12  -1   17.53    0.68
   6  11  -1   31.77    1.14
   6  11  -1   31.39    1.18
   6  11  -1   29.98    1.17
   6  11  -1   33.77    1.14
  -6 -11   1   30.31    1.10
  -6 -11   1   34.00    1.09
   5  11  -1   22.52    0.94
   5  11  -1   23.19    0.81
   5  11  -1   24.68    0.99
   5  11  -1   25.48    0.97
   5  11  -1   22.96    0.98
  -5 -11   1   23.66    0.89
   4  11  -1   19.40    0.90
   4  11  -1   21.86    0.91
   4  11  -1   22.08    0.89
   4  11  -1   22.02    0.79
   4  11  -1   20.49    0.96
  -4 -11   1   21.39    0.83
   3  11  -1    7.75    0.44
   3  11  -1    6.82    0.55
   3  11  -1    8.44    0.52
  -3 -11   1    6.91    0.45
   2  11  -1   15.35    0.67
   2  11  -1   16.24    0.74
   1  11  -1   16.92    0.69
   1  11  -1   17.25    0.76
  -1 -11   1   15.64    0.69
   0  11  -1   41.70    1.40
   0 -11   1   39.90    1.56
   0 -11   1   40.63    1.34
  -1  11  -1   64.81    2.02
  -1  11  -1   59.40    1.97
   1 -11   1   68.85    2.13
   1 -11   1   68.54    1.99
   1 -11   1   69.61    2.22
  -2  11  -1    3.87    0.27
   2 -11   1    3.75    0.27
   2 -11   1    4.35    0.33
   2 -11   1    3.27    0.35
   8  10  -1   14.93    0.71
   8  10  -1   14.12    0.62
   8  10  -1   14.63    0.58
   8  10  -1   12.94    0.67
   8  10  -1   12.93    0.60
  -8 -10   1   15.52    0.64
  -8 -10   1   13.89    0.55
  -8 -10   1   13.09    0.51
   7  10  -1    5.08    0.48
   7  10  -1    4.76    0.36
   7  10  -1    4.61    0.41
   7  10  -1    4.86    0.42
   7  10  -1    4.72    0.47
  -7 -10   1    4.75    0.35
  -7 -10   1    4.46    0.29
   6  10  -1   13.66    0.80
   6  10  -1   15.16    0.75
   6  10  -1   15.52    0.81
   6  10  -1   13.50    0.64
   6  10  -1   14.66    0.76
  -6 -10   1   13.48    0.56
  -6 -10   1   15.14    0.67
   5  10  -1    2.45    0.40
   5  10  -1    2.91    0.42
   5  10  -1    2.73    0.26
   5  10  -1    3.00    0.39
   5  10  -1    2.20    0.34
  -5 -10   1    3.12    0.34
  -5 -10   1    3.50    0.39
   4  10  -1   46.86    1.63
   4  10  -1   44.71    1.73
   4  10  -1   45.22    1.48
   4  10  -1   42.01    1.65
  -4 -10   1   46.29    1.54
   3  10  -1   69.32    2.29
   3  10  -1   68.82    2.34
   3  10  -1   70.41    2.18
  -3 -10   1   70.18    2.21
   2  10  -1   14.49    0.75
   2  10  -1   13.34    0.64
  -2 -10   1   12.22    0.64
   1  10  -1    3.88    0.37
   1  10  -1    4.44    0.45
  -1 -10   1    3.61    0.37
   0  10  -1    0.14    0.19
   0  10  -1    0.04    0.15
   0 -10   1   -0.28    0.14
  -1  10  -1   43.80    1.49
  -1  10  -1   41.15    1.43
   1 -10   1   43.06    1.42
   1 -10   1   40.16    1.68
  -2  10  -1   30.04    1.09
  -2  10  -1   29.61    1.10
   2 -10   1   31.54    1.32
   2 -10   1   30.49    1.06
   2 -10   1   30.55    1.23
  -3  10  -1   11.58    0.54
   3 -10   1   13.32    0.74
   3 -10   1   11.69    0.62
   3 -10   1   11.84    0.50
   9   9  -1    8.18    0.46
   9   9  -1    8.48    0.55
   9   9  -1    8.40    0.53
   9   9  -1    8.03    0.44
   9   9  -1    8.73    0.40
  -9  -9   1    8.75    0.38
   8   9  -1   26.70    1.09
   8   9  -1   27.01    1.11
   8   9  -1   29.91    1.05
   8   9  -1   29.11    1.21
   8   9  -1   28.53    1.20
  -8  -9   1   29.37    0.97
   7   9  -1   33.48    1.19
   7   9  -1   32.40    1.27
   7   9  -1   32.23    1.28
   7   9  -1   31.12    1.34
   7   9  -1   32.81    1.39
  -7  -9   1   31.59    1.14
  -7  -9   1   32.05    1.10
   6   9  -1   12.37    0.77
   6   9  -1   13.86    0.83
   6   9  -1   14.90    0.79
   6   9  -1   13.54    0.86
   6   9  -1   13.58    0.63
   6   9  -1   15.14    0.71
  -6  -9   1   13.87    0.68
  -6  -9   1   13.70    0.60
   5   9  -1    2.77    0.48
   5   9  -1    3.32    0.46
   5   9  -1    3.76    0.44
   5   9  -1    2.89    0.30
   5   9  -1    3.45    0.37
   5   9  -1    2.67    0.39
  -5  -9   1    2.88    0.33
  -5  -9   1    3.05    0.28
   4   9  -1    0.79    0.28
   4   9  -1    0.87    0.26
   4   9  -1    0.20    0.28
   4   9  -1    0.39    0.17
  -4  -9   1    0.33    0.19
  -4  -9   1    1.36    0.81
  -4  -9   1    0.42    0.15
   3   9  -1   40.22    1.56
   3   9  -1   38.84    1.48
   3   9  -1   40.02    1.37
  -3  -9   1   36.89    2.44
  -3  -9   1   39.26    1.40
   2   9  -1   79.90    2.60
   2   9  -1   79.53    2.50
  -2  -9   1   83.06    3.56
  -2  -9   1   81.29    2.52
   1   9  -1   79.42    2.50
   1   9  -1   81.35    2.61
  -1  -9   1   82.14    3.29
   0   9  -1   67.81    2.21
   0   9  -1   65.55    2.80
   0   9  -1   67.41    2.14
   0  -9   1   64.86    2.12
  -1   9  -1   51.16    2.62
  -1   9  -1   53.48    1.83
  -1   9  -1   54.77    1.80
   1  -9   1   53.52    1.76
  -2   9  -1    0.47    0.18
  -2   9  -1    0.52    0.20
   2  -9   1    0.20    0.30
   2  -9   1    0.82    0.20
  -3   9  -1    2.29    0.31
  -3   9  -1    2.42    0.33
  -3   9  -1    2.39    0.30
   3  -9   1    2.15    0.37
   3  -9   1    2.04    0.44
   3  -9   1    2.00    0.25
  -4   9  -1    4.26    0.41
  -4   9  -1    5.75    0.38
   4  -9   1    4.01    0.43
   4  -9   1    5.23    0.54
   4  -9   1    4.54    0.29
  -5   9  -1   25.35    0.95
  -5   9  -1   27.12    0.91
   5  -9   1   24.59    1.06
   5  -9   1   26.65    0.99
   9   8  -1    2.38    0.33
   9   8  -1    2.69    0.39
   9   8  -1    3.12    0.29
   9   8  -1    3.04    0.41
   9   8  -1    3.55    0.30
   9   8  -1    2.94    0.32
  -9  -8   1    2.89    0.25
   8   8  -1    2.37    0.37
   8   8  -1    2.12    0.31
   8   8  -1    2.40    0.29
   8   8  -1    1.93    0.41
   8   8  -1    2.41    0.40
   8   8  -1    1.91    0.34
   8   8  -1    2.61    0.30
  -8  -8   1    2.15    0.24
   7   8  -1    3.33    0.53
   7   8  -1    2.74    0.44
   7   8  -1    4.75    0.50
   7   8  -1    3.76    0.35
   7   8  -1    2.36    0.38
   7   8  -1    3.64    0.38
  -7  -8   1    3.35    0.30
   6   8  -1   37.16    1.44
   6   8  -1   35.87    1.32
   6   8  -1   36.48    1.46
   6   8  -1   34.52    1.58
   6   8  -1   36.27    1.51
  -6  -8   1   36.41    1.29
  -6  -8   1   36.85    1.23
   5   8  -1   66.21    2.23
   5   8  -1   65.55    2.42
   5   8  -1   64.53    2.31
   5   8  -1   65.89    2.03
   5   8  -1   67.20    2.13
  -5  -8   1   66.91    2.12
  -5  -8   1   68.31    2.05
   4   8  -1   76.36    2.63
   4   8  -1   81.08    2.40
   4   8  -1   72.50    2.42
   4   8  -1   76.17    2.51
   4   8  -1   78.02    2.54
   4   8  -1   81.42    3.95
   4   8  -1   82.88    2.84
  -4  -8   1   82.31    2.37
  -4  -8   1   78.87    2.44
   3   8  -1   39.92    2.56
  -3  -8   1   46.59    2.64
   2   8  -1    3.29    0.88
  -2  -8   1    3.52    0.87
   1   8  -1    2.19    0.75
   1   8  -1    2.88    0.60
  -1  -8   1    1.93    0.67
  -1  -8   1    2.25    1.02
   0   8  -1   59.46    3.10
   0   8  -1   53.27    2.12
   0   8  -1   61.13    2.74
   0  -8   1   56.02    3.69
  -1   8  -1   20.81    0.88
  -1   8  -1   21.26    1.64
  -1   8  -1   21.24    0.92
   1  -8   1   20.31    0.86
  -2   8  -1   27.64    1.09
  -2   8  -1   27.31    1.17
  -2   8  -1   27.87    1.14
  -2   8  -1   29.84    2.02
   2  -8   1   28.99    1.15
   2  -8   1   29.89    1.08
  -3   8  -1   23.48    0.98
  -3   8  -1   23.35    0.95
  -3   8  -1   23.31    0.86
   3  -8   1   24.11    1.00
   3  -8   1   23.14    1.27
   3  -8   1   23.09    0.90
  -4   8  -1    9.95    0.55
  -4   8  -1    9.48    0.48
   4  -8   1   10.22    0.49
   4  -8   1   10.33    0.80
   4  -8   1   10.31    0.59
   4  -8   1   11.59    0.72
  -5   8  -1    0.09    0.11
  -5   8  -1    0.23    0.14
   5  -8   1   -0.05    0.23
   5  -8   1    0.15    0.16
   5  -8   1    0.09    0.20
  -6   8  -1   10.86    0.48
  -6   8  -1   11.58    0.45
   6  -8   1   10.78    0.58
   6  -8   1   11.75    0.69
  10   7  -1    6.01    0.53
  10   7  -1    6.20    0.38
  10   7  -1    5.87    0.38
  10   7  -1    5.43    0.35
  10   7  -1    4.67    0.47
   9   7  -1   17.05    0.74
   9   7  -1   15.02    0.81
   9   7  -1   17.77    0.97
   9   7  -1   17.86    0.73
   9   7  -1   16.33    0.73
   9   7  -1   17.62    0.94
   8   7  -1   50.98    1.93
   8   7  -1   45.72    1.75
   8   7  -1   45.41    1.76
   8   7  -1   50.69    1.89
   8   7  -1   49.26    1.65
   8   7  -1   48.90    1.63
   8   7  -1   50.70    1.65
   7   7  -1    2.43    0.31
   7   7  -1    1.98    0.40
   7   7  -1    2.32    0.30
   7   7  -1    2.24    0.39
   7   7  -1    1.46    0.42
   7   7  -1    1.70    0.27
   7   7  -1    1.46    0.35
   6   7  -1    0.17    0.18
   6   7  -1    0.12    0.26
   6   7  -1    0.47    0.33
   6   7  -1    0.16    0.25
   6   7  -1    0.28    0.24
   6   7  -1    0.32    0.19
  -6  -7   1    0.35    0.15
   5   7  -1    0.32    0.64
  -5  -7   1   -0.12    0.56
  -5  -7   1   -0.05    0.46
   4   7  -1   11.92    1.50
  -4  -7   1   11.40    1.35
  -4  -7   1   13.48    1.48
   3   7  -1  132.41    5.00
  -3  -7   1  116.40    4.82
   2   7  -1   61.92    2.77
   2   7  -1   62.41    3.04
  -2  -7   1   60.54    2.91
  -2  -7   1   58.91    3.00
   1   7  -1   73.65    3.37
   1   7  -1   73.36    2.92
  -1  -7   1   76.88    3.21
  -1  -7   1   72.53    3.46
   0   7  -1   87.90    3.48
   0   7  -1   88.29    3.97
   0   7  -1   86.92    3.75
   0  -7   1   84.62    4.39
   0  -7   1   86.67    3.28
  -1   7  -1    0.85    0.47
  -1   7  -1    1.03    0.54
  -1   7  -1    0.60    0.49
   1  -7   1    0.86    0.69
  -2   7  -1   10.52    1.36
  -2   7  -1    9.80    1.28
   2  -7   1    8.89    1.73
  -3   7  -1    1.61    0.42
  -3   7  -1    1.56    0.26
  -3   7  -1    1.80    0.23
   3  -7   1    1.68    0.29
   3  -7   1    1.49    0.42
   3  -7   1    1.71    0.25
  -4   7  -1   79.03    2.35
  -4   7  -1   75.93    2.41
   4  -7   1   78.75    2.33
   4  -7   1   74.72    2.44
   4  -7   1   77.37    2.66
   4  -7   1   78.51    2.84
  -5   7  -1   72.53    2.18
  -5   7  -1   71.03    2.24
   5  -7   1   70.99    2.46
   5  -7   1   70.89    2.62
   5  -7   1   71.89    2.27
  -6   7  -1   26.98    0.93
  -6   7  -1   25.64    0.94
   6  -7   1   24.66    0.97
   6  -7   1   26.25    1.12
   6  -7   1   27.04    1.27
  -7   7  -1    2.88    0.23
   7  -7   1    2.78    0.31
   7  -7   1    3.92    0.46
  10   6  -1    3.37    0.39
  10   6  -1    3.87    0.33
  10   6  -1    4.03    0.35
  10   6  -1    3.52    0.32
  10   6  -1    3.95    0.48
  10   6  -1    4.28    0.48
   9   6  -1    6.74    0.67
   9   6  -1    7.30    0.49
   9   6  -1    6.74    0.46
   9   6  -1    7.99    0.57
   9   6  -1    7.20    0.46
   9   6  -1    7.07    0.64
   8   6  -1    0.26    0.24
   8   6  -1    0.40    0.29
   8   6  -1    0.30    0.28
   8   6  -1    0.13    0.17
   8   6  -1    0.19    0.18
   8   6  -1   -0.03    0.17
   7   6  -1  103.46    3.27
   7   6  -1  107.40    3.14
   7   6  -1  106.96    3.47
   7   6  -1  104.69    3.39
   7   6  -1  100.27    3.28
   7   6  -1  104.13    3.14
   7   6  -1  102.41    3.15
  -6  -6   1   13.93    1.62
  -6  -6   1   13.00    1.64
   5   6  -1   12.00    1.53
  -5  -6   1    9.00    1.10
  -5  -6   1   11.43    1.24
  -5  -6   1   11.88    1.38
   4   6  -1   33.11    2.04
  -4  -6   1   29.32    1.80
  -4  -6   1   32.37    1.88
  -4  -6   1   34.29    1.93
   3   6  -1   10.17    1.23
   3   6  -1   11.67    1.25
  -3  -6   1    9.21    1.07
  -3  -6   1    9.68    1.17
   2   6  -1   17.63    0.93
   2   6  -1   16.14    1.20
   2   6  -1   18.14    1.37
  -2  -6   1   18.66    1.39
  -2  -6   1   18.50    1.44
   1   6  -1   50.51    2.59
   1   6  -1   53.83    2.31
   1   6  -1   56.40    2.26
   1   6  -1   48.41    2.45
  -1  -6   1   53.84    2.60
  -1  -6   1   59.49    2.52
   0   6  -1   52.45    2.48
   0   6  -1   51.97    2.29
   0   6  -1   50.00    2.57
   0  -6   1   51.26    2.47
   0  -6   1   52.34    2.26
   0  -6   1   48.38    2.53
  -1   6  -1  208.21    6.78
  -1   6  -1  208.27    6.92
  -1   6  -1  209.48    7.10
   1  -6   1  197.68    6.98
   1  -6   1  205.89    7.74
  -2   6  -1   60.62    3.21
  -2   6  -1   62.50    3.04
  -2   6  -1   66.64    2.98
   2  -6   1   60.62    3.61
  -3   6  -1   38.51    2.36
  -3   6  -1   37.69    2.27
  -3   6  -1   41.52    2.72
   3  -6   1   42.04    3.11
  -4   6  -1   24.57    0.90
  -4   6  -1   26.64    2.36
  -4   6  -1   23.86    0.96
   4  -6   1   24.42    0.89
   4  -6   1   24.33    1.00
   4  -6   1   26.34    1.34
   4  -6   1   24.77    2.87
  -5   6  -1   19.93    0.83
  -5   6  -1   19.75    0.78
   5  -6   1   21.09    1.07
   5  -6   1   19.35    1.15
   5  -6   1   21.39    0.89
  -6   6  -1   41.06    1.31
   6  -6   1   37.57    1.33
   6  -6   1   40.14    1.40
   6  -6   1   40.72    1.59
   6  -6   1   38.69    1.71
  -7   6  -1    9.61    0.44
   7  -6   1    9.40    0.48
   7  -6   1    8.62    0.59
   7  -6   1    8.42    0.71
  -8   6  -1   16.76    0.59
   8  -6   1   15.47    0.61
   8  -6   1   14.92    0.80
  11   5  -1    3.98    0.31
  11   5  -1    4.61    0.43
  11   5  -1    3.66    0.30
  10   5  -1    1.08    0.21
  10   5  -1    1.00    0.26
  10   5  -1    1.18    0.21
  10   5  -1    1.10    0.22
  10   5  -1    0.83    0.31
   9   5  -1   34.48    1.17
   9   5  -1   30.20    1.25
   9   5  -1   31.40    1.38
   9   5  -1   31.89    1.43
   9   5  -1   31.40    1.17
   9   5  -1   32.08    1.20
   8   5  -1   14.30    0.72
   8   5  -1   12.84    0.78
   8   5  -1   16.14    0.92
   8   5  -1   15.08    0.69
   8   5  -1   13.98    0.92
   8   5  -1   14.30    0.70
  -7  -5   1    0.75    0.61
  -6  -5   1    1.82    0.60
  -6  -5   1    3.31    0.61
   5   5  -1    0.29    0.42
  -5  -5   1    0.61    0.34
  -5  -5   1    1.12    0.53
  -5  -5   1    0.57    0.33
   4   5  -1   93.86    3.75
  -4  -5   1   95.08    3.64
  -4  -5   1   93.35    3.51
  -4  -5   1   96.59    3.52
   3   5  -1  213.40    6.62
   3   5  -1  201.07    6.71
  -3  -5   1  206.98    6.62
  -3  -5   1  203.82    6.55
  -3  -5   1  206.90    6.57
   2   5  -1    2.89    0.54
   2   5  -1    2.11    0.52
   2   5  -1    3.05    0.41
  -2  -5   1    3.41    0.63
  -2  -5   1    2.88    0.52
  -2  -5   1    3.07    0.60
   1   5  -1   72.06    2.68
   1   5  -1   70.06    2.82
   1   5  -1   66.15    2.54
   1   5  -1   70.91    2.90
  -1  -5   1   71.10    2.79
  -1  -5   1   70.14    2.74
  -1  -5   1   71.25    2.87
   0   5  -1   -0.09    0.28
   0   5  -1   -0.04    0.31
   0   5  -1   -0.26    0.23
   0   5  -1    0.01    0.29
   0  -5   1    0.35    0.32
   0  -5   1   -0.06    0.34
   0  -5   1   -0.31    0.28
  -1   5  -1   15.27    1.13
  -1   5  -1   14.42    1.22
  -1   5  -1   14.99    1.20
  -1   5  -1   14.77    1.16
   1  -5   1   17.15    1.26
   1  -5   1    9.28    1.30
   1  -5   1   15.87    0.90
  -2   5  -1   21.19    1.62
  -2   5  -1   18.54    1.37
  -2   5  -1   22.24    1.49
  -2   5  -1   20.04    1.42
   2  -5   1   22.44    1.60
   2  -5   1   24.57    1.95
  -3   5  -1  104.74    4.00
  -3   5  -1   98.98    4.43
  -3   5  -1   99.97    3.98
  -3   5  -1   95.70    3.94
   3  -5   1  109.16    4.98
  -4   5  -1  201.91    6.88
  -4   5  -1  183.71    6.71
  -4   5  -1  203.73    7.66
   4  -5   1  215.39    8.25
  -5   5  -1   60.76    3.67
   5  -5   1   60.55    1.98
   5  -5   1   69.89    4.28
   5  -5   1   60.04    2.15
   5  -5   1   58.28    2.29
   5  -5   1   54.42    1.85
   6  -5   1    2.21    0.41
   6  -5   1    1.98    0.30
   6  -5   1    2.00    0.46
   6  -5   1    2.13    0.28
   7  -5   1    3.44    0.44
   7  -5   1    2.86    0.30
   7  -5   1    4.23    0.61
  -8   5  -1   32.45    1.05
   8  -5   1   32.00    1.39
   8  -5   1   32.67    1.12
  11   4  -1    1.82    0.32
  11   4  -1    2.17    0.25
  11   4  -1    2.34    0.25
  10   4  -1    0.67    0.32
  10   4  -1    1.07    0.21
  10   4  -1    1.36    0.25
  10   4  -1    0.85    0.25
  10   4  -1    1.06    0.32
   9   4  -1    0.67    0.18
   9   4  -1    0.33    0.21
   9   4  -1    0.74    0.24
   9   4  -1    0.09    0.27
   9   4  -1    0.45    0.19
   9   4  -1    0.50    0.19
   8   4  -1   33.82    1.25
   8   4  -1   33.03    1.34
   8   4  -1   33.29    1.20
   8   4  -1   36.09    1.48
   8   4  -1   32.07    1.43
   8   4  -1   33.40    1.22
   8   4  -1   33.40    1.32
   8   4  -1   32.77    1.45
   7   4  -1   13.67    0.73
   7   4  -1   10.99    1.69
  -7  -4   1   13.43    1.48
  -7  -4   1   13.85    0.93
   6   4  -1    6.42    1.32
  -6  -4   1    5.60    0.68
  -6  -4   1    3.76    0.73
   5   4  -1   63.64    3.21
  -5  -4   1   58.37    2.30
  -5  -4   1   56.65    2.24
   4   4  -1    2.45    0.66
   4   4  -1    2.72    0.56
  -4  -4   1    2.68    0.49
  -4  -4   1    2.87    0.46
   3   4  -1   47.07    2.01
   3   4  -1   43.68    2.01
  -3  -4   1   49.82    1.98
  -3  -4   1   47.91    1.94
   2   4  -1  121.88    3.84
   2   4  -1  110.53    3.88
  -2  -4   1  111.30    3.75
  -2  -4   1  120.84    3.90
  -2  -4   1  114.16    3.83
  -2  -4   1  111.54    3.79
   1   4  -1   50.58    2.11
   1   4  -1   52.07    2.07
   1   4  -1   48.37    1.85
   1   4  -1   49.26    1.93
  -1  -4   1   49.85    2.00
  -1  -4   1   52.01    2.07
  -1  -4   1   46.67    2.00
  -1  -4   1   49.30    1.86
   0   4  -1  411.84   11.37
   0   4  -1  392.12   11.10
   0   4  -1  379.15   11.15
   0   4  -1  363.20   11.26
   0   4  -1  388.34   11.40
   0  -4   1  377.45   11.13
   0  -4   1  404.39   11.35
   0  -4   1  400.28   11.37
  -1   4  -1   36.39    1.71
  -1   4  -1   32.08    1.72
  -1   4  -1   35.22    1.72
  -1   4  -1   36.88    1.70
  -1   4  -1   35.93    1.82
   1  -4   1   35.66    1.73
   1  -4   1   36.69    2.07
   1  -4   1   32.64    1.39
  -2   4  -1    2.66    0.57
  -2   4  -1    1.84    0.46
  -2   4  -1    1.21    0.40
  -2   4  -1    0.85    0.48
   2  -4   1    1.80    0.63
   2  -4   1    2.00    0.55
   2  -4   1    0.95    0.58
  -3   4  -1    0.13    0.28
  -3   4  -1    0.45    0.28
  -3   4  -1   -0.06    0.35
  -3   4  -1    0.12    0.33
   3  -4   1   -0.04    0.46
  -4   4  -1   27.16    1.79
  -4   4  -1   24.68    1.53
  -4   4  -1   28.34    1.64
  -4   4  -1   27.99    2.11
   4  -4   1   26.70    2.24
  -5   4  -1   80.41    4.11
  -5   4  -1   84.05    3.37
   5  -4   1   75.78    4.38
   6  -4   1   43.63    1.45
   6  -4   1   42.83    1.66
   6  -4   1   41.15    1.79
   7  -4   1   24.81    1.31
   7  -4   1   26.08    0.99
   7  -4   1   24.78    1.15
   8  -4   1    7.03    0.71
   8  -4   1    6.94    0.44
   9  -4   1    0.83    0.18
   9  -4   1    1.16    0.31
  11   3  -1    1.64    0.33
  10   3  -1    0.38    0.21
  10   3  -1    0.55    0.30
  10   3  -1    0.70    0.19
  10   3  -1    1.04    0.23
   9   3  -1   28.70    1.18
   9   3  -1   30.13    1.15
   9   3  -1   28.26    1.10
   9   3  -1   31.77    1.29
   9   3  -1   30.63    1.36
   9   3  -1   31.35    1.37
   8   3  -1    7.23    0.67
   8   3  -1    7.93    0.49
   8   3  -1    8.52    0.61
   8   3  -1    7.59    0.50
   8   3  -1    8.50    0.68
   8   3  -1    7.98    0.57
   7   3  -1    4.82    1.17
   7   3  -1    7.12    0.52
   7   3  -1    6.11    1.30
  -7  -3   1    6.47    0.55
  -7  -3   1    8.18    1.15
   6   3  -1   34.52    2.40
   6   3  -1   29.78    2.23
  -6  -3   1   34.62    1.41
   5   3  -1  126.55    5.01
   5   3  -1  130.49    5.07
   4   3  -1  282.86    8.68
   4   3  -1  283.24    9.22
   4   3  -1  296.70    9.27
  -4  -3   1  298.61    8.40
  -4  -3   1  289.35    8.35
   3   3  -1  220.96    6.71
   3   3  -1  231.12    7.18
   3   3  -1  217.70    6.73
  -3  -3   1  230.74    6.58
  -3  -3   1  211.73    6.76
  -3  -3   1  227.80    6.61
   2   3  -1   40.94    1.64
   2   3  -1   40.19    1.65
   2   3  -1   39.49    1.66
  -2  -3   1   41.67    1.60
  -2  -3   1   41.88    1.68
  -2  -3   1   44.19    1.68
   1   3  -1    1.82    0.38
   1   3  -1    2.43    0.39
   1   3  -1    2.20    0.41
  -1  -3   1    2.15    0.38
  -1  -3   1    2.95    0.44
  -1  -3   1    1.65    0.32
  -1  -3   1    3.20    0.45
   0   3  -1  230.79    7.03
   0   3  -1  238.88    6.91
   0   3  -1  233.61    7.05
   0   3  -1  249.04    7.09
   0   3  -1  244.30    7.11
   0  -3   1  241.49    7.07
   0  -3   1  240.34    7.08
  -1   3  -1  134.89    4.07
  -1   3  -1  142.36    4.34
  -1   3  -1  130.82    4.41
  -1   3  -1  137.04    4.33
  -1   3  -1  136.77    4.27
   1  -3   1  128.98    4.33
   1  -3   1  133.00    4.26
  -2   3  -1  143.38    4.63
  -2   3  -1  141.81    4.94
  -2   3  -1  144.58    4.58
  -2   3  -1  148.48    4.72
   2  -3   1  144.29    5.12
   2  -3   1  139.21    5.04
   2  -3   1  149.94    4.82
  -3   3  -1   26.31    1.34
  -3   3  -1   24.70    1.32
  -3   3  -1   24.32    1.64
  -3   3  -1   25.63    1.44
   3  -3   1   28.48    1.86
   3  -3   1   25.59    1.68
  -4   3  -1  204.01    7.04
  -4   3  -1  188.86    6.14
  -4   3  -1  203.60    6.49
  -4   3  -1  195.16    6.19
   4  -3   1  196.01    7.24
  -5   3  -1    7.69    1.29
  -5   3  -1    8.55    0.93
   5  -3   1    9.58    1.58
  -6   3  -1   19.27    2.27
  -6   3  -1   18.68    2.08
   6  -3   1   19.01    2.47
   7  -3   1   31.19    1.14
   7  -3   1   29.99    1.45
   7  -3   1   30.80    1.30
   8  -3   1   31.12    1.46
   8  -3   1   31.01    1.14
   9  -3   1   26.36    1.25
   9  -3   1   26.61    0.97
  11   2  -1    0.05    0.23
  10   2  -1    1.81    0.33
  10   2  -1    1.50    0.36
  10   2  -1    1.39    0.33
   9   2  -1    3.93    0.52
   9   2  -1    4.53    0.44
   9   2  -1    2.85    0.41
   9   2  -1    3.27    0.47
   9   2  -1    4.15    0.40
   8   2  -1   14.73    2.59
   8   2  -1   16.03    0.72
   8   2  -1   16.81    0.75
   8   2  -1   17.50    0.94
   8   2  -1   16.11    0.79
   8   2  -1   14.73    0.90
   8   2  -1   17.27    0.89
   7   2  -1    9.69    1.56
   7   2  -1   11.30    0.66
   7   2  -1   12.72    1.82
   6   2  -1    0.72    0.54
   6   2  -1    0.83    0.60
  -6  -2   1    0.51    0.18
   5   2  -1   -0.03    0.35
   5   2  -1    0.69    0.46
  -5  -2   1    0.38    0.45
  -5  -2   1    0.08    0.14
   4   2  -1    7.96    1.02
   4   2  -1    9.01    1.13
  -4  -2   1    7.90    0.49
  -4  -2   1    9.07    0.94
  -4  -2   1    8.33    0.53
   3   2  -1  465.47   12.96
   3   2  -1  433.89   13.34
   3   2  -1  452.14   12.98
   3   2  -1  451.03   13.40
  -3  -2   1  497.04   12.77
  -3  -2   1  477.02   12.78
  -3  -2   1  446.70   13.10
   2   2  -1  424.76   12.02
   2   2  -1  414.16   12.05
   2   2  -1  408.84   11.71
   2   2  -1  399.87   11.69
  -2  -2   1  423.59   11.62
  -2  -2   1  437.81   11.67
   1   2  -1   12.55    0.75
   1   2  -1   12.24    0.67
   1   2  -1   12.55    0.66
  -1  -2   1   12.38    0.68
  -1  -2   1   13.09    0.67
   0   2  -1    1.67    0.31
   0   2  -1    2.00    0.32
   0   2  -1    1.92    0.30
   0  -2   1    2.16    0.34
  -1   2  -1   -0.02    0.18
  -1   2  -1    0.08    0.16
  -1   2  -1    0.27    0.25
  -1   2  -1    0.06    0.17
   1  -2   1    0.12    0.21
   1  -2   1   -0.25    0.24
   1  -2   1    0.05    0.19
   1  -2   1   -0.22    0.16
  -2   2  -1   13.03    0.74
  -2   2  -1   16.73    0.85
  -2   2  -1   16.00    0.82
  -2   2  -1   14.46    0.79
  -2   2  -1   15.35    0.90
   2  -2   1   13.87    0.92
   2  -2   1   14.98    1.04
   2  -2   1   15.23    1.08
  -3   2  -1   47.79    1.75
  -3   2  -1   47.18    1.98
  -3   2  -1   46.45    1.78
   3  -2   1   45.08    2.17
   3  -2   1   46.20    2.29
  -4   2  -1   17.24    0.94
  -4   2  -1   19.13    0.99
  -4   2  -1   18.00    1.19
   4  -2   1   16.68    1.44
   4  -2   1   17.93    1.39
  -5   2  -1  194.13    6.04
  -5   2  -1  202.82    7.17
   5  -2   1  197.10    7.32
  -6   2  -1   33.12    1.58
  -6   2  -1   36.02    2.49
   6  -2   1   34.19    2.60
  -7   2  -1   22.60    2.10
   7  -2   1   26.54    1.00
   7  -2   1   25.98    1.27
   7  -2   1   25.18    1.19
   7  -2   1   23.76    2.75
   8  -2   1   10.64    0.82
   8  -2   1   11.34    0.58
   9  -2   1   18.24    1.05
   9  -2   1   20.32    0.80
  10  -2   1    5.57    0.56
  10  -2   1    5.23    0.34
  10   1  -1   42.59    1.64
  10   1  -1   41.69    1.58
  10   1  -1   44.80    1.67
   9   1  -1   13.69    0.85
   9   1  -1   14.24    0.81
   9   1  -1   12.71    0.69
   9   1  -1   14.16    0.87
   8   1  -1    0.99    0.33
   8   1  -1    0.96    0.28
   8   1  -1    1.01    0.26
   8   1  -1    0.38    0.27
   7   1  -1    9.27    0.59
   7   1  -1    9.75    1.68
   7   1  -1    9.63    1.63
   6   1  -1   83.54    3.90
   6   1  -1   78.99    3.84
  -6  -1   1   77.17    3.53
   5   1  -1   21.91    1.63
   5   1  -1   20.69    1.62
  -5  -1   1   20.84    0.82
  -5  -1   1   20.91    1.47
   4   1  -1   75.68    3.12
   4   1  -1   77.63    3.11
  -4  -1   1   77.72    2.90
  -4  -1   1   78.05    2.24
  -4  -1   1   71.03    2.83
  -4  -1   1   69.30    2.19
  -4  -1   1   74.09    2.92
   3   1  -1    3.33    0.59
   3   1  -1    2.92    0.55
  -3  -1   1    2.29    0.23
  -3  -1   1    1.88    0.19
  -3  -1   1    1.80    0.22
  -3  -1   1    2.55    0.46
   2   1  -1   98.41    3.32
   2   1  -1   98.64    3.33
  -2  -1   1  105.38    2.94
  -2  -1   1  101.10    2.96
  -1  -1   1   84.72    2.52
  -1  -1   1   83.92    2.50
   0   1  -1 1000.00   26.28
   0  -1   1  932.64   26.29
  -1   1  -1  289.78    7.92
  -1   1  -1  285.56    8.01
  -1   1  -1  283.77    7.87
   1  -1   1  274.42    8.01
  -2   1  -1  505.24   14.41
  -2   1  -1  530.85   14.40
  -2   1  -1  531.22   14.16
  -2   1  -1  525.82   14.19
   2  -1   1  501.15   14.43
   2  -1   1  500.81   14.59
  -3   1  -1  176.02    5.50
  -3   1  -1  187.54    5.11
  -3   1  -1  180.92    5.47
  -3   1  -1  178.61    5.14
  -3   1  -1  173.84    5.32
   3  -1   1  169.97    5.63
   3  -1   1  176.20    5.77
  -4   1  -1    0.38    0.33
  -4   1  -1    0.47    0.19
  -4   1  -1    0.27    0.17
   4  -1   1    1.01    0.49
   4  -1   1    1.12    0.46
  -5   1  -1    0.32    0.18
   5  -1   1    0.38    0.49
   5  -1   1    0.98    0.47
  -6   1  -1   51.04    1.88
  -6   1  -1   55.72    2.98
   6  -1   1   49.85    3.02
  -7   1  -1   40.76    2.75
   7  -1   1   40.51    1.51
   7  -1   1   38.42    2.94
   8  -1   1   82.51    2.70
   8  -1   1   80.83    2.52
   8  -1   1   80.61    2.76
   8  -1   1   83.03    2.89
   9  -1   1   11.56    0.71
   9  -1   1   11.11    0.57
   9  -1   1   11.51    0.82
  10  -1   1    0.10    0.13
  10  -1   1    0.11    0.22
  11   0  -1    4.82    0.40
  10   0  -1    4.65    0.49
  10   0  -1    4.70    0.52
  10   0  -1    4.18    0.33
   9   0  -1   80.29    2.64
   9   0  -1   77.59    2.43
   9   0  -1   80.12    2.73
   9   0  -1   81.00    2.71
   9   0  -1   76.51    2.48
   8   0  -1   10.63    0.75
   8   0  -1   10.27    0.55
   8   0  -1   10.54    0.68
   8   0  -1   10.57    0.60
   8   0  -1    9.65    0.72
   7   0  -1    0.95    0.74
   7   0  -1    0.72    0.65
   7   0  -1    0.82    0.23
  -7   0   1    0.06    0.61
   6   0  -1    4.10    0.98
   6   0  -1    1.99    0.75
  -6   0   1    2.14    0.28
   5   0  -1    9.40    1.26
   5   0  -1   11.75    1.40
  -5   0   1   10.93    0.54
  -5   0   1    9.28    1.08
   4   0  -1  188.12    6.32
   4   0  -1  185.88    6.35
  -4   0   1  186.11    5.34
  -4   0   1  198.96    5.33
  -4   0   1  193.48    6.07
  -4   0   1  188.56    6.00
   3   0  -1   16.63    1.08
   3   0  -1   14.93    1.09
  -3   0   1   16.67    0.62
  -3   0   1   15.78    0.89
  -3   0   1   15.77    0.57
  -3   0   1   15.69    0.55
   2   0  -1  134.28    4.25
   2   0  -1  135.93    4.21
  -2   0   1  131.67    3.69
  -2   0   1  130.60    3.77
  -2   0   1  136.29    3.69
   1   0  -1  153.24    4.55
   1   0  -1  149.07    4.57
  -1   0   1  151.87    4.46
  -1   0   1  148.56    4.49
   0   0  -1   51.02    1.57
  -1   0  -1   64.24    1.96
   1   0   1   59.45    1.94
  -2   0  -1   78.06    2.58
  -2   0  -1   78.82    2.24
  -3   0  -1   96.02    2.72
  -3   0  -1   96.82    3.27
   3   0   1   95.93    3.34
   3   0   1   96.10    3.40
  -4   0  -1  301.08    8.98
  -4   0  -1  312.92    9.29
   4   0   1  312.12    9.45
   4   0   1  306.86    9.48
  -5   0  -1  104.09    3.00
  -5   0  -1  100.86    3.77
   5   0   1  105.43    4.12
   5   0   1  101.96    4.17
  -6   0  -1   -0.04    0.42
   6   0   1    0.26    0.51
   6   0   1    0.48    0.52
   7   0   1    4.37    0.46
   7   0   1    4.59    1.15
   8   0   1   19.69    0.83
   8   0   1   21.70    1.01
   8   0   1   21.67    1.06
   8   0   1   20.42    1.11
   9   0   1   52.39    1.93
   9   0   1   57.45    2.02
   9   0   1   52.05    1.73
   9   0   1   53.41    2.08
  10   0   1    9.69    0.49
  10   0   1    9.96    0.72
  10   0   1   10.16    0.64
  11   0   1   18.79    0.85
  10  -1  -1    1.59    0.22
  10  -1  -1    1.44    0.30
   9  -1  -1   32.95    1.40
   9  -1  -1   32.16    1.21
   9  -1  -1   32.42    1.18
   9  -1  -1   33.31    1.43
   8  -1  -1   85.31    2.70
   8  -1  -1   86.33    2.94
   8  -1  -1   89.61    2.84
   8  -1  -1   81.62    2.87
   8  -1  -1   89.60    2.66
   7  -1  -1   25.92    2.45
   7  -1  -1   28.71    1.18
   7  -1  -1   27.15    3.11
  -7   1   1   27.63    1.20
   6  -1  -1   29.37    2.27
   6  -1  -1   29.33    2.26
  -6   1   1   29.26    1.26
  -6   1   1   30.09    2.07
   5  -1  -1  112.42    4.67
   5  -1  -1  108.42    4.65
  -5   1   1  119.15    3.57
  -5   1   1  117.44    4.47
   4  -1  -1   30.30    1.81
   4  -1  -1   29.97    1.83
  -4   1   1   26.76    1.08
  -4   1   1   28.13    1.10
  -4   1   1   28.00    1.61
   3  -1  -1    2.88    0.57
   3  -1  -1    4.38    0.73
  -3   1   1    3.69    0.42
  -3   1   1    4.13    0.61
  -3   1   1    3.95    0.32
  -3   1   1    3.36    0.45
  -3   1   1    3.81    0.37
   2  -1  -1    1.43    0.37
   2  -1  -1    1.37    0.40
  -2   1   1    1.26    0.22
  -2   1   1    1.30    0.34
  -2   1   1    1.19    0.19
  -2   1   1    1.26    0.19
  -1   1   1   19.78    0.73
  -1   1   1   19.72    0.76
   0  -1  -1  601.53   16.32
  -1  -1  -1  109.10    3.27
  -2  -1  -1   35.46    1.10
  -2  -1  -1   36.06    1.04
  -2  -1  -1   36.39    1.46
  -3  -1  -1   12.61    0.88
   3   1   1   13.55    0.92
   3   1   1   12.81    0.89
  -4  -1  -1    0.36    0.28
   4   1   1    0.81    0.41
   4   1   1    0.48    0.38
  -5  -1  -1  262.99    8.94
   5   1   1  300.80    9.18
   5   1   1  290.45    9.17
   6   1   1  134.50    5.43
   6   1   1  141.28    5.39
   7   1   1   88.93    5.00
   8   1   1   54.65    2.04
   8   1   1   56.93    2.11
   8   1   1   56.05    1.99
   9   1   1    0.30    0.28
   9   1   1    0.49    0.24
   9   1   1    0.24    0.26
  10   1   1    9.47    0.70
  10   1   1    8.62    0.62
  10   1   1    9.95    0.73
  11   1   1    0.58    0.25
  10  -2  -1    6.80    0.39
  10  -2  -1    6.81    0.51
   9  -2  -1   16.92    0.73
   9  -2  -1   17.16    0.94
   9  -2  -1   16.57    0.75
   8  -2  -1   16.85    0.98
   8  -2  -1   15.70    0.85
   8  -2  -1   15.55    0.73
   8  -2  -1   17.00    0.97
   8  -2  -1   15.83    0.77
   7  -2  -1   14.78    1.04
   7  -2  -1   14.54    0.67
   7  -2  -1   13.36    0.75
   7  -2  -1   15.31    2.22
  -7   2   1   13.60    1.84
   6  -2  -1    3.20    0.97
   6  -2  -1    1.32    0.76
   6  -2  -1    2.80    0.35
  -6   2   1    2.77    0.87
  -6   2   1    3.04    0.51
   5  -2  -1   45.05    2.67
   5  -2  -1   38.59    2.54
  -5   2   1   40.73    2.44
  -5   2   1   43.73    1.78
   4  -2  -1   24.57    1.75
   4  -2  -1   23.92    1.69
  -4   2   1   26.94    1.69
  -4   2   1   24.12    1.14
  -4   2   1   23.26    1.13
   3  -2  -1   62.60    2.84
   3  -2  -1   66.43    2.80
  -3   2   1   66.12    2.25
  -3   2   1   61.21    2.18
  -3   2   1   67.33    2.72
  -3   2   1   61.05    2.27
   2  -2  -1   68.02    2.68
   2  -2  -1   67.54    2.77
  -2   2   1   71.65    2.34
  -2   2   1   72.63    2.30
  -2   2   1   66.57    2.32
  -2   2   1   72.59    2.66
   1  -2  -1    4.51    0.58
  -1   2   1    5.76    0.44
  -1   2   1    5.67    0.46
  -1   2   1    4.44    0.55
   0  -2  -1   15.19    0.72
   0   2   1   14.02    0.70
  -1  -2  -1   90.14    2.72
  -1  -2  -1   87.74    2.69
  -2  -2  -1    4.18    0.55
  -2  -2  -1    3.86    0.35
  -2  -2  -1    3.57    0.33
   2   2   1    4.45    0.60
   2   2   1    4.12    0.46
  -3  -2  -1  226.65    6.68
  -3  -2  -1  246.22    6.66
  -3  -2  -1  240.67    7.35
  -3  -2  -1  246.30    6.71
   3   2   1  238.49    7.29
   3   2   1  232.14    7.23
  -4  -2  -1   94.84    3.64
  -4  -2  -1   95.66    2.76
  -4  -2  -1   92.32    2.73
   4   2   1   90.74    3.51
   4   2   1   94.13    3.58
  -5  -2  -1    0.75    0.16
   5   2   1    0.15    0.38
   5   2   1    0.69    0.47
  -6  -2  -1    0.34    0.35
   6   2   1    0.75    0.52
   6   2   1    0.32    0.51
   7   2   1    9.15    1.40
   7   2   1    9.33    0.60
   8   2   1   44.03    1.68
   8   2   1   44.25    1.71
   8   2   1   45.21    1.78
   9   2   1   56.74    2.11
   9   2   1   60.49    2.18
   9   2   1   57.31    2.07
  10   2   1    6.87    0.56
  10   2   1    5.74    0.62
  10   2   1    6.70    0.61
  11   2   1    4.50    0.46
  10  -3  -1   13.61    0.55
  10  -3  -1   13.41    0.66
   9  -3  -1    1.56    0.25
   9  -3  -1    0.72    0.28
   9  -3  -1    1.18    0.22
   8  -3  -1    8.64    0.55
   8  -3  -1    7.96    0.70
   8  -3  -1    9.19    0.52
   7  -3  -1   10.19    0.61
   7  -3  -1   11.70    0.82
   7  -3  -1   10.94    0.58
   6  -3  -1   37.48    2.81
  -6   3   1   36.19    2.61
  -6   3   1   33.65    1.78
   5  -3  -1   29.82    2.30
   5  -3  -1   28.87    2.28
  -5   3   1   26.59    1.47
  -5   3   1   26.95    2.05
   4  -3  -1   17.96    1.65
   4  -3  -1   19.95    1.66
  -4   3   1   20.96    1.59
  -4   3   1   20.88    1.18
  -4   3   1   17.56    1.10
   3  -3  -1   55.08    2.84
   3  -3  -1   59.57    2.79
  -3   3   1   60.35    2.24
  -3   3   1   53.37    2.21
  -3   3   1   60.80    2.29
  -3   3   1   58.46    2.71
   2  -3  -1  174.47    5.86
   2  -3  -1  166.38    6.00
  -2   3   1  166.86    5.36
  -2   3   1  183.30    5.43
  -2   3   1  189.60    5.49
  -2   3   1  179.56    5.82
   1  -3  -1   73.98    2.47
   1  -3  -1   60.70    2.14
   1  -3  -1   66.87    2.39
   1  -3  -1   68.59    2.66
  -1   3   1   67.50    2.57
  -1   3   1   68.80    2.39
  -1   3   1   69.78    2.42
  -1   3   1   69.67    2.35
   0  -3  -1  352.36   10.27
   0  -3  -1  374.15   10.44
   0  -3  -1  378.04   10.35
   0   3   1  365.60   10.46
   0   3   1  372.72   10.37
   0   3   1  358.13   10.41
   0   3   1  366.89   10.49
  -1  -3  -1   20.41    0.98
  -1  -3  -1   18.64    0.90
  -1  -3  -1   18.75    0.92
   1   3   1   18.86    0.96
   1   3   1   19.07    0.94
   1   3   1   19.17    0.87
  -2  -3  -1    2.73    0.44
  -2  -3  -1    2.83    0.42
  -2  -3  -1    2.70    0.37
   2   3   1    2.19    0.38
  -3  -3  -1   23.19    1.16
  -3  -3  -1   23.53    1.04
  -3  -3  -1   22.42    0.99
  -3  -3  -1   21.74    1.38
   3   3   1   21.83    1.40
   3   3   1   20.10    1.12
  -4  -3  -1   94.36    3.81
  -4  -3  -1   95.90    3.05
  -4  -3  -1   98.27    3.07
  -4  -3  -1  103.62    3.44
   4   3   1   98.23    3.81
   4   3   1   93.57    3.70
  -5  -3  -1   78.81    3.08
  -5  -3  -1   84.74    2.64
   5   3   1   72.32    3.38
   5   3   1   83.19    3.59
  -6  -3  -1   85.14    3.35
  -6  -3  -1   86.49    2.66
   6   3   1   78.61    3.75
   6   3   1   74.41    3.74
  -7  -3  -1   51.20    2.58
   7   3   1   53.63    3.19
   7   3   1   51.58    1.82
   8   3   1    2.22    0.40
   8   3   1    3.56    1.54
   8   3   1    3.06    0.34
   8   3   1    2.83    0.32
   8   3   1    3.23    0.36
   8   3   1    3.26    0.43
   8   3   1    2.47    0.46
   9   3   1   31.18    1.16
   9   3   1   32.88    1.46
   9   3   1   32.16    1.20
   9   3   1   33.73    1.35
   9   3   1   31.99    1.38
  10   3   1   26.39    1.14
  10   3   1   27.05    1.24
  10   3   1   25.43    1.17
  11   3   1   12.03    0.69
   9  -4  -1   40.89    1.34
   9  -4  -1   41.49    1.55
   8  -4  -1    3.96    0.36
   8  -4  -1    4.55    0.40
   8  -4  -1    4.39    0.55
   7  -4  -1    0.56    0.18
   7  -4  -1    0.76    0.31
   7  -4  -1    0.90    0.24
   6  -4  -1    6.81    0.70
   6  -4  -1    6.87    0.49
   6  -4  -1    7.17    1.59
   6  -4  -1    6.83    0.44
  -6   4   1    5.29    1.29
   5  -4  -1   22.85    2.59
  -5   4   1   19.59    1.89
  -5   4   1   16.46    1.27
   4  -4  -1   80.48    4.13
   4  -4  -1   86.37    4.11
  -4   4   1   81.58    3.20
  -4   4   1   80.26    3.22
  -4   4   1   82.19    3.88
   3  -4  -1    1.00    0.59
   3  -4  -1    0.64    0.59
  -3   4   1    0.57    0.31
  -3   4   1    0.50    0.33
  -3   4   1    0.48    0.45
   2  -4  -1    0.33    0.49
   2  -4  -1    0.02    0.38
  -2   4   1    0.24    0.23
  -2   4   1    0.46    0.28
  -2   4   1   -0.16    0.28
  -2   4   1    0.15    0.24
   1  -4  -1  161.75    5.03
   1  -4  -1  180.08    5.82
   1  -4  -1  182.03    5.47
   1  -4  -1  161.20    5.36
  -1   4   1  162.85    5.35
  -1   4   1  170.53    5.61
  -1   4   1  169.81    5.30
  -1   4   1  172.61    5.43
   0  -4  -1  485.81   13.43
   0  -4  -1  467.14   13.17
   0  -4  -1  466.88   13.22
   0  -4  -1  471.31   13.27
   0   4   1  466.71   13.43
   0   4   1  471.64   13.31
   0   4   1  447.54   13.42
   0   4   1  472.50   13.06
  -1  -4  -1  368.35   10.76
  -1  -4  -1  362.83   10.85
  -1  -4  -1  399.90   11.06
  -1  -4  -1  375.08   10.94
   1   4   1  387.24   10.91
   1   4   1  380.01   11.04
   1   4   1  393.17   10.82
   1   4   1  374.10   10.97
   1   4   1  392.15   10.98
  -2  -4  -1    2.81    0.47
  -2  -4  -1    2.89    0.47
  -2  -4  -1    2.86    0.47
   2   4   1    3.41    0.56
   2   4   1    2.88    0.47
  -3  -4  -1   33.14    1.87
  -3  -4  -1   29.75    1.42
  -3  -4  -1   33.43    1.50
  -3  -4  -1   33.19    1.57
   3   4   1   33.37    1.61
  -4  -4  -1    3.58    0.52
  -4  -4  -1    2.87    0.46
  -4  -4  -1    1.86    0.46
   4   4   1    3.45    0.60
  -5  -4  -1    0.46    0.23
  -5  -4  -1    0.44    0.25
  -5  -4  -1    0.96    0.43
   5   4   1    0.63    0.46
  -6  -4  -1   22.36    1.16
  -6  -4  -1   23.92    1.58
   6   4   1   21.51    1.90
  -7  -4  -1   51.78    2.03
  -7  -4  -1   57.08    2.82
   7   4   1   55.11    1.90
   7   4   1   58.60    3.46
   8   4   1   69.47    2.52
   8   4   1   73.35    2.49
   8   4   1   71.11    2.26
   8   4   1   70.96    2.25
   8   4   1   69.09    2.39
   8   4   1   72.78    2.24
   9   4   1   21.84    1.02
   9   4   1   21.49    0.87
   9   4   1   21.04    0.91
   9   4   1   22.53    1.16
   9   4   1   22.14    0.89
   9   4   1   22.60    1.11
  10   4   1    0.38    0.17
  10   4   1    0.36    0.15
  10   4   1   -0.02    0.17
  10   4   1    0.49    0.30
  10   4   1    0.15    0.20
  11   4   1    0.22    0.14
  11   4   1    0.06    0.23
   9  -5  -1    8.99    0.53
   9  -5  -1    9.07    0.42
  -9   5   1    9.09    0.37
   8  -5  -1   32.02    1.18
   8  -5  -1   35.87    1.17
   8  -5  -1   33.26    1.41
  -8   5   1   34.46    1.27
   7  -5  -1    6.13    0.46
   7  -5  -1    6.18    0.68
   7  -5  -1    5.34    0.40
   6  -5  -1    8.04    0.79
   6  -5  -1    6.13    0.43
   6  -5  -1    6.67    0.49
   5  -5  -1    5.62    1.44
  -5   5   1    6.61    1.36
   4  -5  -1   25.36    2.24
  -4   5   1   19.09    1.87
  -4   5   1   24.59    1.66
  -4   5   1   24.36    1.61
   3  -5  -1   84.67    4.23
   3  -5  -1   74.12    3.83
  -3   5   1   75.38    3.25
  -3   5   1   75.78    3.24
  -3   5   1   82.51    3.79
   2  -5  -1   28.20    2.23
   2  -5  -1   29.37    2.04
  -2   5   1   29.47    1.91
  -2   5   1   26.76    1.55
  -2   5   1   28.84    1.69
  -2   5   1   27.66    1.65
   1  -5  -1  127.01    4.05
   1  -5  -1  137.97    5.06
  -1   5   1  123.19    4.45
  -1   5   1  130.76    4.77
  -1   5   1  135.73    4.65
  -1   5   1  129.99    4.42
   0  -5  -1   22.98    1.27
   0  -5  -1   20.54    1.23
   0  -5  -1   22.38    1.37
   0   5   1   23.69    1.32
   0   5   1   20.92    1.35
   0   5   1   21.55    1.36
   0   5   1   21.96    1.23
  -1  -5  -1    0.99    0.36
  -1  -5  -1    1.04    0.42
  -1  -5  -1    1.22    0.40
   1   5   1    1.43    0.43
   1   5   1    1.22    0.36
   1   5   1    1.82    0.40
   1   5   1    1.70    0.43
  -2  -5  -1   48.93    2.15
  -2  -5  -1   47.10    2.07
  -2  -5  -1   49.93    2.07
   2   5   1   47.52    1.69
   2   5   1   48.54    2.15
   2   5   1   48.75    2.02
  -3  -5  -1   21.63    1.27
  -3  -5  -1   20.81    1.29
  -3  -5  -1   20.73    1.30
   3   5   1   21.86    1.37
  -4  -5  -1  111.87    3.98
  -4  -5  -1  116.00    4.20
  -4  -5  -1  118.59    4.06
   4   5   1  117.21    4.28
  -5  -5  -1   75.30    3.22
  -5  -5  -1   76.62    2.89
  -5  -5  -1   74.66    2.85
  -6  -5  -1    2.50    0.50
  -6  -5  -1    2.26    0.66
  -7  -5  -1   22.18    1.78
   8   5   1   11.13    0.61
   8   5   1   11.24    0.60
   8   5   1   10.36    0.66
   8   5   1    9.95    0.73
   8   5   1   10.57    0.57
   9   5   1   54.18    1.94
   9   5   1   52.31    1.73
   9   5   1   48.31    1.66
   9   5   1   50.62    1.68
   9   5   1   48.18    1.79
  10   5   1   52.92    1.68
  10   5   1   46.29    1.72
  10   5   1   49.33    1.62
  10   5   1   54.86    1.87
  10   5   1   51.54    1.65
  11   5   1   30.05    1.03
  11   5   1   29.77    1.15
  11   5   1   30.47    1.01
   8  -6  -1    4.50    0.33
   8  -6  -1    4.35    0.30
   8  -6  -1    5.14    0.46
  -8   6   1    4.99    0.28
   7  -6  -1   17.97    0.79
   7  -6  -1   18.29    1.01
   7  -6  -1   18.06    0.74
  -7   6   1   19.57    0.72
   6  -6  -1   37.90    1.39
   6  -6  -1   40.31    1.33
   6  -6  -1   38.32    1.67
  -6   6   1   38.31    1.29
   5  -6  -1   42.51    1.81
   5  -6  -1   39.30    1.64
   5  -6  -1   44.75    1.53
  -5   6   1   43.39    1.54
  -5   6   1   42.05    1.40
   4  -6  -1   10.49    1.88
  -4   6   1   12.07    1.80
   3  -6  -1    2.86    0.96
  -3   6   1    3.63    1.01
  -3   6   1    4.63    0.93
   2  -6  -1    4.13    1.01
   2  -6  -1    5.95    1.32
  -2   6   1    7.16    0.96
  -2   6   1    6.11    1.03
  -2   6   1    5.42    1.06
   1  -6  -1   67.35    3.39
   1  -6  -1   64.07    2.47
  -1   6   1   65.73    2.85
  -1   6   1   73.62    3.15
  -1   6   1   65.99    3.12
  -1   6   1   66.51    2.79
   0  -6  -1  129.55    4.73
   0  -6  -1  132.14    4.39
   0  -6  -1  129.41    5.20
   0   6   1  124.97    4.76
   0   6   1  129.04    4.59
   0   6   1  130.41    4.45
  -1  -6  -1   14.58    1.15
  -1  -6  -1   11.23    1.19
   1   6   1   12.89    0.97
   1   6   1   13.44    1.11
   1   6   1   13.80    1.40
  -2  -6  -1   19.77    1.44
  -2  -6  -1   21.65    1.46
  -2  -6  -1   21.19    1.36
   2   6   1   22.31    1.05
   2   6   1   21.50    1.44
  -3  -6  -1    3.59    0.70
  -3  -6  -1    3.43    0.68
  -3  -6  -1    3.37    0.65
   3   6   1    4.00    0.73
  -4  -6  -1   27.41    1.72
  -4  -6  -1   29.32    1.68
  -4  -6  -1   24.13    1.54
   4   6   1   27.86    1.80
  -5  -6  -1   73.96    3.29
  -5  -6  -1   67.53    2.94
  -5  -6  -1   75.79    3.05
   5   6   1   75.90    3.45
  -6  -6  -1   59.16    2.98
  -6  -6  -1   56.59    2.59
   7   6   1   93.48    3.05
   7   6   1   91.55    3.03
   7   6   1   91.72    2.79
   7   6   1   90.00    2.79
   7   6   1   91.28    2.82
   8   6   1   39.02    1.38
   8   6   1   37.68    1.39
   8   6   1   39.76    1.62
   8   6   1   37.74    1.36
   8   6   1   39.86    1.61
   9   6   1    1.94    0.27
   9   6   1    1.83    0.27
   9   6   1    1.41    0.37
   9   6   1    1.75    0.28
  10   6   1    1.12    0.22
  10   6   1    1.03    0.30
  10   6   1    1.04    0.22
  10   6   1    0.79    0.19
  11   6   1    0.57    0.22
  11   6   1    0.63    0.17
   7  -7  -1    0.63    0.25
   7  -7  -1    0.46    0.17
  -7   7   1    0.66    0.14
   6  -7  -1    4.89    0.40
   6  -7  -1    4.10    0.55
  -6   7   1    4.56    0.33
  -6   7   1    4.49    0.31
   5  -7  -1   16.34    0.92
   5  -7  -1   18.27    1.07
   5  -7  -1   17.18    0.82
  -5   7   1   18.94    0.82
  -5   7   1   18.23    0.72
  -5   7   1   17.89    0.77
   4  -7  -1   14.00    0.72
   4  -7  -1   13.38    0.83
   4  -7  -1   12.70    0.92
   4  -7  -1   13.50    0.60
  -4   7   1   14.04    0.67
  -4   7   1   14.06    0.70
  -4   7   1   12.80    0.59
   3  -7  -1    8.95    0.58
   3  -7  -1    8.65    0.77
   3  -7  -1    7.02    1.54
   3  -7  -1   10.22    0.51
  -3   7   1    8.59    0.55
  -3   7   1    9.93    0.54
  -3   7   1   10.38    1.66
  -3   7   1    9.69    0.48
   2  -7  -1   56.60    3.56
  -2   7   1   58.34    3.12
   1  -7  -1  104.53    4.86
   1  -7  -1   95.16    4.99
  -1   7   1  104.52    4.01
  -1   7   1   99.99    4.35
  -1   7   1  101.69    4.06
   0  -7  -1   13.13    1.09
   0  -7  -1   10.78    1.53
   0   7   1   11.60    1.30
   0   7   1   13.62    1.62
   0   7   1   13.31    1.17
  -1  -7  -1   11.41    1.35
  -1  -7  -1   14.74    1.27
   1   7   1   14.95    1.29
   1   7   1   14.49    1.08
  -2  -7  -1   15.71    1.37
  -2  -7  -1   13.51    1.44
   2   7   1   15.84    1.55
  -3  -7  -1  156.95    5.67
  -3  -7  -1  153.31    5.52
   3   7   1  156.12    5.70
  -4  -7  -1   95.55    3.89
  -4  -7  -1   94.45    3.95
  -4  -7  -1   99.56    4.51
   4   7   1   85.58    3.95
  -5  -7  -1   18.25    1.81
  -5  -7  -1   16.92    1.41
  -5  -7  -1   18.86    1.50
   5   7   1   18.04    1.88
  -6  -7  -1    9.15    1.38
   6   7   1    9.19    0.53
   6   7   1    9.26    0.57
   6   7   1    9.12    0.66
   7   7   1    2.79    0.45
   7   7   1    2.04    0.40
   7   7   1    2.56    0.32
   7   7   1    2.68    0.33
   7   7   1    2.52    0.39
   7   7   1    2.21    0.29
   8   7   1   92.09    2.80
   8   7   1   90.13    2.82
   8   7   1   93.79    3.05
   8   7   1   91.62    2.80
   8   7   1   91.49    3.07
   9   7   1   36.53    1.51
   9   7   1   35.17    1.26
   9   7   1   37.54    1.48
   9   7   1   35.03    1.29
   9   7   1   37.31    1.28
  10   7   1   15.86    0.68
  10   7   1   15.70    0.80
  10   7   1   16.47    0.66
  10   7   1   15.99    0.66
   6  -8  -1    7.07    0.42
   6  -8  -1    6.12    0.54
  -6   8   1    7.15    0.35
  -6   8   1    6.74    0.37
   5  -8  -1    9.77    0.63
   5  -8  -1    8.27    0.53
   5  -8  -1    8.97    0.72
  -5   8   1   10.09    0.52
  -5   8   1   10.79    0.48
   4  -8  -1    2.51    0.34
   4  -8  -1    2.07    0.25
   4  -8  -1    2.97    0.42
   4  -8  -1    2.52    0.47
  -4   8   1    2.35    0.33
  -4   8   1    2.06    0.24
  -4   8   1    2.60    0.31
   3  -8  -1   28.23    1.39
   3  -8  -1   28.08    1.12
   3  -8  -1   27.38    1.01
  -3   8   1   25.54    1.08
  -3   8   1   26.05    1.06
  -3   8   1   27.59    0.98
   2  -8  -1    8.29    0.49
   2  -8  -1    8.56    0.56
  -2   8   1    8.41    0.52
  -2   8   1    8.11    1.25
  -2   8   1    7.29    0.42
  -2   8   1    7.83    0.52
   1  -8  -1   86.84    2.76
   1  -8  -1   90.92    2.89
   1  -8  -1   80.51    4.54
  -1   8   1   89.21    2.83
  -1   8   1   90.08    2.81
  -1   8   1   82.33    3.81
  -1   8   1   90.50    3.75
   0  -8  -1  117.96    5.44
   0  -8  -1  114.45    3.85
   0   8   1  110.51    4.95
   0   8   1  114.87    4.33
   0   8   1  114.68    4.67
  -1  -8  -1    7.17    1.42
  -1  -8  -1    6.40    1.16
  -1  -8  -1    9.56    1.22
   1   8   1    8.26    1.21
   1   8   1    6.08    0.87
  -2  -8  -1    1.97    0.73
  -2  -8  -1    2.01    0.73
   2   8   1    2.62    0.78
  -3  -8  -1    1.05    0.72
  -3  -8  -1    2.07    0.69
   3   8   1    1.68    0.68
  -4  -8  -1   64.67    3.23
   4   8   1   65.75    3.36
  -5  -8  -1   52.51    1.71
  -5  -8  -1   53.27    1.64
   5   8   1   49.76    1.69
   5   8   1   52.28    1.93
   5   8   1   51.26    1.95
   5   8   1   50.33    1.74
   5   8   1   50.62    1.62
   5   8   1   52.07    1.85
  -6  -8  -1   38.24    1.33
  -6  -8  -1   38.86    1.28
   6   8   1   37.88    1.51
   6   8   1   39.66    1.57
   6   8   1   36.66    1.34
   6   8   1   37.14    1.35
   6   8   1   40.29    1.58
   6   8   1   38.50    1.38
   6   8   1   35.70    1.51
  -7  -8  -1    7.97    0.43
   7   8   1    7.75    0.48
   7   8   1    8.54    0.70
   7   8   1    8.42    0.52
   7   8   1    8.21    0.65
   7   8   1    9.20    0.54
   7   8   1    7.79    0.67
  -8  -8  -1   13.66    0.58
   8   8   1   13.05    0.63
   8   8   1   11.86    0.63
   8   8   1   14.17    0.67
   8   8   1   14.27    0.86
   8   8   1   13.91    0.83
  -9  -8  -1   28.33    0.96
   9   8   1   29.39    1.03
   9   8   1   29.65    1.26
   9   8   1   29.88    1.06
   9   8   1   27.75    1.04
   9   8   1   27.04    1.18
 -10  -8  -1    0.58    0.12
  10   8   1    0.52    0.15
  10   8   1    0.61    0.17
  10   8   1    0.40    0.20
  10   8   1    0.76    0.16
   5  -9  -1    5.16    0.47
   5  -9  -1    4.41    0.41
  -5   9   1    5.21    0.33
   4  -9  -1    9.17    0.70
   4  -9  -1    8.62    0.42
   4  -9  -1    9.56    0.61
  -4   9   1    9.09    0.52
  -4   9   1   10.50    0.52
   3  -9  -1   25.61    0.95
   3  -9  -1   25.64    1.28
  -3   9   1   25.31    1.04
  -3   9   1   25.97    1.00
   2  -9  -1    0.50    0.21
   2  -9  -1    1.20    0.36
  -2   9   1    0.29    0.21
  -2   9   1    0.75    0.19
   1  -9  -1    0.22    0.18
  -1   9   1    0.29    0.16
  -1   9   1    0.22    0.20
  -1   9   1    0.32    0.50
   0  -9  -1    8.25    0.53
   0   9   1    9.24    0.54
   0   9   1    8.12    1.10
   0   9   1   10.46    0.62
  -1  -9  -1   53.45    1.80
  -1  -9  -1   53.30    2.47
   1   9   1   51.18    1.97
   1   9   1   50.30    1.72
   1   9   1   53.25    1.83
  -2  -9  -1   12.33    1.47
  -2  -9  -1   12.00    0.63
   2   9   1   11.96    0.69
   2   9   1   11.09    0.72
   2   9   1   12.13    0.61
  -3  -9  -1   88.49    3.95
  -3  -9  -1   87.09    2.71
   3   9   1   87.48    2.81
   3   9   1   88.20    2.67
   3   9   1   88.39    2.91
  -4  -9  -1   24.86    1.01
  -4  -9  -1   26.94    2.26
  -4  -9  -1   26.37    0.93
   4   9   1   25.73    1.06
   4   9   1   24.26    1.17
   4   9   1   27.30    1.13
   4   9   1   25.48    0.96
  -5  -9  -1    6.29    0.38
  -5  -9  -1    6.40    0.46
   5   9   1    5.54    0.59
   5   9   1    4.97    0.44
   5   9   1    5.96    0.58
   5   9   1    6.37    0.39
   5   9   1    5.68    0.69
  -6  -9  -1    2.37    0.30
  -6  -9  -1    2.37    0.26
   6   9   1    2.38    0.40
   6   9   1    2.07    0.31
   6   9   1    1.94    0.31
   6   9   1    2.06    0.36
   6   9   1    1.77    0.36
   6   9   1    2.77    0.43
  -7  -9  -1   37.98    1.32
  -7  -9  -1   37.78    1.27
   7   9   1   38.80    1.57
   7   9   1   36.13    1.46
   7   9   1   39.96    1.54
   7   9   1   39.71    1.65
   7   9   1   39.06    1.32
   7   9   1   38.67    1.36
  -8  -9  -1   47.16    1.47
   8   9   1   48.11    1.55
   8   9   1   45.55    1.51
   8   9   1   48.63    1.75
   8   9   1   43.25    1.66
  -9  -9  -1   48.82    1.50
   9   9   1   45.83    1.51
   9   9   1   52.55    1.58
   9   9   1   48.96    1.73
   9   9   1   50.72    1.55
   4 -10  -1    3.50    0.34
   4 -10  -1    3.72    0.41
  -4  10   1    3.48    0.28
   3 -10  -1    7.21    0.60
   3 -10  -1    6.79    0.38
   3 -10  -1    7.16    0.51
  -3  10   1    7.14    0.44
  -3  10   1    7.99    0.44
   2 -10  -1   23.28    1.15
   2 -10  -1   21.53    0.85
  -2  10   1   22.26    0.90
  -2  10   1   23.66    0.94
   1 -10  -1   27.54    1.04
  -1  10   1   28.08    1.12
  -1  10   1   28.08    1.06
   0 -10  -1   13.94    0.68
   0  10   1   14.95    0.76
   0  10   1   13.82    0.67
  -1 -10  -1    0.39    0.21
   1  10   1    0.42    0.19
   1  10   1    0.81    0.26
  -2 -10  -1    4.12    0.41
   2  10   1    3.73    0.42
   2  10   1    4.58    0.41
   2  10   1    4.49    0.50
  -3 -10  -1    9.36    0.57
   3  10   1   11.52    0.57
   3  10   1    8.88    0.63
   3  10   1   10.45    0.69
  -4 -10  -1   46.67    1.54
   4  10   1   44.10    1.47
   4  10   1   45.07    1.63
   4  10   1   41.51    1.68
  -5 -10  -1   10.76    0.58
  -5 -10  -1    9.61    0.46
   5  10   1    9.74    0.66
   5  10   1    9.65    0.69
   5  10   1    9.42    0.62
   5  10   1    9.45    0.48
  -6 -10  -1   17.13    0.66
  -6 -10  -1   17.26    0.75
   6  10   1   16.34    0.83
   6  10   1   16.19    0.91
   6  10   1   16.97    0.78
   6  10   1   17.27    0.86
  -7 -10  -1   10.53    0.46
  -7 -10  -1    9.15    0.49
   7  10   1   10.12    0.53
   7  10   1    9.71    0.60
   7  10   1    9.55    0.59
   7  10   1    9.12    0.65
  -8 -10  -1    3.73    0.26
   8  10   1    4.02    0.32
   8  10   1    3.71    0.41
   2 -11  -1    1.25    0.28
   2 -11  -1    1.07    0.22
   2 -11  -1    0.90    0.17
  -2  11   1    1.25    0.20
  -2  11   1    0.86    0.17
   1 -11  -1    2.70    0.28
   1 -11  -1    2.84    0.41
  -1  11   1    2.41    0.26
  -1  11   1    3.31    0.32
   0 -11  -1   39.12    1.35
   0  11   1   42.01    1.44
  -1 -11  -1    3.83    0.35
   1  11   1    4.44    0.42
   1  11   1    3.92    0.36
   2  11   1   16.10    0.70
   2  11   1   16.06    0.79
  -3 -11  -1   14.31    0.69
   3  11   1   17.08    0.80
   3  11   1   16.25    0.69
   3  11   1   15.87    0.81
  -4 -11  -1    0.15    0.16
   4  11   1    0.16    0.20
   4  11   1   -0.02    0.18
   4  11   1    0.20    0.14
  -5 -11  -1    7.65    0.46
   5  11   1    7.87    0.40
   5  11   1    7.77    0.54
   5  11   1    8.92    0.59
   5  11   1    8.19    0.54
  -6 -11  -1   20.96    0.79
  -6 -11  -1   18.49    0.79
   6  11   1   19.92    0.85
   6  11   1   19.19    0.83
   6  11   1   21.00    0.92
  -7 -11  -1   35.71    1.22
  -7 -11  -1   37.37    1.18
   7  11   1   36.35    1.34
   7  11   1   37.64    1.32
   7  11   1   35.07    1.21
   0 -12  -1    0.65    0.16
   0 -12  -1    1.25    0.25
   0  12   1    0.95    0.17
  -1 -12  -1    2.94    0.26
   1  12   1    2.37    0.25
   1  12   1    2.44    0.27
   2  12   1    3.60    0.30
   2  12   1    3.78    0.34
   3  12   1   45.46    1.50
   3  12   1   45.53    1.42
  -4 -12  -1   39.93    1.31
   4  12   1   41.69    1.38
   4  12   1   40.09    1.36
   4  12   1   43.29    1.41
   4  12   1   40.50    1.27
  -5 -12  -1    4.14    0.30
   5  12   1    3.88    0.23
   5  12   1    4.16    0.35
   5  12   1    4.43    0.34
   5  12   1    3.89    0.32
   6  11  -2    0.18    0.15
   6  11  -2    0.32    0.20
   6  11  -2    0.13    0.14
   6  11  -2    0.33    0.17
  -6 -11   2    0.24    0.14
  -6 -11   2    0.30    0.15
   5  11  -2    2.21    0.31
   5  11  -2    2.19    0.21
   5  11  -2    2.57    0.30
   5  11  -2    2.47    0.29
   5  11  -2    2.20    0.29
  -5 -11   2    2.19    0.26
   4  11  -2   15.04    0.79
   4  11  -2   15.74    0.74
   4  11  -2   17.11    0.74
   4  11  -2   15.92    0.63
  -4 -11   2   16.17    0.68
   3  11  -2   66.81    2.26
   3  11  -2   72.17    2.10
   3  11  -2   71.01    2.19
  -3 -11   2   66.75    2.11
   2  11  -2   26.76    1.00
   2  11  -2   25.81    0.93
   2  11  -2   24.54    1.07
   1  11  -2    6.93    0.40
   1  11  -2    6.90    0.45
  -1 -11   2    6.56    0.42
   0  11  -2    5.40    0.37
   0 -11   2    4.49    0.46
   0 -11   2    5.63    0.37
  -1  11  -2    0.37    0.13
   1 -11   2    0.36    0.16
   1 -11   2    0.40    0.16
   1 -11   2    0.29    0.22
   8  10  -2    0.73    0.22
   8  10  -2    0.91    0.21
   8  10  -2    0.50    0.16
   8  10  -2    0.61    0.15
   8  10  -2    0.60    0.18
  -8 -10   2    0.79    0.18
  -8 -10   2    0.48    0.14
  -8 -10   2    0.45    0.12
   7  10  -2   30.67    1.23
   7  10  -2   31.35    1.15
   7  10  -2   32.66    1.23
   7  10  -2   32.80    1.10
   7  10  -2   33.12    1.16
  -7 -10   2   32.02    1.15
  -7 -10   2   33.24    1.10
  -7 -10   2   29.64    1.01
   6  10  -2   18.28    0.87
   6  10  -2   16.85    0.81
   6  10  -2   16.98    0.81
   6  10  -2   17.46    0.73
   6  10  -2   17.82    0.90
  -6 -10   2   18.94    0.76
  -6 -10   2   18.06    0.80
  -6 -10   2   17.82    0.71
   5  10  -2   14.58    0.86
   5  10  -2   14.74    0.77
   5  10  -2   14.19    0.61
   5  10  -2   15.95    0.82
   5  10  -2   15.09    0.67
   5  10  -2   14.83    0.77
  -5 -10   2   16.31    0.70
  -5 -10   2   15.04    0.73
   4  10  -2   18.17    0.97
   4  10  -2   17.87    0.90
   4  10  -2   18.79    0.75
   4  10  -2   18.09    0.85
  -4 -10   2   18.80    0.80
   3  10  -2    4.99    0.47
   3  10  -2    5.52    0.40
  -3 -10   2    6.15    0.43
   2  10  -2   31.69    1.20
   2  10  -2   29.15    1.10
  -2 -10   2   29.51    1.10
   1  10  -2   12.24    0.62
   1  10  -2   14.35    0.71
  -1 -10   2   12.71    0.65
   0  10  -2   59.49    1.96
   0 -10   2   59.82    1.91
  -1  10  -2   62.41    2.05
  -1  10  -2   62.17    2.01
   1 -10   2   66.60    2.02
   1 -10   2   67.76    2.31
  -2  10  -2   11.68    0.56
   2 -10   2   13.05    0.68
   2 -10   2   12.51    0.77
   2 -10   2   12.29    0.55
  -3  10  -2    0.42    0.14
   3 -10   2    0.64    0.20
   3 -10   2    0.28    0.22
   3 -10   2    0.36    0.13
   9   9  -2    0.89    0.21
   9   9  -2    0.88    0.24
   9   9  -2    0.72    0.17
   9   9  -2    1.27    0.19
  -9  -9   2    1.16    0.20
  -9  -9   2    1.12    0.15
   8   9  -2   13.18    0.61
   8   9  -2   11.98    0.65
   8   9  -2   13.32    0.73
   8   9  -2   13.12    0.67
   8   9  -2   12.73    0.74
  -8  -9   2   12.81    0.53
   7   9  -2    3.41    0.44
   7   9  -2    3.55    0.35
   7   9  -2    2.86    0.44
   7   9  -2    2.31    0.35
   7   9  -2    3.42    0.40
  -7  -9   2    2.92    0.27
  -7  -9   2    2.91    0.31
   6   9  -2   21.43    0.98
   6   9  -2   22.51    0.91
   6   9  -2   21.02    0.78
   6   9  -2   21.24    1.04
   6   9  -2   22.10    1.00
   6   9  -2   20.34    1.09
  -6  -9   2   21.86    0.89
  -6  -9   2   21.51    0.81
   5   9  -2   11.21    0.77
   5   9  -2   13.48    0.73
   5   9  -2   12.06    0.56
   5   9  -2   12.38    0.86
   5   9  -2   14.00    0.77
   5   9  -2   11.94    0.64
  -5  -9   2   12.69    0.57
  -5  -9   2   14.44    0.67
   4   9  -2   59.22    2.24
   4   9  -2   60.70    1.99
   4   9  -2   62.63    2.17
   4   9  -2   63.40    1.95
   4   9  -2   61.07    2.08
  -4  -9   2   62.40    2.00
  -4  -9   2   59.75    3.27
   3   9  -2   79.38    2.46
   3   9  -2   79.87    2.57
   3   9  -2   78.81    2.85
  -3  -9   2   80.38    2.49
  -3  -9   2   80.23    3.73
   2   9  -2    4.92    0.42
   2   9  -2    5.48    0.51
  -2  -9   2    5.76    0.47
  -2  -9   2    4.11    0.86
   1   9  -2   -0.02    0.16
   1   9  -2    0.09    0.19
   0   9  -2    0.42    0.44
   0   9  -2    0.15    0.15
   0   9  -2    0.05    0.18
   0  -9   2    0.12    0.18
  -1   9  -2   46.26    1.64
  -1   9  -2   47.40    1.61
   1  -9   2   47.51    1.59
  -2   9  -2   35.09    1.37
  -2   9  -2   35.74    1.31
  -2   9  -2   36.16    1.31
   2  -9   2   38.61    1.61
   2  -9   2   37.26    1.27
  -3   9  -2   43.64    1.46
  -3   9  -2   41.84    1.51
   3  -9   2   42.22    1.38
   3  -9   2   44.38    1.72
   3  -9   2   41.00    1.58
  -4   9  -2   17.58    0.78
  -4   9  -2   18.19    0.72
   4  -9   2   15.75    0.69
   4  -9   2   18.24    0.83
   4  -9   2   18.64    0.93
  -5   9  -2   10.95    0.53
  -5   9  -2   11.27    0.49
   5  -9   2   11.61    0.57
   5  -9   2   12.50    0.64
   9   8  -2    7.09    0.51
   9   8  -2    7.74    0.45
   9   8  -2    8.14    0.61
   9   8  -2    8.69    0.58
   9   8  -2    7.41    0.42
   9   8  -2    7.66    0.51
   9   8  -2    8.31    0.43
  -9  -8   2    7.72    0.38
   8   8  -2    8.99    0.61
   8   8  -2    8.21    0.63
   8   8  -2    7.87    0.45
   8   8  -2    7.89    0.53
   8   8  -2    8.61    0.72
   8   8  -2    8.19    0.47
   8   8  -2    7.45    0.58
  -8  -8   2    8.21    0.42
   7   8  -2   25.46    1.19
   7   8  -2   27.26    1.31
   7   8  -2   26.26    1.14
   7   8  -2   25.67    1.03
   7   8  -2   25.84    1.12
  -7  -8   2   25.28    0.93
  -7  -8   2   26.15    1.09
   6   8  -2   15.38    0.77
   6   8  -2   16.15    1.01
   6   8  -2   17.80    0.90
   6   8  -2   16.59    0.86
   6   8  -2   16.00    0.92
  -6  -8   2   15.89    0.74
  -6  -8   2   16.24    0.68
   5   8  -2   27.76    1.24
   5   8  -2   27.29    1.15
   5   8  -2   28.83    1.11
   5   8  -2   27.28    0.99
   5   8  -2   26.15    1.33
   5   8  -2   27.47    1.19
  -5  -8   2   30.18    1.02
  -5  -8   2   28.16    1.09
   4   8  -2    3.06    0.50
   4   8  -2    3.41    0.45
   4   8  -2    3.95    0.39
   4   8  -2    2.71    0.38
   4   8  -2    3.76    0.34
  -4  -8   2    2.80    0.33
  -4  -8   2    3.55    0.30
   3   8  -2   20.93    2.14
   3   8  -2   19.76    0.80
   3   8  -2   18.10    0.88
   3   8  -2   18.09    0.98
  -3  -8   2   19.17    0.76
  -3  -8   2   19.33    0.82
  -3  -8   2   17.54    1.83
   2   8  -2   17.20    1.01
   2   8  -2   19.12    1.93
  -2  -8   2   18.47    1.61
   1   8  -2   73.82    3.58
   1   8  -2   69.16    2.72
  -1  -8   2   63.06    4.09
  -1  -8   2   70.59    3.05
   0   8  -2   53.69    1.74
   0   8  -2   54.20    2.54
   0   8  -2   48.82    1.75
   0  -8   2   50.05    1.70
  -1   8  -2   63.19    2.06
  -1   8  -2   61.37    2.95
  -1   8  -2   61.45    2.02
   1  -8   2   62.53    1.99
  -2   8  -2    5.13    1.03
  -2   8  -2    5.55    0.43
  -2   8  -2    6.46    0.57
  -2   8  -2    5.65    0.44
   2  -8   2    5.50    0.42
  -3   8  -2    3.98    0.31
  -3   8  -2    3.72    0.38
   3  -8   2    3.74    0.56
   3  -8   2    5.39    0.57
   3  -8   2    4.35    0.36
  -4   8  -2   72.82    2.18
  -4   8  -2   71.92    2.27
   4  -8   2   72.83    2.17
   4  -8   2   71.98    2.60
   4  -8   2   72.85    2.46
  -5   8  -2   43.22    1.36
  -5   8  -2   44.19    1.44
   5  -8   2   42.61    1.58
   5  -8   2   44.52    1.70
  -6   8  -2   27.17    0.91
  -6   8  -2   26.09    0.86
  -6   8  -2   28.18    1.01
   6  -8   2   27.17    1.02
   6  -8   2   26.70    1.10
  10   7  -2    4.68    0.44
  10   7  -2    4.43    0.37
  10   7  -2    5.30    0.34
  10   7  -2    4.64    0.33
  10   7  -2    4.94    0.33
  10   7  -2    4.28    0.45
 -10  -7   2    4.43    0.26
   9   7  -2   16.95    0.97
   9   7  -2   17.83    0.77
   9   7  -2   20.14    0.96
   9   7  -2   18.19    0.99
   9   7  -2   19.63    0.89
   9   7  -2   19.96    0.78
   9   7  -2   19.81    0.81
   8   7  -2    9.47    0.55
   8   7  -2    8.07    0.67
   8   7  -2    8.42    0.50
   8   7  -2    8.26    0.51
   8   7  -2    9.42    0.64
   8   7  -2    6.87    0.70
   8   7  -2    8.14    0.62
   7   7  -2    6.18    0.45
   7   7  -2    6.18    0.48
   7   7  -2    6.61    0.61
   7   7  -2    6.36    0.58
   7   7  -2    6.05    0.67
   7   7  -2    6.47    0.47
   7   7  -2    8.09    0.61
  -7  -7   2    6.20    0.38
   6   7  -2   23.41    0.97
   6   7  -2   24.74    1.09
   6   7  -2   24.60    1.10
   6   7  -2   23.11    1.12
   6   7  -2   24.19    1.26
  -6  -7   2   24.25    0.88
   5   7  -2   53.31    3.13
  -5  -7   2   57.51    3.02
   4   7  -2   44.92    2.73
  -4  -7   2   45.82    2.56
   3   7  -2    2.44    0.74
   3   7  -2    2.62    0.69
  -3  -7   2    3.19    0.83
   2   7  -2    3.01    0.78
   2   7  -2    3.07    0.72
  -2  -7   2    3.43    0.83
  -2  -7   2    2.92    0.75
   1   7  -2    4.58    0.96
   1   7  -2    4.42    0.73
  -1  -7   2    4.70    0.87
  -1  -7   2    2.59    0.78
   0   7  -2   65.53    2.90
   0   7  -2   60.04    3.26
   0   7  -2   66.90    3.21
   0  -7   2   65.00    2.66
   0  -7   2   69.31    3.92
  -1   7  -2   83.42    3.71
  -1   7  -2   80.42    3.86
  -1   7  -2   80.33    3.45
   1  -7   2   91.43    4.68
   1  -7   2   73.84    3.76
  -2   7  -2   86.07    3.76
  -2   7  -2   83.37    3.83
   2  -7   2   85.37    4.77
  -3   7  -2    4.49    0.33
  -3   7  -2    4.76    0.38
   3  -7   2    4.64    0.39
   3  -7   2    3.40    0.38
   3  -7   2    6.60    0.76
  -4   7  -2   10.46    0.58
  -4   7  -2   11.04    0.54
   4  -7   2   12.21    0.76
   4  -7   2   10.84    0.61
   4  -7   2   11.55    0.88
   4  -7   2   10.98    0.52
  -5   7  -2   30.95    1.04
  -5   7  -2   26.54    1.06
   5  -7   2   27.76    1.39
   5  -7   2   30.07    1.28
  -6   7  -2   22.84    0.88
  -6   7  -2   25.05    0.86
   6  -7   2   24.25    1.17
   6  -7   2   23.88    1.05
  -7   7  -2    7.13    0.35
   7  -7   2    7.32    0.44
   7  -7   2    8.70    0.58
  10   6  -2    0.39    0.24
  10   6  -2    0.37    0.15
  10   6  -2    0.40    0.17
  10   6  -2    0.59    0.20
  10   6  -2   -0.11    0.24
  10   6  -2    0.67    0.19
   9   6  -2    0.96    0.34
   9   6  -2    0.93    0.21
   9   6  -2    0.21    0.26
   9   6  -2    0.63    0.20
   9   6  -2    0.90    0.21
   9   6  -2    0.67    0.25
   8   6  -2   19.56    0.97
   8   6  -2   19.87    1.06
   8   6  -2   22.06    0.88
   8   6  -2   20.90    0.89
   8   6  -2   20.79    1.13
   8   6  -2   19.48    0.98
   8   6  -2   20.75    0.87
   7   6  -2   34.09    1.51
   7   6  -2   30.79    1.18
   7   6  -2   31.48    1.18
   7   6  -2   32.08    1.19
   7   6  -2   32.62    1.32
   7   6  -2   31.96    1.31
   7   6  -2   31.54    1.37
  -6  -6   2    0.96    0.61
   5   6  -2    4.88    1.04
  -5  -6   2    3.71    0.77
  -5  -6   2    4.06    0.85
  -5  -6   2    3.09    0.66
   4   6  -2   12.74    1.50
   4   6  -2   10.44    1.24
  -4  -6   2   12.25    1.33
  -4  -6   2   11.69    1.28
  -4  -6   2   15.98    1.52
   3   6  -2  176.79    6.24
   3   6  -2  176.58    6.01
  -3  -6   2  172.04    5.91
  -3  -6   2  177.59    6.13
   2   6  -2  174.76    5.21
   2   6  -2  172.71    6.10
   2   6  -2  174.88    5.85
  -2  -6   2  176.22    5.98
  -2  -6   2  172.72    6.08
   1   6  -2   48.25    2.56
   1   6  -2   49.42    2.48
   1   6  -2   52.27    2.31
   1   6  -2   47.56    2.14
  -1  -6   2   47.90    2.61
  -1  -6   2   55.56    2.45
  -1  -6   2   51.35    2.55
   0   6  -2   24.08    1.48
   0   6  -2   22.21    1.54
   0   6  -2   20.01    1.62
   0  -6   2   22.08    1.59
   0  -6   2   22.92    1.43
  -1   6  -2    1.28    0.52
  -1   6  -2    1.06    0.52
  -1   6  -2    1.09    0.44
   1  -6   2    0.62    0.51
   1  -6   2    0.69    0.69
  -2   6  -2   10.24    1.34
  -2   6  -2    8.92    1.25
   2  -6   2    9.81    1.73
  -3   6  -2   31.68    2.39
  -3   6  -2   27.76    2.01
  -3   6  -2   32.54    2.11
   3  -6   2   33.06    2.87
  -4   6  -2   42.40    1.39
  -4   6  -2   41.64    1.46
   4  -6   2   42.99    1.38
   4  -6   2   43.37    1.50
   4  -6   2   43.50    1.69
   4  -6   2   43.26    1.85
  -5   6  -2   71.71    2.21
  -5   6  -2   73.83    2.27
   5  -6   2   70.83    2.67
   5  -6   2   73.73    2.54
  -6   6  -2    3.08    0.28
   6  -6   2    2.96    0.50
   6  -6   2    3.20    0.45
   6  -6   2    2.92    0.32
  -7   6  -2    3.69    0.28
   7  -6   2    4.59    0.48
   7  -6   2    3.59    0.32
   7  -6   2    4.20    0.54
  -8   6  -2    0.78    0.13
   8  -6   2    0.71    0.21
   8  -6   2    0.69    0.15
   8  -6   2    0.63    0.24
  11   5  -2    7.09    0.38
  11   5  -2    6.44    0.39
  11   5  -2    7.44    0.50
  10   5  -2   10.00    0.71
  10   5  -2    8.97    0.48
  10   5  -2    8.89    0.56
  10   5  -2    9.08    0.51
  10   5  -2    8.31    0.51
   9   5  -2    7.03    0.47
   9   5  -2    7.60    0.65
   9   5  -2    6.97    0.69
   9   5  -2    7.06    0.55
   9   5  -2    7.07    0.49
   9   5  -2    7.36    0.46
   8   5  -2    5.90    0.55
   8   5  -2    4.77    0.42
   8   5  -2    4.60    0.40
   8   5  -2    4.92    0.51
   8   5  -2    4.19    0.41
   8   5  -2    5.64    0.65
   8   5  -2    4.13    0.54
   7   5  -2   35.09    1.21
   7   5  -2   31.77    1.51
   7   5  -2   33.72    1.22
   7   5  -2   31.95    1.33
   7   5  -2   33.37    1.40
   7   5  -2   34.48    1.36
   7   5  -2   33.61    1.23
  -7  -5   2   35.48    2.32
  -6  -5   2   48.03    2.57
  -6  -5   2   44.16    2.18
   5   5  -2   39.66    2.26
  -5  -5   2   42.21    2.24
  -5  -5   2   39.12    1.96
  -5  -5   2   42.53    2.06
   4   5  -2   63.05    2.74
   4   5  -2   63.02    2.83
  -4  -5   2   58.14    2.64
  -4  -5   2   58.31    2.58
  -4  -5   2   60.44    2.60
   3   5  -2   16.39    1.26
   3   5  -2   14.85    1.10
  -3  -5   2   12.66    1.03
  -3  -5   2   13.63    1.11
  -3  -5   2   15.25    1.13
   2   5  -2  115.89    4.10
   2   5  -2  112.17    3.90
   2   5  -2  105.96    3.41
  -2  -5   2  108.61    3.95
  -2  -5   2  108.88    3.98
  -2  -5   2  107.28    3.78
   1   5  -2   26.79    1.44
   1   5  -2   28.90    1.39
   1   5  -2   25.16    1.59
   1   5  -2   26.88    1.55
  -1  -5   2   26.95    1.55
  -1  -5   2   28.28    1.59
  -1  -5   2   27.66    1.61
   0   5  -2  203.40    6.74
   0   5  -2  202.32    6.62
   0   5  -2  195.72    6.33
   0   5  -2  201.48    6.43
   0  -5   2  211.96    6.39
   0  -5   2  209.61    6.69
  -1   5  -2   49.91    2.31
  -1   5  -2   52.45    2.43
  -1   5  -2   53.22    2.52
   1  -5   2   51.05    2.90
   1  -5   2   52.81    1.93
   1  -5   2   51.94    2.50
  -2   5  -2    0.41    0.37
  -2   5  -2    0.38    0.39
  -2   5  -2    0.52    0.41
  -2   5  -2    0.14    0.34
   2  -5   2    1.19    0.58
   2  -5   2    0.53    0.44
  -3   5  -2    0.55    0.42
  -3   5  -2    0.33    0.37
  -3   5  -2    0.50    0.50
  -3   5  -2   -0.03    0.40
   3  -5   2    0.47    0.71
  -4   5  -2    2.05    0.63
  -4   5  -2    1.42    0.72
  -4   5  -2    2.03    0.63
  -4   5  -2    2.43    0.77
   4  -5   2    1.40    0.94
   5  -5   2   27.62    1.36
   5  -5   2   26.30    1.21
   5  -5   2   25.04    0.97
   6  -5   2   14.86    0.99
   6  -5   2   13.19    0.64
   6  -5   2   14.03    0.85
  -7   5  -2    9.12    0.44
   7  -5   2    9.29    0.78
   7  -5   2    8.61    0.64
   7  -5   2   10.10    0.53
  -8   5  -2   37.19    1.18
   8  -5   2   37.96    1.24
   8  -5   2   36.60    1.51
   8  -5   2   36.16    1.37
  11   4  -2    0.24    0.16
  11   4  -2    0.71    0.25
  11   4  -2    0.61    0.17
  10   4  -2    6.26    0.41
  10   4  -2    6.72    0.46
  10   4  -2    7.65    0.67
  10   4  -2    6.63    0.50
   9   4  -2   16.17    0.95
   9   4  -2   14.72    0.71
   9   4  -2   13.52    0.75
   9   4  -2   13.38    0.86
   9   4  -2   15.07    0.80
   9   4  -2   14.63    0.69
   8   4  -2   22.75    1.05
   8   4  -2   24.62    0.97
   8   4  -2   23.92    0.97
   8   4  -2   24.46    1.07
   8   4  -2   23.58    1.15
   8   4  -2   22.20    0.91
   7   4  -2    1.63    0.35
   7   4  -2    2.08    0.97
  -7  -4   2    1.91    0.68
   6   4  -2   -0.09    0.52
  -6  -4   2    0.16    0.24
   5   4  -2    3.18    0.86
  -5  -4   2    2.53    0.49
  -5  -4   2    2.79    0.50
   4   4  -2  138.35    5.33
   4   4  -2  140.31    4.82
   4   4  -2  138.51    4.75
  -4  -4   2  133.68    4.53
  -4  -4   2  139.99    4.56
   3   4  -2  224.32    6.85
   3   4  -2  207.19    6.69
  -3  -4   2  206.23    6.75
  -3  -4   2  216.91    6.71
  -3  -4   2  226.36    6.68
   2   4  -2    1.02    0.26
   2   4  -2    1.62    0.40
   2   4  -2    1.63    0.43
  -2  -4   2    2.06    0.49
  -2  -4   2    1.53    0.41
  -2  -4   2    1.00    0.37
   1   4  -2   73.45    2.56
   1   4  -2   72.28    2.80
   1   4  -2   79.16    2.70
   1   4  -2   73.12    2.76
  -1  -4   2   67.43    2.49
  -1  -4   2   74.05    2.80
  -1  -4   2   74.14    2.78
  -1  -4   2   70.17    2.70
   0   4  -2    0.69    0.32
   0   4  -2    0.71    0.35
   0   4  -2    1.14    0.35
   0   4  -2    0.82    0.37
   0  -4   2    0.96    0.39
   0  -4   2    0.83    0.38
   0  -4   2    0.72    0.37
  -1   4  -2  102.36    3.76
  -1   4  -2  102.03    3.70
  -1   4  -2  100.30    3.79
  -1   4  -2  112.66    3.81
  -1   4  -2  104.24    3.47
   1  -4   2  102.23    3.31
   1  -4   2  107.24    3.83
  -2   4  -2   92.16    3.51
  -2   4  -2   97.07    3.60
  -2   4  -2   98.12    3.64
  -2   4  -2   90.51    3.77
   2  -4   2   93.71    3.69
   2  -4   2  102.34    4.22
  -3   4  -2   63.29    2.72
  -3   4  -2   58.68    3.04
  -3   4  -2   65.04    2.72
  -3   4  -2   64.69    2.81
   3  -4   2   65.63    3.47
  -4   4  -2  153.87    5.41
  -4   4  -2  158.11    6.22
  -4   4  -2  160.22    5.51
  -4   4  -2  160.58    5.66
   4  -4   2  161.87    6.66
  -5   4  -2   38.03    2.80
  -5   4  -2   42.73    2.20
   5  -4   2   43.22    3.21
   6  -4   2   -0.02    0.28
   6  -4   2    0.10    0.22
   6  -4   2   -0.09    0.13
   7  -4   2    6.62    0.73
   7  -4   2    6.97    0.67
   7  -4   2    7.66    0.47
   8  -4   2   11.95    0.58
   8  -4   2   10.58    0.80
   8  -4   2   10.86    0.69
   9  -4   2   68.77    2.03
   9  -4   2   65.20    2.27
  11   3  -2    1.95    0.33
  11   3  -2    2.08    0.24
  10   3  -2    0.28    0.16
  10   3  -2    0.31    0.18
  10   3  -2    0.27    0.27
  10   3  -2    0.43    0.19
   9   3  -2    0.85    0.22
   9   3  -2    1.03    0.27
   9   3  -2    0.64    0.33
   9   3  -2    1.44    0.37
   9   3  -2    1.12    0.28
   9   3  -2    1.10    0.24
   8   3  -2   23.48    0.94
   8   3  -2   22.27    1.12
   8   3  -2   22.25    0.92
   8   3  -2   22.48    1.11
   8   3  -2   23.47    1.01
   8   3  -2   23.32    1.05
   8   3  -2   22.06    1.15
   7   3  -2   22.39    2.15
   7   3  -2   18.97    0.87
   7   3  -2   16.46    2.10
  -7  -3   2   16.87    0.97
   6   3  -2    2.72    0.87
   6   3  -2    1.52    0.66
   5   3  -2  129.00    5.01
   5   3  -2  121.21    4.91
  -5  -3   2  114.66    3.80
  -5  -3   2  122.68    3.94
   4   3  -2    5.91    0.73
   4   3  -2    4.78    0.66
   4   3  -2    5.23    0.90
  -4  -3   2    5.97    0.62
  -4  -3   2    5.31    0.59
  -4  -3   2    4.88    0.78
   3   3  -2   18.50    1.34
   3   3  -2   17.77    1.06
   3   3  -2   17.41    1.04
  -3  -3   2   19.11    1.02
  -3  -3   2   20.85    1.04
  -3  -3   2   18.52    1.19
   2   3  -2  109.95    3.65
   2   3  -2  107.20    4.37
   2   3  -2  109.81    3.92
   2   3  -2  111.76    3.63
  -2  -3   2  117.09    3.66
  -2  -3   2  104.97    3.70
  -2  -3   2  116.13    3.64
   1   3  -2  222.27    6.62
   1   3  -2  222.28    6.72
   1   3  -2  225.55    6.71
  -1  -3   2  225.51    6.75
  -1  -3   2  235.14    6.74
  -1  -3   2  216.95    6.64
   0   3  -2  353.78   10.48
   0   3  -2  352.24   10.37
   0   3  -2  376.40   10.35
   0   3  -2  371.97   10.51
   0  -3   2  357.48   10.48
   0  -3   2  368.03   10.53
  -1   3  -2   20.73    1.07
  -1   3  -2   18.92    1.10
  -1   3  -2   20.57    1.16
  -1   3  -2   18.91    1.05
  -1   3  -2   17.55    0.96
   1  -3   2   19.26    1.08
   1  -3   2   20.39    1.16
  -2   3  -2    9.13    0.86
  -2   3  -2    8.64    0.91
  -2   3  -2    7.83    0.66
  -2   3  -2    6.58    0.73
   2  -3   2    7.60    0.85
   2  -3   2    7.25    1.00
  -3   3  -2    8.63    0.87
  -3   3  -2   10.15    1.10
  -3   3  -2    7.22    0.81
   3  -3   2    7.10    0.95
   3  -3   2    8.40    1.25
  -4   3  -2   30.66    1.61
  -4   3  -2   37.03    2.29
  -4   3  -2   35.60    1.72
  -4   3  -2   34.86    1.93
   4  -3   2   35.38    2.41
  -5   3  -2  205.06    6.62
  -5   3  -2  206.57    7.69
   5  -3   2  208.28    8.02
  -6   3  -2   57.27    3.52
   6  -3   2   57.19    3.83
   7  -3   2   45.40    1.91
   7  -3   2   46.21    1.76
   7  -3   2   46.60    1.56
   8  -3   2   17.00    1.02
   8  -3   2   15.21    0.70
   8  -3   2   15.61    0.85
   9  -3   2    0.08    0.25
   9  -3   2    0.35    0.16
  11   2  -2   15.32    0.77
  10   2  -2    7.09    0.62
  10   2  -2    6.12    0.59
  10   2  -2    6.58    0.48
  10   2  -2    6.73    0.47
   9   2  -2   38.85    1.38
   9   2  -2   43.24    1.59
   9   2  -2   42.34    1.64
   9   2  -2   40.19    1.49
   9   2  -2   39.31    1.43
   9   2  -2   40.27    1.64
   8   2  -2   12.53    0.81
   8   2  -2   11.39    0.77
   8   2  -2   11.41    0.67
   8   2  -2   12.70    0.75
   8   2  -2   11.35    0.60
   8   2  -2   13.34    0.65
   7   2  -2    0.93    0.69
   7   2  -2    1.45    0.76
   7   2  -2    0.72    0.22
  -7  -2   2    0.69    0.24
   6   2  -2   20.81    1.85
   6   2  -2   26.69    2.08
  -6  -2   2   21.10    1.01
   5   2  -2   14.89    1.38
   5   2  -2   14.69    1.67
  -5  -2   2   13.28    0.77
  -5  -2   2   14.80    1.46
   4   2  -2  203.42    6.69
   4   2  -2  192.77    6.67
  -4  -2   2  200.70    5.85
  -4  -2   2  195.63    5.79
  -4  -2   2  201.12    6.40
   3   2  -2  186.98    6.08
   3   2  -2  171.57    5.56
   3   2  -2  178.09    5.61
   3   2  -2  194.95    6.11
  -3  -2   2  194.75    5.52
  -3  -2   2  186.46    5.87
  -3  -2   2  196.64    5.53
   2   2  -2  289.23    8.49
   2   2  -2  280.74    8.17
   2   2  -2  289.08    8.20
  -2  -2   2  283.26    8.13
  -2  -2   2  273.98    8.37
  -2  -2   2  298.37    8.19
   1   2  -2  125.34    3.81
   1   2  -2  120.70    3.85
   1   2  -2  127.54    3.98
   1   2  -2  122.00    3.82
  -1  -2   2  124.00    3.80
  -1  -2   2  129.07    3.96
  -1  -2   2  128.14    3.87
   0   2  -2  138.91    4.21
   0   2  -2  135.05    4.20
   0   2  -2  147.38    4.16
   0   2  -2  127.99    4.14
   0   2  -2  136.76    4.25
   0  -2   2  140.61    4.26
   0  -2   2  134.24    4.19
  -1   2  -2  144.09    4.37
  -1   2  -2  146.24    4.45
  -1   2  -2  146.53    4.42
  -1   2  -2  150.04    4.50
  -1   2  -2  142.33    4.34
   1  -2   2  135.74    4.37
   1  -2   2  143.08    4.48
  -2   2  -2  221.83    6.74
  -2   2  -2  231.90    6.96
  -2   2  -2  239.66    6.80
  -2   2  -2  237.54    6.77
  -2   2  -2  229.28    6.88
   2  -2   2  222.87    6.99
   2  -2   2  228.01    7.22
   2  -2   2  232.68    6.99
  -3   2  -2   56.82    2.06
  -3   2  -2   54.87    2.05
  -3   2  -2   52.15    2.26
   3  -2   2   51.23    2.30
   3  -2   2   59.74    2.66
  -4   2  -2   74.89    2.67
  -4   2  -2   74.84    2.65
  -4   2  -2   75.94    3.04
   4  -2   2   76.31    3.48
  -5   2  -2    2.10    0.60
  -5   2  -2    2.22    0.42
  -5   2  -2    1.84    0.73
   5  -2   2    2.64    0.83
  -6   2  -2   79.49    2.98
  -6   2  -2   86.14    4.17
   6  -2   2   83.21    4.37
   7  -2   2   19.29    1.10
   7  -2   2   19.90    0.81
   7  -2   2   18.54    0.94
   8  -2   2   43.91    1.49
   8  -2   2   43.21    1.66
   8  -2   2   44.10    1.85
   9  -2   2   48.50    1.56
   9  -2   2   45.90    1.88
  10  -2   2    6.80    0.39
  10  -2   2    7.10    0.57
  10   1  -2   -0.12    0.22
  10   1  -2    0.06    0.24
  10   1  -2   -0.12    0.16
   9   1  -2    0.44    0.23
   9   1  -2    0.53    0.22
   9   1  -2    0.54    0.27
   9   1  -2    0.44    0.29
   8   1  -2   10.22    0.67
   8   1  -2    9.49    0.60
   8   1  -2    8.42    0.53
   8   1  -2    8.20    0.68
   8   1  -2    9.72    0.72
   7   1  -2    6.18    1.27
   7   1  -2    5.76    0.48
   7   1  -2    7.70    1.44
   6   1  -2   32.79    2.37
   6   1  -2   31.44    2.27
  -6  -1   2   32.15    2.11
  -6  -1   2   35.06    1.31
   5   1  -2    3.08    0.80
   5   1  -2    3.09    0.75
  -5  -1   2    1.81    0.58
  -5  -1   2    1.94    0.30
   4   1  -2   30.70    1.80
   4   1  -2   30.74    1.84
  -4  -1   2   32.66    1.67
  -4  -1   2   31.96    1.19
  -4  -1   2   28.40    1.10
   3   1  -2  297.07    8.86
   3   1  -2  285.75    8.32
   3   1  -2  278.81    8.77
  -3  -1   2  307.30    8.19
  -3  -1   2  271.24    8.20
  -3  -1   2  288.76    8.63
  -3  -1   2  306.88    8.19
   2   1  -2  519.35   14.79
   2   1  -2  543.08   15.14
   2   1  -2  542.78   15.15
  -2  -1   2  547.37   14.77
  -2  -1   2  519.40   15.01
  -2  -1   2  544.08   14.75
  -1  -1   2  234.45    6.54
  -1  -1   2  224.17    6.65
  -1  -1   2  231.42    6.52
   0   1  -2  245.80    6.92
   0   1  -2  242.86    7.02
  -1   1  -2   35.64    1.47
  -1   1  -2   35.48    1.30
  -1   1  -2   37.20    1.34
  -1   1  -2   38.18    1.55
  -2   1  -2   20.27    0.98
  -2   1  -2   21.47    1.08
  -2   1  -2   19.22    1.06
  -2   1  -2   21.66    0.91
  -2   1  -2   20.72    0.87
   2  -1   2   20.37    1.13
   2  -1   2   18.30    1.15
   2  -1   2   19.20    1.02
  -3   1  -2  274.71    8.29
  -3   1  -2  285.26    8.49
  -3   1  -2  283.29    8.06
  -3   1  -2  310.07    8.08
  -3   1  -2  287.82    8.52
   3  -1   2  273.67    8.44
   3  -1   2  276.94    8.66
  -4   1  -2  191.61    5.63
  -4   1  -2  192.67    6.19
  -4   1  -2  185.63    5.58
   4  -1   2  200.92    6.58
  -5   1  -2  176.48    5.28
  -5   1  -2  176.01    5.98
   5  -1   2  177.94    6.53
  -6   1  -2   10.26    0.69
  -6   1  -2   11.11    1.55
   6  -1   2   11.43    1.68
  -7   1  -2    4.12    1.08
   7  -1   2    3.88    0.44
   8  -1   2    2.46    0.43
   8  -1   2    2.30    0.48
   8  -1   2    1.85    0.35
   8  -1   2    2.39    0.46
   8  -1   2    2.20    0.28
   9  -1   2   27.12    1.30
   9  -1   2   25.33    1.13
   9  -1   2   26.03    0.98
  10  -1   2   24.13    1.12
  10  -1   2   23.22    0.86
  10   0  -2   11.22    0.73
  10   0  -2   10.86    0.58
  10   0  -2   11.81    0.70
  10   0  -2   11.74    0.54
   9   0  -2   22.33    0.89
   9   0  -2   23.14    1.12
   9   0  -2   21.26    1.07
   9   0  -2   21.83    0.94
   9   0  -2   22.76    1.06
   8   0  -2    0.18    0.25
   8   0  -2   -0.14    0.14
   8   0  -2    0.31    0.21
   8   0  -2    0.06    0.26
   8   0  -2   -0.02    0.18
   7   0  -2    3.58    1.09
   7   0  -2    3.34    1.01
   7   0  -2    3.76    0.45
  -7   0   2    4.37    1.04
   6   0  -2    7.03    1.27
   6   0  -2    6.68    1.22
  -6   0   2    6.10    1.05
  -6   0   2    7.18    0.53
   5   0  -2  209.04    7.24
   5   0  -2  211.05    7.34
  -5   0   2  205.58    5.95
  -5   0   2  195.18    7.92
   4   0  -2  261.21    8.28
   4   0  -2  256.71    8.32
  -4   0   2  247.66    7.24
  -4   0   2  257.51    7.94
  -4   0   2  275.02    7.30
  -4   0   2  250.61    7.85
   3   0  -2   86.44    3.25
   3   0  -2   83.72    3.14
  -3   0   2   89.84    2.56
  -3   0   2   82.81    2.89
  -3   0   2   82.37    2.56
  -3   0   2   83.83    2.61
   2   0  -2   24.24    1.25
   2   0  -2   26.95    1.26
   2   0  -2   21.36    0.98
  -2   0   2   25.41    0.90
  -2   0   2   22.46    1.02
  -2   0   2   25.61    0.97
   1   0  -2   61.64    1.91
  -1   0   2   58.51    1.83
  -1   0   2   57.45    1.86
  -1   0   2   59.69    1.91
   0   0  -2  351.93    9.89
   0   0   2  355.57    9.92
  -1   0  -2  440.15   12.00
  -1   0  -2  429.38   12.02
  -1   0  -2  456.14   12.25
   1   0   2  426.00   12.23
  -2   0  -2   37.73    1.20
  -2   0  -2   36.35    1.17
  -2   0  -2   35.22    1.48
  -2   0  -2   35.13    1.35
   2   0   2   32.46    1.44
  -3   0  -2   29.85    1.28
  -3   0  -2   27.46    0.95
  -3   0  -2   27.58    0.99
  -3   0  -2   29.98    1.00
  -3   0  -2   28.98    1.42
   3   0   2   26.70    1.33
   3   0   2   27.09    1.41
  -4   0  -2   52.60    2.24
  -4   0  -2   53.21    1.66
  -4   0  -2   50.89    2.29
  -4   0  -2   51.02    2.07
   4   0   2   53.38    2.42
   4   0   2   48.64    2.24
  -5   0  -2   17.25    0.74
  -5   0  -2   18.45    1.29
   5   0   2   14.83    1.35
  -6   0  -2   66.46    2.10
   6   0   2   66.63    3.43
  -7   0  -2   36.20    2.46
   7   0   2   35.73    1.39
   8   0   2   80.04    2.81
   8   0   2   82.29    2.67
   8   0   2   78.28    2.46
   8   0   2   81.80    2.72
   9   0   2    2.35    0.37
   9   0   2    1.58    0.24
   9   0   2    2.00    0.45
   9   0   2    3.00    0.46
  10   0   2    0.61    0.30
  10   0   2    0.47    0.16
  10   0   2    0.75    0.26
  10  -1  -2    7.56    0.54
  10  -1  -2    7.75    0.46
  10  -1  -2    7.76    0.43
   9  -1  -2   23.57    1.14
   9  -1  -2   23.13    1.12
   9  -1  -2   22.65    0.96
   9  -1  -2   24.08    0.94
   8  -1  -2   42.24    1.41
   8  -1  -2   39.48    1.60
   8  -1  -2   38.93    1.61
   8  -1  -2   38.59    1.44
   8  -1  -2   41.57    1.58
   7  -1  -2    6.22    1.40
   7  -1  -2    5.96    0.52
   7  -1  -2    8.94    1.67
  -7   1   2    6.10    0.61
  -7   1   2    5.17    1.18
   6  -1  -2    6.62    1.32
   6  -1  -2    6.64    0.52
   6  -1  -2    6.89    1.32
  -6   1   2    6.71    0.65
  -6   1   2    7.01    1.14
   5  -1  -2    4.79    0.99
   5  -1  -2    6.37    1.11
  -5   1   2    6.60    0.54
  -5   1   2    6.73    1.02
   4  -1  -2   64.58    3.02
   4  -1  -2   68.01    2.99
  -4   1   2   68.59    2.19
  -4   1   2   61.11    2.16
  -4   1   2   64.90    2.76
   3  -1  -2  259.59    8.11
   3  -1  -2  264.07    8.21
   3  -1  -2  245.07    7.55
  -3   1   2  262.32    7.95
  -3   1   2  268.17    7.48
  -3   1   2  264.86    7.53
  -3   1   2  273.14    7.42
   2  -1  -2   93.96    3.13
   2  -1  -2   88.87    3.19
   2  -1  -2   87.33    2.78
  -2   1   2   85.10    2.63
  -2   1   2   88.28    2.69
  -2   1   2   93.64    2.77
  -2   1   2   88.41    2.99
  -1   1   2   39.24    1.23
  -1   1   2   37.63    1.33
  -1   1   2   40.24    1.31
   0  -1  -2   46.98    1.50
   0   1   2   45.84    1.49
  -1  -1  -2  358.09   10.07
  -1  -1  -2  376.56   10.32
  -1  -1  -2  353.27   10.11
   1   1   2  377.05   10.32
  -2  -1  -2    5.75    0.56
  -2  -1  -2    5.61    0.30
  -2  -1  -2    5.08    0.33
  -3  -1  -2   94.29    2.66
  -3  -1  -2   98.22    3.36
  -3  -1  -2   97.68    2.69
  -3  -1  -2   94.08    2.95
  -3  -1  -2   94.17    2.73
   3   1   2   91.10    3.20
   3   1   2   88.19    3.18
  -4  -1  -2  245.97    7.64
   4   1   2  238.27    7.53
   4   1   2  239.49    7.50
  -5  -1  -2   60.18    3.00
   5   1   2   59.81    2.81
   5   1   2   62.52    2.77
  -6  -1  -2    0.39    0.42
   6   1   2    0.49    0.57
   7   1   2    9.51    0.61
   8   1   2   19.60    1.01
   8   1   2   20.42    1.10
   8   1   2   21.38    1.01
   9   1   2   74.29    2.50
   9   1   2   73.41    2.63
   9   1   2   72.27    2.51
  10   1   2   22.48    1.13
  10   1   2   23.18    1.04
  10   1   2   25.40    1.12
  11   1   2   29.01    1.18
  10  -2  -2   11.37    0.50
  10  -2  -2    9.73    0.49
  10  -2  -2    9.83    0.60
   9  -2  -2   23.33    0.96
   9  -2  -2   25.60    0.96
   9  -2  -2   24.03    1.12
   8  -2  -2   10.50    0.77
   8  -2  -2   10.28    0.60
   8  -2  -2   10.84    0.57
   8  -2  -2   10.44    0.74
   7  -2  -2   -0.03    0.45
   7  -2  -2    0.63    0.23
   7  -2  -2   -1.24    0.97
   7  -2  -2    0.90    0.26
   7  -2  -2    0.58    0.80
   7  -2  -2    0.45    0.19
   7  -2  -2    0.77    0.52
   7  -2  -2    1.07    0.27
   6  -2  -2   30.87    1.23
   6  -2  -2   34.16    2.52
   6  -2  -2   32.03    2.56
  -6   2   2   34.94    2.35
  -6   2   2   33.33    1.58
   5  -2  -2  101.18    4.54
   5  -2  -2   96.19    4.39
  -5   2   2  102.79    4.24
  -5   2   2   99.41    3.42
   4  -2  -2   21.21    1.68
   4  -2  -2   18.97    1.52
  -4   2   2   20.89    1.06
  -4   2   2   19.75    1.04
  -4   2   2   22.89    1.52
   3  -2  -2   86.50    3.04
   3  -2  -2  101.62    3.72
   3  -2  -2   92.05    3.78
  -3   2   2   98.37    3.13
  -3   2   2   93.15    3.06
  -3   2   2   99.36    3.58
   2  -2  -2  132.55    4.17
   2  -2  -2  139.44    4.61
   2  -2  -2  134.46    4.74
  -2   2   2  143.08    4.21
  -2   2   2  142.96    4.25
  -2   2   2  140.95    4.56
   1  -2  -2   70.59    2.45
   1  -2  -2   66.38    2.57
  -1   2   2   65.98    2.42
  -1   2   2   71.64    2.27
  -1   2   2   68.83    2.29
   0  -2  -2  237.98    6.36
   0  -2  -2  215.60    6.42
   0   2   2  220.25    6.46
  -1  -2  -2    2.62    0.33
  -1  -2  -2    2.01    0.33
  -1  -2  -2    2.03    0.29
  -2  -2  -2   18.76    0.78
  -2  -2  -2   18.80    0.91
  -2  -2  -2   20.80    1.11
  -2  -2  -2   21.57    0.85
   2   2   2   18.29    0.92
   2   2   2   18.52    1.02
  -3  -2  -2  149.13    4.18
  -3  -2  -2  144.54    4.80
  -3  -2  -2  149.55    4.43
  -3  -2  -2  134.72    4.16
  -3  -2  -2  150.78    4.14
   3   2   2  138.71    4.66
   3   2   2  137.86    4.57
  -4  -2  -2   64.30    2.30
  -4  -2  -2   59.61    1.88
  -4  -2  -2   58.50    2.66
  -4  -2  -2   63.02    1.89
   4   2   2   57.87    2.50
   4   2   2   58.87    2.55
  -5  -2  -2  152.20    4.99
  -5  -2  -2  161.20    4.41
   5   2   2  152.08    5.45
   5   2   2  146.86    5.41
  -6  -2  -2   44.22    2.58
   6   2   2   45.13    2.54
   7   2   2  143.85    4.33
   8   2   2   40.32    1.56
   8   2   2   39.88    1.66
   8   2   2   39.98    1.57
   9   2   2    0.97    0.35
   9   2   2    0.90    0.30
   9   2   2    0.79    0.26
  10   2   2    7.03    0.69
  10   2   2    6.53    0.55
  10   2   2    7.81    0.64
  10  -3  -2    6.79    0.37
  10  -3  -2    6.77    0.45
   9  -3  -2   18.23    0.78
   9  -3  -2   18.31    0.76
   9  -3  -2   19.20    0.93
   8  -3  -2   16.82    0.80
   8  -3  -2   17.86    0.78
   8  -3  -2   17.34    0.97
   7  -3  -2    0.90    0.24
   7  -3  -2    0.30    0.17
   7  -3  -2    0.35    0.28
   6  -3  -2    5.63    1.40
   6  -3  -2    6.22    1.36
  -6   3   2    6.70    0.86
  -6   3   2    7.01    1.40
   5  -3  -2    2.44    0.95
   5  -3  -2    1.74    0.72
  -5   3   2    1.83    0.44
  -5   3   2    1.35    0.65
   4  -3  -2  100.41    4.52
   4  -3  -2  102.11    4.39
  -4   3   2   98.46    3.58
  -4   3   2  112.06    4.36
  -4   3   2  106.84    3.64
   3  -3  -2   40.40    2.36
   3  -3  -2   44.40    2.32
  -3   3   2   42.15    1.79
  -3   3   2   41.53    1.81
  -3   3   2   43.14    2.21
   2  -3  -2   44.09    2.26
   2  -3  -2   41.45    1.66
   2  -3  -2   45.89    2.15
  -2   3   2   45.22    1.82
  -2   3   2   45.66    2.10
  -2   3   2   42.55    1.76
  -2   3   2   43.22    1.68
   1  -3  -2  128.87    4.30
   1  -3  -2  120.87    3.98
   1  -3  -2  127.82    4.06
  -1   3   2  131.97    4.08
  -1   3   2  128.56    3.95
  -1   3   2  130.66    4.29
  -1   3   2  136.43    4.14
   0  -3  -2  175.17    5.20
   0  -3  -2  185.07    5.15
   0  -3  -2  175.79    5.29
   0   3   2  180.41    5.20
   0   3   2  169.65    5.37
   0   3   2  173.18    5.29
   0   3   2  172.30    5.31
  -1  -3  -2   85.67    2.87
  -1  -3  -2   86.68    2.76
  -1  -3  -2   84.85    2.80
  -1  -3  -2   83.21    2.75
   1   3   2   84.38    2.82
   1   3   2   85.02    2.77
   1   3   2   83.47    2.88
  -2  -3  -2   35.86    1.43
  -2  -3  -2   37.04    1.68
  -2  -3  -2   36.12    1.48
  -2  -3  -2   35.24    1.38
   2   3   2   36.06    1.49
  -3  -3  -2  155.83    4.52
  -3  -3  -2  149.45    5.07
  -3  -3  -2  153.82    4.71
  -3  -3  -2  150.49    4.47
   3   3   2  151.76    4.77
   3   3   2  137.08    4.56
  -4  -3  -2   48.86    2.05
  -4  -3  -2   51.21    1.76
  -4  -3  -2   47.41    2.41
  -4  -3  -2   49.79    1.76
   4   3   2   46.96    2.24
   4   3   2   50.83    2.39
  -5  -3  -2   21.32    1.30
  -5  -3  -2   19.94    0.93
   5   3   2   18.50    1.47
   5   3   2   19.39    1.47
  -6  -3  -2   34.03    1.33
  -6  -3  -2   34.99    1.88
   6   3   2   33.92    2.24
   7   3   2    4.45    0.47
   7   3   2    3.43    0.99
   8   3   2  107.57    3.24
   8   3   2  105.00    3.21
   8   3   2  109.11    3.40
   8   3   2  110.10    3.23
   8   3   2  105.41    3.42
   8   3   2  108.40    3.51
   9   3   2   59.87    2.15
   9   3   2   54.53    1.79
   9   3   2   53.54    2.00
   9   3   2   57.99    2.01
   9   3   2   52.43    1.79
  10   3   2   10.45    0.78
  10   3   2   10.24    0.67
  10   3   2   10.64    0.71
  11   3   2    2.66    0.37
   9  -4  -2    0.76    0.24
   9  -4  -2    0.91    0.19
   9  -4  -2    1.18    0.19
   8  -4  -2    4.24    0.39
   8  -4  -2    4.77    0.56
   8  -4  -2    4.64    0.40
   7  -4  -2    0.74    0.24
   7  -4  -2    0.81    0.32
   7  -4  -2    0.61    0.20
   6  -4  -2    5.13    0.38
   6  -4  -2    4.57    1.25
   6  -4  -2    4.85    0.60
   6  -4  -2    5.61    0.45
  -6   4   2    4.35    1.19
   5  -4  -2    9.97    1.61
   5  -4  -2   13.02    2.03
  -5   4   2   15.65    1.96
  -5   4   2   12.91    1.10
   4  -4  -2    2.15    0.88
   4  -4  -2    4.88    1.10
  -4   4   2    3.19    0.63
  -4   4   2    4.28    0.96
  -4   4   2    3.79    0.66
   3  -4  -2    7.96    1.32
   3  -4  -2    8.74    1.21
  -3   4   2   10.54    0.91
  -3   4   2   10.05    0.89
  -3   4   2   11.40    1.42
   2  -4  -2   12.09    1.13
   2  -4  -2   10.90    1.40
  -2   4   2   11.19    0.90
  -2   4   2   10.23    0.87
  -2   4   2   10.79    1.05
  -2   4   2   11.26    0.80
   1  -4  -2  105.74    3.44
   1  -4  -2  114.14    4.07
   1  -4  -2  105.85    3.62
   1  -4  -2  109.14    3.75
  -1   4   2  117.54    3.82
  -1   4   2  108.98    3.80
  -1   4   2  110.40    3.62
  -1   4   2  116.09    4.04
   0  -4  -2   91.61    3.10
   0  -4  -2   92.86    3.16
   0  -4  -2   87.85    3.00
   0  -4  -2   89.91    2.94
   0   4   2   91.46    3.19
   0   4   2   88.91    3.23
   0   4   2   86.67    3.13
   0   4   2   87.99    2.87
   0   4   2   89.70    3.03
  -1  -4  -2  127.00    4.09
  -1  -4  -2  126.81    4.13
  -1  -4  -2  124.04    3.97
   1   4   2  121.37    4.10
   1   4   2  127.49    4.03
   1   4   2  121.47    4.09
  -2  -4  -2    1.09    0.33
  -2  -4  -2    0.73    0.27
  -2  -4  -2    0.85    0.34
  -2  -4  -2    0.64    0.28
   2   4   2    0.87    0.30
  -3  -4  -2   43.98    1.78
  -3  -4  -2   42.65    1.73
  -3  -4  -2   40.07    2.11
  -3  -4  -2   41.43    1.85
   3   4   2   45.94    1.93
  -4  -4  -2  173.83    5.33
  -4  -4  -2  172.61    5.63
  -4  -4  -2  172.80    5.33
  -5  -4  -2  132.15    4.11
  -5  -4  -2  123.99    4.02
  -5  -4  -2  125.06    4.53
  -6  -4  -2   46.90    2.38
  -6  -4  -2   48.68    1.89
   6   4   2   45.50    2.77
  -7  -4  -2    7.77    1.15
  -7  -4  -2    7.73    0.65
   7   4   2    7.44    0.55
   8   4   2   13.01    0.79
   8   4   2   11.33    0.72
   8   4   2   13.62    0.67
   8   4   2   12.89    0.87
   8   4   2   11.93    0.63
   8   4   2   12.74    0.63
   9   4   2   14.54    0.81
   9   4   2   13.88    0.67
   9   4   2   14.51    0.73
   9   4   2   16.70    0.99
   9   4   2   15.47    0.70
   9   4   2   13.72    0.85
  10   4   2   20.20    0.98
  10   4   2   18.17    0.75
  10   4   2   19.50    0.92
  10   4   2   18.91    0.79
  10   4   2   19.55    0.83
  11   4   2   31.19    1.19
   9  -5  -2    6.94    0.46
   9  -5  -2    6.88    0.36
   9  -5  -2    6.02    0.35
  -9   5   2    6.95    0.31
   8  -5  -2    3.44    0.47
   8  -5  -2    3.14    0.33
   8  -5  -2    3.01    0.29
   7  -5  -2    4.53    0.56
   7  -5  -2    5.07    0.45
   7  -5  -2    5.31    0.39
   6  -5  -2    2.01    0.32
   6  -5  -2    2.56    0.45
   6  -5  -2    1.37    0.24
   5  -5  -2   25.63    2.41
  -5   5   2   24.60    2.25
   4  -5  -2   64.65    3.62
   4  -5  -2   60.88    3.85
  -4   5   2   62.80    2.87
  -4   5   2   65.48    3.50
  -4   5   2   58.32    2.81
   3  -5  -2   28.24    2.14
   3  -5  -2   24.23    2.18
  -3   5   2   26.64    1.98
  -3   5   2   27.01    1.67
  -3   5   2   26.16    1.64
   2  -5  -2    4.81    1.13
   2  -5  -2    3.76    0.85
  -2   5   2    5.68    0.96
  -2   5   2    4.60    0.74
  -2   5   2    6.79    0.82
  -2   5   2    4.94    0.78
   1  -5  -2   27.26    1.76
   1  -5  -2   26.74    1.21
  -1   5   2   25.78    1.46
  -1   5   2   25.65    1.39
  -1   5   2   25.49    1.63
  -1   5   2   29.69    1.64
   0  -5  -2  123.00    4.26
   0  -5  -2  123.04    4.07
   0  -5  -2  122.99    4.04
   0  -5  -2  122.00    4.56
   0   5   2  119.40    4.34
   0   5   2  125.17    4.14
   0   5   2  123.17    4.34
   0   5   2  121.75    4.06
  -1  -5  -2  314.80    9.33
  -1  -5  -2  311.12    9.13
   1   5   2  291.71    9.31
   1   5   2  303.93   10.16
   1   5   2  326.85    9.26
   1   5   2  305.07    8.98
  -2  -5  -2   90.60    3.17
  -2  -5  -2   88.39    3.23
  -2  -5  -2   82.28    3.11
  -2  -5  -2   81.79    3.36
   2   5   2   89.38    3.20
   2   5   2   82.14    2.66
  -3  -5  -2   41.03    2.00
  -3  -5  -2   43.71    1.98
  -3  -5  -2   45.69    1.96
   3   5   2   47.28    2.11
  -4  -5  -2   25.49    1.38
  -4  -5  -2   26.60    1.42
  -4  -5  -2   26.56    1.57
   4   5   2   26.45    1.59
  -5  -5  -2   55.04    2.26
  -5  -5  -2   54.73    2.58
  -5  -5  -2   53.57    2.29
  -6  -5  -2   64.35    3.00
  -6  -5  -2   60.05    2.48
  -7  -5  -2   69.94    3.34
   7   5   2   68.36    2.29
   8   5   2   79.38    2.46
   8   5   2   79.33    2.48
   8   5   2   76.27    2.57
   8   5   2   75.88    2.64
   8   5   2   80.16    2.45
   9   5   2   25.17    0.97
   9   5   2   23.71    1.13
   9   5   2   23.28    0.94
   9   5   2   22.45    1.04
   9   5   2   24.94    0.99
  10   5   2   10.08    0.68
  10   5   2    8.85    0.59
  10   5   2   10.16    0.53
  10   5   2    9.66    0.54
  10   5   2    9.59    0.50
  11   5   2    3.59    0.37
  11   5   2    3.42    0.28
  11   5   2    3.26    0.26
  11   5   2    2.88    0.28
   8  -6  -2    6.27    0.49
   8  -6  -2    6.22    0.35
   8  -6  -2    6.40    0.39
  -8   6   2    6.50    0.32
   7  -6  -2    3.84    0.38
   7  -6  -2    4.60    0.34
   7  -6  -2    5.12    0.56
  -7   6   2    4.77    0.31
   6  -6  -2   15.72    0.95
   6  -6  -2   15.43    0.76
   6  -6  -2   15.47    0.69
  -6   6   2   16.48    0.76
  -6   6   2   16.06    0.66
   5  -6  -2   25.76    1.04
   5  -6  -2   25.54    1.27
  -5   6   2   24.87    0.93
   4  -6  -2    0.66    0.81
  -4   6   2    0.25    0.58
   3  -6  -2   23.28    2.70
   3  -6  -2   23.82    2.55
  -3   6   2   16.02    1.46
  -3   6   2   21.77    1.92
   2  -6  -2   29.48    2.46
   2  -6  -2   25.10    2.07
  -2   6   2   30.82    1.93
  -2   6   2   29.87    2.10
   1  -6  -2   97.30    3.18
   1  -6  -2   96.68    4.29
  -1   6   2   98.19    4.12
  -1   6   2   98.36    3.73
  -1   6   2   99.90    3.75
  -1   6   2  106.85    4.07
   0  -6  -2   85.56    3.51
   0  -6  -2   91.85    3.28
   0  -6  -2   85.06    3.82
   0   6   2   81.83    4.68
   0   6   2   90.77    3.33
   0   6   2   89.95    3.41
   0   6   2   90.79    3.65
  -1  -6  -2    2.59    0.64
  -1  -6  -2    2.57    0.55
  -1  -6  -2    1.98    0.58
   1   6   2    1.60    0.54
   1   6   2    1.23    0.39
   1   6   2    1.86    0.51
  -2  -6  -2   14.23    1.21
  -2  -6  -2   13.36    1.09
  -2  -6  -2   15.53    1.21
   2   6   2   13.75    1.11
   2   6   2   15.51    0.84
  -3  -6  -2   62.33    2.72
  -3  -6  -2   63.79    2.78
  -3  -6  -2   67.93    2.84
   3   6   2   64.91    2.83
  -4  -6  -2  132.30    4.68
  -4  -6  -2  132.38    4.80
  -4  -6  -2  128.12    4.64
   4   6   2  130.67    4.87
  -5  -6  -2   64.59    2.78
  -5  -6  -2   66.98    3.05
  -5  -6  -2   60.86    2.70
  -6  -6  -2    4.02    0.88
  -6  -6  -2    4.69    0.75
  -7  -6  -2   24.92    2.01
   7   6   2   24.27    0.96
   7   6   2   23.26    0.98
   7   6   2   24.23    0.96
   7   6   2   24.57    0.98
   7   6   2   23.99    1.60
   7   6   2   23.59    1.17
   8   6   2   18.33    0.98
   8   6   2   20.08    0.87
   8   6   2   16.49    1.10
   8   6   2   19.48    0.82
   8   6   2   18.72    0.82
   9   6   2   46.19    1.57
   9   6   2   45.36    1.54
   9   6   2   44.68    1.54
   9   6   2   46.26    1.73
  10   6   2   52.89    1.83
  10   6   2   51.11    1.67
  10   6   2   53.43    1.72
  10   6   2   53.38    1.69
  11   6   2   48.79    1.51
  11   6   2   47.79    1.65
  11   6   2   48.59    1.49
  11   6   2   47.24    1.46
   7  -7  -2    0.35    0.21
   7  -7  -2    0.10    0.14
  -7   7   2    0.19    0.11
   6  -7  -2   16.75    0.77
   6  -7  -2   16.70    0.95
  -6   7   2   16.11    0.66
  -6   7   2   16.45    0.69
   5  -7  -2   31.88    1.26
   5  -7  -2   34.71    1.53
  -5   7   2   34.03    1.17
  -5   7   2   33.97    1.27
  -5   7   2   33.58    1.21
   4  -7  -2    5.26    0.49
   4  -7  -2    6.10    0.70
   4  -7  -2    3.95    0.50
   4  -7  -2    4.57    0.34
  -4   7   2    4.65    0.46
  -4   7   2    4.98    0.40
  -4   7   2    5.11    0.35
   3  -7  -2    4.15    1.16
   3  -7  -2    7.11    0.52
   3  -7  -2    7.86    0.54
  -3   7   2    6.95    0.87
  -3   7   2    6.64    1.36
  -3   7   2    7.45    0.42
  -3   7   2    7.33    0.60
   2  -7  -2    6.36    1.46
   2  -7  -2    7.30    1.46
  -2   7   2    7.85    1.25
  -2   7   2    7.73    1.38
   1  -7  -2   32.88    2.44
   1  -7  -2   35.77    2.77
  -1   7   2   34.80    1.99
  -1   7   2   29.42    1.87
  -1   7   2   33.28    2.21
   0  -7  -2  120.30    4.08
   0  -7  -2  110.48    4.91
   0   7   2  114.89    4.37
   0   7   2  108.48    4.61
   0   7   2  112.47    4.17
  -1  -7  -2   15.89    1.37
  -1  -7  -2   15.47    1.28
  -1  -7  -2   12.90    1.62
   1   7   2   14.68    1.45
   1   7   2   15.60    1.11
  -2  -7  -2   24.27    1.67
  -2  -7  -2   21.66    1.60
  -2  -7  -2   25.43    1.68
   2   7   2   21.78    1.56
  -3  -7  -2    5.33    0.91
  -3  -7  -2    5.72    0.91
   3   7   2    5.15    0.91
  -4  -7  -2   43.21    2.41
  -4  -7  -2   44.52    2.36
  -4  -7  -2   45.29    2.39
   4   7   2   45.25    2.50
  -5  -7  -2   57.76    2.99
  -5  -7  -2   59.43    2.80
  -5  -7  -2   57.61    2.78
  -6  -7  -2   56.58    3.04
   6   7   2   51.62    2.12
   6   7   2   58.18    2.64
   7   7   2   59.10    2.01
   7   7   2   63.20    2.00
   7   7   2   61.01    2.35
   7   7   2   61.99    1.99
   7   7   2   64.22    2.27
   7   7   2   60.95    2.02
   8   7   2   73.67    2.29
   8   7   2   74.10    2.30
   8   7   2   70.82    2.54
   8   7   2   70.90    2.47
   8   7   2   72.37    2.31
   9   7   2    1.96    0.37
   9   7   2    1.73    0.27
   9   7   2    2.42    0.29
   9   7   2    1.68    0.26
  10   7   2   -0.29    0.11
  10   7   2   -0.19    0.19
  10   7   2   -0.02    0.13
  10   7   2    0.14    0.16
   6  -8  -2   14.86    0.65
   6  -8  -2   14.20    0.78
  -6   8   2   14.22    0.60
  -6   8   2   14.87    0.58
   5  -8  -2    0.10    0.18
   5  -8  -2    0.26    0.26
   5  -8  -2    0.07    0.17
  -5   8   2    0.02    0.11
  -5   8   2   -0.02    0.16
  -5   8   2    0.07    0.13
   4  -8  -2    2.28    0.26
   4  -8  -2    2.14    0.43
   4  -8  -2    2.78    0.42
   4  -8  -2    2.47    0.34
  -4   8   2    2.43    0.31
  -4   8   2    2.45    0.26
  -4   8   2    2.45    0.34
   3  -8  -2   23.94    0.91
   3  -8  -2   23.23    1.24
   3  -8  -2   23.62    1.01
  -3   8   2   23.26    0.86
  -3   8   2   23.72    0.96
  -3   8   2   22.59    1.00
   2  -8  -2    4.97    0.47
   2  -8  -2    5.61    0.41
  -2   8   2    6.29    0.44
  -2   8   2    5.58    1.06
  -2   8   2    5.81    0.52
  -2   8   2    5.48    0.35
   1  -8  -2   81.01    4.82
   1  -8  -2   86.84    4.57
  -1   8   2   95.42    3.82
   0  -8  -2   13.38    1.05
   0  -8  -2   14.69    1.99
   0   8   2   15.49    1.86
   0   8   2   12.85    1.46
   0   8   2   15.25    1.29
  -1  -8  -2    3.46    0.77
  -1  -8  -2    2.72    0.96
  -1  -8  -2    3.54    0.92
   1   8   2    3.30    0.78
   1   8   2    3.93    0.68
  -2  -8  -2    1.30    0.64
  -2  -8  -2    1.24    0.59
   2   8   2    0.67    0.55
  -3  -8  -2   63.99    3.16
  -3  -8  -2   64.00    3.21
   3   8   2   61.41    3.13
  -4  -8  -2   95.34    4.17
   4   8   2   96.92    4.27
  -5  -8  -2   23.88    2.19
  -5  -8  -2   22.44    0.91
  -5  -8  -2   23.38    0.85
   5   8   2   22.10    0.90
   5   8   2   23.47    1.13
   5   8   2   23.61    0.98
   5   8   2   22.70    0.83
  -6  -8  -2    4.89    0.41
  -6  -8  -2    4.58    0.34
   6   8   2    4.34    0.40
   6   8   2    5.01    0.59
   6   8   2    4.90    0.47
   6   8   2    5.20    0.44
   6   8   2    4.90    0.52
  -7  -8  -2    7.20    0.39
   7   8   2    5.62    0.61
   7   8   2    6.56    0.44
   7   8   2    6.51    0.47
   7   8   2    5.98    0.48
   7   8   2    6.05    0.46
  -8  -8  -2   42.76    1.39
   8   8   2   43.94    1.47
   8   8   2   44.56    1.74
   8   8   2   42.55    1.49
   8   8   2   44.26    1.50
  -9  -8  -2   50.61    1.62
   9   8   2   54.76    1.72
   9   8   2   53.86    1.95
   9   8   2   55.56    1.74
   9   8   2   52.29    1.69
 -10  -8  -2    9.84    0.40
  10   8   2   10.22    0.46
  10   8   2   10.71    0.49
  10   8   2    9.78    0.48
   5  -9  -2   21.81    0.96
  -5   9   2   18.80    0.72
  -5   9   2   19.12    0.77
  -5   9   2   21.89    0.79
   4  -9  -2    1.05    0.17
   4  -9  -2    0.90    0.23
   4  -9  -2    1.02    0.25
   4  -9  -2    0.85    0.31
  -4   9   2    0.91    0.17
  -4   9   2    0.63    0.20
  -4   9   2    1.09    0.21
   3  -9  -2    2.65    0.29
   3  -9  -2    3.13    0.48
   3  -9  -2    2.66    0.36
  -3   9   2    3.47    0.38
  -3   9   2    3.76    0.37
   2  -9  -2   14.90    0.78
   2  -9  -2   15.77    0.98
   2  -9  -2   14.99    0.70
  -2   9   2   15.42    1.67
  -2   9   2   15.51    0.73
  -2   9   2   16.29    0.80
   1  -9  -2    1.68    0.27
  -1   9   2    2.59    0.36
  -1   9   2    1.56    0.65
  -1   9   2    2.37    0.30
   0  -9  -2   59.97    1.96
   0   9   2   59.02    1.97
   0   9   2   65.85    2.81
   0   9   2   61.29    2.07
  -1  -9  -2   -0.11    0.18
  -1  -9  -2    0.46    0.57
   1   9   2    0.18    0.18
   1   9   2    0.38    0.24
   1   9   2    0.11    0.21
  -2  -9  -2    5.99    1.07
  -2  -9  -2    6.39    0.46
   2   9   2    6.19    0.55
   2   9   2    6.25    0.44
   2   9   2    6.67    0.57
  -3  -9  -2   10.12    0.58
  -3  -9  -2    9.21    1.37
   3   9   2   10.13    0.66
   3   9   2    9.45    0.52
   3   9   2    9.68    0.59
   3   9   2   10.06    0.70
  -4  -9  -2   36.78    1.34
  -4  -9  -2   37.23    1.24
   4   9   2   36.79    1.52
   4   9   2   37.24    1.45
   4   9   2   37.68    1.39
   4   9   2   37.24    1.27
  -5  -9  -2   12.71    0.56
  -5  -9  -2   12.23    0.63
   5   9   2   10.63    0.53
   5   9   2   11.63    0.77
   5   9   2   12.13    0.74
   5   9   2   11.48    0.65
  -6  -9  -2   21.03    0.79
  -6  -9  -2   19.80    0.84
   6   9   2   17.86    0.97
   6   9   2   21.28    0.87
   6   9   2   21.12    0.89
   6   9   2   20.74    1.05
   6   9   2   18.60    0.98
  -7  -9  -2   11.93    0.55
  -7  -9  -2   12.86    0.60
   7   9   2   12.64    0.63
   7   9   2   12.11    0.64
   7   9   2   12.02    0.64
   7   9   2   14.66    0.85
  -8  -9  -2    5.33    0.33
   8   9   2    6.10    0.42
   8   9   2    4.85    0.54
   8   9   2    5.53    0.43
   8   9   2    5.48    0.39
  -9  -9  -2   17.66    0.66
   9   9   2   19.19    0.72
   9   9   2   19.99    0.75
   9   9   2   17.34    0.87
   9   9   2   16.91    0.67
   4 -10  -2    4.88    0.38
   4 -10  -2    5.64    0.47
  -4  10   2    6.30    0.36
  -4  10   2    5.84    0.35
   3 -10  -2    3.12    0.38
   3 -10  -2    3.52    0.47
   3 -10  -2    2.62    0.26
  -3  10   2    3.11    0.33
  -3  10   2    3.21    0.31
   2 -10  -2   17.68    0.98
   2 -10  -2   16.16    0.70
  -2  10   2   17.23    0.79
  -2  10   2   17.17    0.75
   1 -10  -2    3.69    0.37
  -1  10   2    3.43    0.38
  -1  10   2    3.51    0.36
   0 -10  -2    2.60    0.32
   0  10   2    2.95    0.39
   0  10   2    2.19    0.29
  -1 -10  -2   26.94    1.04
   1  10   2   24.81    1.09
   1  10   2   25.48    1.14
   1  10   2   26.58    1.01
  -2 -10  -2    2.12    0.72
  -2 -10  -2    2.57    0.31
   2  10   2    2.13    0.29
   2  10   2    1.74    0.34
   2  10   2    2.32    0.37
  -3 -10  -2   22.01    0.91
  -3 -10  -2   24.43    1.98
   3  10   2   22.03    0.87
   3  10   2   21.54    0.99
   3  10   2   20.93    1.06
  -4 -10  -2    0.73    0.21
   4  10   2    0.44    0.16
   4  10   2    0.07    0.22
   4  10   2    0.46    0.25
  -5 -10  -2    2.80    0.33
  -5 -10  -2    2.50    0.25
   5  10   2    3.07    0.41
   5  10   2    3.08    0.37
   5  10   2    2.75    0.39
   5  10   2    2.37    0.26
   5  10   2    2.85    0.43
  -6 -10  -2   10.93    0.58
  -6 -10  -2   10.75    0.50
   6  10   2   10.47    0.59
   6  10   2   10.69    0.68
   6  10   2   11.76    0.75
   6  10   2   10.99    0.68
  -7 -10  -2   20.21    0.75
  -7 -10  -2   20.93    0.81
   7  10   2   20.23    0.82
   7  10   2   19.97    0.99
   7  10   2   19.68    0.80
  -8 -10  -2   47.78    1.45
   8  10   2   48.07    1.68
   8  10   2   44.86    1.47
   8  10   2   48.57    1.51
   2 -11  -2    5.35    0.47
   2 -11  -2    5.48    0.33
   2 -11  -2    5.00    0.41
  -2  11   2    4.91    0.36
  -2  11   2    5.15    0.34
   1 -11  -2   41.17    1.58
   1 -11  -2   41.47    1.35
  -1  11   2   39.26    1.34
  -1  11   2   41.52    1.42
   0 -11  -2    9.95    0.52
   0  11   2    9.25    0.57
  -1 -11  -2    0.74    0.20
   1  11   2    0.49    0.18
   1  11   2    0.60    0.22
   2  11   2    5.46    0.48
   2  11   2    4.62    0.39
   2  11   2    6.87    0.50
  -3 -11  -2    2.20    0.28
   3  11   2    2.00    0.32
   3  11   2    1.76    0.25
   3  11   2    2.48    0.38
  -4 -11  -2   25.39    1.01
   4  11   2   27.03    0.97
   4  11   2   27.66    1.10
   4  11   2   27.29    1.16
  -5 -11  -2   11.75    0.58
   5  11   2   11.43    0.50
   5  11   2   11.45    0.66
   5  11   2   10.57    0.63
   5  11   2   12.25    0.71
  -6 -11  -2    3.93    0.34
   6  11   2    3.19    0.39
   6  11   2    3.54    0.36
   6  11   2    3.20    0.35
  -7 -11  -2    3.51    0.29
   7  11   2    3.26    0.37
   0 -12  -2   15.48    0.75
   0 -12  -2   15.18    0.60
   0  12   2   14.99    0.64
  -1 -12  -2    1.30    0.20
   1  12   2    0.75    0.19
   1  12   2    1.03    0.18
   2  12   2    1.18    0.23
   2  12   2    1.35    0.20
  -3 -12  -2    2.39    0.24
   3  12   2    2.06    0.27
   3  12   2    2.01    0.28
   3  12   2    2.61    0.25
  -4 -12  -2    3.00    0.27
   4  12   2    2.52    0.23
   4  12   2    2.30    0.28
   4  12   2    2.52    0.31
   4  12   2    3.05    0.31
  -5 -12  -2    7.53    0.39
   5  12   2    6.25    0.41
   5  12   2    7.66    0.33
   5  12   2    8.06    0.48
   5  12   2    6.86    0.43
   5  11  -3    7.39    0.44
   5  11  -3    6.79    0.33
   5  11  -3    7.18    0.44
   5  11  -3    7.08    0.47
  -5 -11   3    7.56    0.42
   4  11  -3   16.98    0.73
   4  11  -3   16.90    0.80
   4  11  -3   16.23    0.63
   4  11  -3   17.13    0.73
  -4 -11   3   16.50    0.68
   3  11  -3    6.56    0.44
   3  11  -3    5.88    0.49
   3  11  -3    6.38    0.42
   3  11  -3    5.86    0.37
  -3 -11   3    5.27    0.38
   2  11  -3    2.63    0.35
   2  11  -3    3.45    0.30
   2  11  -3    2.56    0.29
   1  11  -3    2.57    0.27
   1  11  -3    2.74    0.26
  -1 -11   3    2.75    0.28
   0  11  -3   13.03    0.57
   0 -11   3   14.27    0.64
   0 -11   3   14.48    0.59
   0 -11   3   13.10    0.71
   1 -11   3   72.14    2.18
   1 -11   3   69.96    2.08
   1 -11   3   71.06    2.24
   7  10  -3   10.22    0.60
   7  10  -3   10.29    0.59
   7  10  -3   11.52    0.51
   7  10  -3   10.36    0.54
   7  10  -3   10.18    0.54
  -7 -10   3   10.64    0.50
  -7 -10   3   10.57    0.54
   6  10  -3    6.19    0.48
   6  10  -3    4.99    0.49
   6  10  -3    5.24    0.44
   6  10  -3    6.13    0.38
   6  10  -3    4.87    0.42
  -6 -10   3    6.04    0.41
  -6 -10   3    6.01    0.44
   5  10  -3   -0.16    0.21
   5  10  -3    0.00    0.15
   5  10  -3    0.14    0.13
   5  10  -3    0.22    0.19
   5  10  -3    0.20    0.19
   5  10  -3   -0.03    0.18
  -5 -10   3    0.26    0.17
  -5 -10   3    0.07    0.18
   4  10  -3   12.04    0.78
   4  10  -3   12.47    0.57
   4  10  -3   13.68    0.69
   4  10  -3   12.70    0.69
  -4 -10   3   12.60    0.63
  -4 -10   3   11.79    0.65
   3  10  -3   41.51    1.49
   3  10  -3   41.63    1.40
   3  10  -3   40.61    1.61
  -3 -10   3   42.10    1.43
   2  10  -3   23.73    0.92
   2  10  -3   23.55    0.99
  -2 -10   3   23.80    0.93
   1  10  -3    7.48    0.51
   1  10  -3    7.72    0.47
  -1 -10   3    8.54    0.51
   0  10  -3    2.35    0.30
   0 -10   3    2.75    0.31
  -1  10  -3    6.07    0.41
  -1  10  -3    5.64    0.39
   1 -10   3    6.19    0.41
   1 -10   3    7.17    0.59
  -2  10  -3   35.56    1.23
   2 -10   3   37.95    1.22
   2 -10   3   36.86    1.34
   2 -10   3   38.05    1.43
  -3  10  -3   12.90    0.54
   3 -10   3   14.39    0.63
   3 -10   3   12.82    0.67
   3 -10   3   12.63    0.49
   8   9  -3    1.18    0.24
   8   9  -3    1.04    0.23
   8   9  -3    1.15    0.27
   8   9  -3    1.01    0.21
   8   9  -3    0.91    0.26
  -8  -9   3    1.14    0.23
  -8  -9   3    1.43    0.18
   7   9  -3   31.10    1.34
   7   9  -3   30.24    1.19
   7   9  -3   33.32    1.15
   7   9  -3   31.78    1.28
   7   9  -3   32.45    1.21
  -7  -9   3   30.40    1.10
  -7  -9   3   31.12    1.06
   6   9  -3    5.64    0.60
   6   9  -3    5.06    0.48
   6   9  -3    5.66    0.47
   6   9  -3    5.44    0.34
   6   9  -3    6.12    0.51
   6   9  -3    5.92    0.53
  -6  -9   3    5.52    0.35
  -6  -9   3    5.66    0.42
   5   9  -3   15.40    0.86
   5   9  -3   15.99    0.65
   5   9  -3   15.91    0.83
   5   9  -3   16.35    0.81
   5   9  -3   16.02    0.95
   5   9  -3   14.73    0.72
  -5  -9   3   15.22    0.63
  -5  -9   3   15.50    0.73
   4   9  -3   41.12    1.67
   4   9  -3   41.19    1.58
   4   9  -3   41.15    1.51
   4   9  -3   40.81    1.38
   4   9  -3   40.14    1.43
  -4  -9   3   41.20    1.51
  -4  -9   3   39.66    1.43
   3   9  -3    1.42    0.25
   3   9  -3    1.93    0.34
  -3  -9   3    1.52    0.27
  -3  -9   3    1.03    0.80
   2   9  -3    9.36    0.61
   2   9  -3   10.05    0.55
  -2  -9   3    9.11    1.19
  -2  -9   3    9.48    0.54
   1   9  -3    0.84    0.24
   1   9  -3    1.03    0.23
  -1  -9   3    1.05    0.25
   0   9  -3   28.80    1.09
   0   9  -3   29.03    1.15
   0  -9   3   28.85    1.10
  -1   9  -3   27.97    1.12
  -1   9  -3   29.17    1.10
   1  -9   3   29.58    1.09
  -2   9  -3    4.76    0.46
  -2   9  -3    5.39    0.40
   2  -9   3    5.64    0.63
   2  -9   3    5.62    0.40
  -3   9  -3    0.33    0.19
  -3   9  -3    0.24    0.15
   3  -9   3    0.34    0.19
   3  -9   3    0.80    0.29
   3  -9   3    0.27    0.15
  -4   9  -3    4.44    0.37
  -4   9  -3    4.67    0.33
   4  -9   3    4.56    0.42
   4  -9   3    4.38    0.48
   9   8  -3    4.25    0.37
   9   8  -3    3.81    0.36
   9   8  -3    4.22    0.31
   9   8  -3    4.51    0.34
   9   8  -3    3.96    0.42
   9   8  -3    4.16    0.32
   9   8  -3    3.99    0.41
  -9  -8   3    4.00    0.27
   8   8  -3   31.35    1.20
   8   8  -3   33.20    1.18
   8   8  -3   33.21    1.35
   8   8  -3   33.35    1.27
   8   8  -3   31.13    1.39
   8   8  -3   32.37    1.24
   8   8  -3   33.88    1.26
  -8  -8   3   33.27    1.10
   7   8  -3    6.01    0.54
   7   8  -3    6.69    0.51
   7   8  -3    6.49    0.58
   7   8  -3    6.69    0.54
   7   8  -3    6.24    0.67
  -7  -8   3    5.74    0.38
  -7  -8   3    6.06    0.44
   6   8  -3    1.70    0.36
   6   8  -3    1.13    0.27
   6   8  -3    1.27    0.31
   6   8  -3    1.21    0.36
   6   8  -3    1.31    0.30
  -6  -8   3    1.03    0.24
  -6  -8   3    1.80    0.23
   5   8  -3   38.19    1.38
   5   8  -3   37.45    1.64
   5   8  -3   39.16    1.47
   5   8  -3   38.72    1.48
   5   8  -3   38.19    1.54
   5   8  -3   37.10    1.27
  -5  -8   3   38.14    1.28
  -5  -8   3   39.22    1.36
   4   8  -3   44.76    1.77
   4   8  -3   41.40    1.55
   4   8  -3   43.53    1.43
   4   8  -3   41.60    1.48
   4   8  -3   41.06    1.62
  -4  -8   3   43.46    1.39
  -4  -8   3   41.45    1.47
   3   8  -3   19.86    0.81
   3   8  -3   18.24    0.82
   3   8  -3   19.60    0.89
  -3  -8   3   21.19    1.84
  -3  -8   3   18.67    0.83
   2   8  -3    0.71    0.23
   2   8  -3    0.47    0.19
  -2  -8   3    0.39    0.20
  -2  -8   3    0.37    0.56
   1   8  -3    0.24    0.18
   1   8  -3    0.11    0.19
   1   8  -3    0.31    0.40
  -1  -8   3    0.24    0.18
  -1  -8   3    0.02    0.49
   0   8  -3    2.08    0.64
   0   8  -3    2.35    0.31
   0   8  -3    2.34    0.33
   0  -8   3    2.41    0.31
  -1   8  -3   11.29    0.68
  -1   8  -3   12.06    0.62
  -1   8  -3   10.53    0.61
  -1   8  -3   11.61    1.35
   1  -8   3   10.85    0.58
  -2   8  -3   30.99    1.15
  -2   8  -3   26.60    2.01
  -2   8  -3   29.23    1.23
   2  -8   3   30.14    1.10
   2  -8   3   30.17    1.42
  -3   8  -3    5.74    0.55
  -3   8  -3    5.35    0.34
  -3   8  -3    5.60    0.43
   3  -8   3    5.97    0.59
   3  -8   3    6.50    0.41
   3  -8   3    5.69    0.68
  -4   8  -3   44.54    1.60
  -4   8  -3   43.45    1.39
  -4   8  -3   42.83    1.49
   4  -8   3   43.80    1.75
   4  -8   3   44.97    1.65
   4  -8   3   44.20    1.39
  -5   8  -3    0.91    0.15
  -5   8  -3    0.95    0.23
  -5   8  -3    0.79    0.18
   5  -8   3    0.42    0.26
   5  -8   3    1.11    0.25
  -6   8  -3    5.41    0.36
  -6   8  -3    5.26    0.25
  -6   8  -3    5.30    0.30
   6  -8   3    4.75    0.36
   6  -8   3    5.60    0.44
  10   7  -3    2.92    0.26
  10   7  -3    3.33    0.38
  10   7  -3    2.97    0.27
  10   7  -3    3.10    0.35
  10   7  -3    3.10    0.29
  10   7  -3    2.95    0.26
 -10  -7   3    2.75    0.20
   9   7  -3    0.03    0.18
   9   7  -3   -0.15    0.19
   9   7  -3    0.05    0.14
   9   7  -3    0.16    0.21
   9   7  -3    0.15    0.15
   9   7  -3    0.30    0.27
   9   7  -3    0.22    0.18
  -9  -7   3    0.09    0.12
   8   7  -3    0.23    0.22
   8   7  -3    0.38    0.32
   8   7  -3    0.42    0.26
   8   7  -3    0.67    0.23
   8   7  -3    0.32    0.25
   8   7  -3    0.29    0.17
   8   7  -3   -0.03    0.16
  -8  -7   3    0.47    0.15
   7   7  -3   33.76    1.24
   7   7  -3   36.35    1.28
   7   7  -3   34.12    1.58
   7   7  -3   34.81    1.46
   7   7  -3   35.35    1.40
   7   7  -3   35.88    1.30
   7   7  -3   36.91    1.42
  -7  -7   3   36.20    1.21
   6   7  -3    2.55    0.39
   6   7  -3    2.17    0.38
   6   7  -3    2.64    0.35
   6   7  -3    2.47    0.48
   6   7  -3    2.25    0.37
  -6  -7   3    2.68    0.32
  -6  -7   3    2.46    0.26
   5   7  -3   28.18    1.14
   5   7  -3   26.01    1.03
   5   7  -3   25.97    1.29
   5   7  -3   26.36    1.19
   5   7  -3   24.99    0.92
   5   7  -3   26.07    1.10
  -5  -7   3   26.50    0.95
  -5  -7   3   25.20    1.00
  -5  -7   3   24.94    1.95
   4   7  -3    0.47    0.67
   3   7  -3   33.93    2.26
   3   7  -3   31.01    2.00
  -3  -7   3   29.64    2.14
  -3  -7   3   32.53    2.19
   2   7  -3   25.01    1.66
   2   7  -3   21.94    1.78
  -2  -7   3   20.64    1.81
  -2  -7   3   24.56    1.82
   1   7  -3   33.53    2.14
   1   7  -3   30.76    1.66
  -1  -7   3   31.29    1.91
  -1  -7   3   26.65    2.05
   0   7  -3   41.12    2.61
   0   7  -3   40.32    2.46
   0   7  -3   44.68    2.25
   0  -7   3   43.72    2.90
   0  -7   3   40.08    1.92
   0  -7   3   41.71    3.09
  -1   7  -3   89.59    3.72
  -1   7  -3   84.71    3.92
   1  -7   3   83.53    4.74
   1  -7   3   92.90    4.18
  -2   7  -3    0.18    0.12
  -2   7  -3    0.15    0.14
  -2   7  -3   -0.37    0.58
  -2   7  -3   -0.28    0.54
   2  -7   3    0.34    0.17
   2  -7   3    1.46    1.53
  -3   7  -3   -0.07    0.13
  -3   7  -3    0.28    0.13
   3  -7   3    0.04    0.15
   3  -7   3    0.19    0.30
   3  -7   3    0.08    0.17
  -4   7  -3   10.85    0.52
  -4   7  -3   10.65    0.58
   4  -7   3   12.00    0.87
   4  -7   3   10.28    0.51
   4  -7   3    9.64    0.70
  -5   7  -3  122.36    3.48
  -5   7  -3  120.66    3.54
   5  -7   3  118.60    3.88
   5  -7   3  118.69    3.75
  -6   7  -3   44.11    1.46
  -6   7  -3   46.95    1.44
   6  -7   3   44.23    1.63
   6  -7   3   48.22    1.77
  -7   7  -3    6.22    0.30
  -7   7  -3    6.80    0.41
   7  -7   3    6.27    0.40
   7  -7   3    6.17    0.47
  10   6  -3    5.51    0.36
  10   6  -3    5.64    0.37
  10   6  -3    5.40    0.53
  10   6  -3    5.85    0.43
  10   6  -3    5.46    0.37
   9   6  -3   15.65    0.71
   9   6  -3   15.09    0.71
   9   6  -3   14.53    0.78
   9   6  -3   17.43    0.90
   9   6  -3   15.92    0.71
   9   6  -3   15.76    0.94
   9   6  -3   17.01    0.81
   8   6  -3    1.55    0.34
   8   6  -3    2.62    0.36
   8   6  -3    1.80    0.28
   8   6  -3    1.67    0.29
   8   6  -3    2.17    0.29
   8   6  -3    1.18    0.35
   8   6  -3    1.64    0.40
   7   6  -3    2.30    0.35
   7   6  -3    2.67    0.48
   7   6  -3    2.45    0.40
   7   6  -3    2.98    0.34
   7   6  -3    3.00    0.41
   7   6  -3    2.93    0.35
   7   6  -3    2.88    0.35
   6   6  -3   83.90    2.61
   6   6  -3   81.51    2.81
   6   6  -3   89.83    2.75
   6   6  -3   86.03    2.75
  -6  -6   3   83.76    3.89
  -5  -6   3    0.45    0.46
  -5  -6   3    1.06    0.57
  -5  -6   3    0.56    0.49
   4   6  -3   22.73    1.80
   4   6  -3   24.99    1.69
  -4  -6   3   20.91    1.57
  -4  -6   3   18.82    1.52
  -4  -6   3   20.24    1.58
   3   6  -3    3.02    0.65
   3   6  -3    3.49    0.83
  -3  -6   3    3.11    0.73
   2   6  -3    6.01    0.60
   2   6  -3    4.78    0.79
   2   6  -3    5.18    0.91
  -2  -6   3    5.57    0.96
  -2  -6   3    5.55    0.99
   1   6  -3   13.16    1.05
   1   6  -3   12.98    1.29
   1   6  -3   11.71    1.28
   1   6  -3   13.50    1.64
  -1  -6   3   14.39    1.27
  -1  -6   3   14.02    1.29
  -1  -6   3   12.03    1.40
   0   6  -3   28.12    1.68
   0   6  -3   24.48    1.80
   0   6  -3   26.80    1.78
   0  -6   3   26.69    1.83
   0  -6   3   25.99    1.55
  -1   6  -3   82.96    3.74
  -1   6  -3   83.58    3.50
  -1   6  -3   81.61    3.58
   1  -6   3   81.56    4.34
   1  -6   3   80.13    3.71
  -2   6  -3  111.63    4.70
  -2   6  -3  115.89    4.65
   2  -6   3  114.11    4.83
   2  -6   3  113.27    5.54
  -3   6  -3   19.02    1.93
   3  -6   3   18.84    2.57
  -4   6  -3    9.48    0.48
  -4   6  -3    9.87    0.54
   4  -6   3    9.08    0.47
   4  -6   3    9.11    0.80
   4  -6   3    9.06    0.68
  -5   6  -3    5.64    0.42
  -5   6  -3    5.42    0.36
   5  -6   3    6.03    0.73
   5  -6   3    5.88    0.62
  -6   6  -3   29.56    1.01
   6  -6   3   29.81    1.26
   6  -6   3   27.59    1.05
   6  -6   3   26.99    1.35
  -7   6  -3   28.42    0.96
   7  -6   3   27.45    0.99
   7  -6   3   28.54    1.28
   7  -6   3   28.90    1.15
  10   5  -3    7.94    0.46
  10   5  -3    8.09    0.52
  10   5  -3    7.51    0.46
  10   5  -3    8.05    0.63
   9   5  -3    0.10    0.20
   9   5  -3    0.11    0.16
   9   5  -3    0.22    0.18
   9   5  -3    0.07    0.24
   9   5  -3    0.06    0.29
   9   5  -3    0.14    0.17
   9   5  -3    0.35    0.23
   8   5  -3    9.41    0.72
   8   5  -3    9.21    0.56
   8   5  -3   10.40    0.81
   8   5  -3    9.40    0.65
   8   5  -3    9.38    0.56
   8   5  -3    9.93    0.54
   8   5  -3    8.69    0.64
   7   5  -3   29.03    1.32
   7   5  -3   31.51    1.15
   7   5  -3   29.30    1.15
   7   5  -3   31.25    1.27
   7   5  -3   31.96    1.15
   7   5  -3   30.75    1.25
  -6  -5   3    5.40    1.06
  -6  -5   3    3.67    0.71
  -5  -5   3   14.42    1.50
  -5  -5   3   16.97    1.25
  -5  -5   3   14.74    1.20
   4   5  -3    4.06    0.73
   4   5  -3    4.18    0.86
  -4  -5   3    3.13    0.71
  -4  -5   3    2.50    0.58
  -4  -5   3    3.15    0.64
   3   5  -3   96.56    3.81
   3   5  -3   94.95    3.63
  -3  -5   3   96.10    3.64
  -3  -5   3   92.09    3.64
  -3  -5   3   91.89    3.51
   2   5  -3   24.31    1.53
   2   5  -3   22.26    1.05
   2   5  -3   24.65    1.45
  -2  -5   3   20.43    1.43
  -2  -5   3   22.40    1.50
  -2  -5   3   23.63    1.51
   1   5  -3   93.96    3.46
   1   5  -3   94.57    3.73
   1   5  -3   96.47    3.34
   1   5  -3   91.91    3.62
  -1  -5   3   96.39    3.59
  -1  -5   3   93.22    3.65
  -1  -5   3   88.64    3.62
   0   5  -3   23.31    1.60
   0   5  -3   22.46    1.51
   0   5  -3   27.63    1.51
   0   5  -3   22.70    1.36
   0  -5   3   22.22    1.52
   0  -5   3   24.76    1.42
   0  -5   3   25.24    1.61
  -1   5  -3   -0.26    0.37
  -1   5  -3    0.46    0.41
  -1   5  -3   -0.18    0.28
   1  -5   3    0.61    0.57
   1  -5   3   -0.11    0.26
   1  -5   3   -0.18    0.34
  -2   5  -3   15.45    1.34
  -2   5  -3   13.72    1.58
  -2   5  -3   16.88    1.38
   2  -5   3   15.04    1.38
   2  -5   3   15.56    2.00
  -3   5  -3  102.86    4.14
  -3   5  -3   99.46    4.51
  -3   5  -3   98.06    4.07
  -3   5  -3   97.37    4.14
   3  -5   3  104.83    5.15
  -4   5  -3  179.37    6.52
  -4   5  -3  193.86    7.29
  -4   5  -3  164.42    6.31
  -4   5  -3  188.52    6.66
   4  -5   3  192.85    7.97
  -5   5  -3  106.66    3.16
   5  -5   3  115.83    3.52
   5  -5   3  107.77    3.63
   5  -5   3  104.70    3.21
  -6   5  -3    2.27    0.25
   6  -5   3    2.32    0.49
   6  -5   3    2.53    0.42
   6  -5   3    1.75    0.26
  -7   5  -3    2.72    0.26
   7  -5   3    2.93    0.31
   7  -5   3    3.09    0.50
   7  -5   3    3.52    0.46
  -8   5  -3    0.94    0.15
   8  -5   3    0.65    0.18
   8  -5   3    0.52    0.22
   8  -5   3    1.09    0.31
  11   4  -3    8.48    0.42
  11   4  -3    8.15    0.55
  11   4  -3    7.66    0.42
  11   4  -3    8.81    0.44
  10   4  -3    3.21    0.33
  10   4  -3    3.66    0.48
  10   4  -3    4.38    0.42
  10   4  -3    4.22    0.37
   9   4  -3    5.95    0.61
   9   4  -3    5.38    0.46
   9   4  -3    6.58    0.63
   9   4  -3    6.30    0.54
   9   4  -3    5.24    0.52
   9   4  -3    5.16    0.49
   9   4  -3    5.50    0.46
   8   4  -3    2.01    0.39
   8   4  -3    1.34    0.26
   8   4  -3    2.23    0.30
   8   4  -3    2.12    0.35
   8   4  -3    2.04    0.35
   8   4  -3    1.83    0.27
   8   4  -3    1.84    0.34
   8   4  -3    1.76    0.42
   7   4  -3   31.09    2.64
   6   4  -3   11.49    1.67
  -6  -4   3   13.60    1.03
   5   4  -3  108.67    4.66
  -5  -4   3  101.06    3.64
   4   4  -3  172.18    5.80
   4   4  -3  174.93    5.82
   4   4  -3  167.92    6.33
  -4  -4   3  180.08    5.68
   3   4  -3    0.64    0.35
   3   4  -3    1.20    0.41
  -3  -4   3    0.46    0.33
  -3  -4   3    0.25    0.41
   2   4  -3   43.61    1.58
   2   4  -3   46.24    1.99
   2   4  -3   46.99    2.07
  -2  -4   3   46.57    2.07
  -2  -4   3   46.89    2.12
  -2  -4   3   39.73    1.93
   1   4  -3   19.06    1.24
   1   4  -3   17.15    1.16
   1   4  -3   18.16    1.12
   1   4  -3   20.90    1.10
  -1  -4   3   18.41    1.20
  -1  -4   3   17.90    1.21
  -1  -4   3   17.79    1.23
   0   4  -3  285.71    8.58
   0   4  -3  295.19    8.88
   0   4  -3  297.33    8.60
   0   4  -3  285.77    8.80
   0  -4   3  287.15    8.58
   0  -4   3  306.16    8.93
   0  -4   3  266.29    8.75
  -1   4  -3   77.91    3.14
  -1   4  -3   81.66    3.25
  -1   4  -3   89.93    3.30
  -1   4  -3   87.88    3.30
  -1   4  -3   83.21    3.02
   1  -4   3   86.83    3.37
   1  -4   3   80.54    2.78
  -2   4  -3   17.34    1.28
  -2   4  -3   15.92    1.33
  -2   4  -3   14.36    1.15
  -2   4  -3   17.18    1.20
   2  -4   3   16.60    1.56
   2  -4   3   14.23    1.25
  -3   4  -3   15.06    1.28
  -3   4  -3   15.01    1.21
  -3   4  -3   14.70    1.21
  -3   4  -3   17.70    1.50
   3  -4   3   16.80    2.05
   3  -4   3   14.89    1.34
  -4   4  -3    6.65    0.96
  -4   4  -3    9.59    1.47
  -4   4  -3    9.02    1.24
  -4   4  -3    7.17    0.97
   4  -4   3    6.74    1.37
  -5   4  -3  129.80    5.65
   5  -4   3  109.28    5.77
   6  -4   3   48.73    1.85
   6  -4   3   51.19    2.01
   6  -4   3   47.00    1.61
   7  -4   3   26.12    1.32
   7  -4   3   24.82    0.97
   7  -4   3   23.39    1.14
   8  -4   3   62.34    2.24
   8  -4   3   54.70    2.04
   8  -4   3   61.26    1.89
   9  -4   3    9.23    0.63
   9  -4   3    9.42    0.46
   9  -4   3    8.71    0.58
  11   3  -3    1.65    0.23
  11   3  -3    1.49    0.22
  11   3  -3    1.74    0.31
  10   3  -3    1.11    0.22
  10   3  -3    1.21    0.25
  10   3  -3    1.15    0.33
  10   3  -3    0.89    0.22
   9   3  -3   21.14    1.13
   9   3  -3   23.17    1.06
   9   3  -3   23.38    0.92
   9   3  -3   22.40    0.94
   9   3  -3   23.21    1.01
   8   3  -3   65.91    2.36
   8   3  -3   66.99    2.23
   8   3  -3   62.30    2.15
   8   3  -3   65.62    2.31
   8   3  -3   65.23    2.08
   8   3  -3   60.92    2.26
   8   3  -3   65.72    2.10
   8   3  -3   64.92    2.17
   7   3  -3    0.31    0.61
   7   3  -3    0.87    0.25
  -7  -3   3    1.57    0.39
   6   3  -3    0.35    0.58
   6   3  -3    0.41    0.48
  -6  -3   3    0.64    0.27
   5   3  -3    6.88    1.17
   5   3  -3    7.22    1.19
  -5  -3   3    6.71    0.71
  -5  -3   3    6.15    0.70
   4   3  -3   77.47    2.96
   4   3  -3   80.66    3.44
  -4  -3   3   78.19    2.79
  -4  -3   3   75.31    3.18
  -4  -3   3   73.56    2.74
   3   3  -3   35.92    1.64
   3   3  -3   31.31    1.57
   3   3  -3   34.85    1.92
  -3  -3   3   32.86    1.53
  -3  -3   3   36.70    1.61
  -3  -3   3   35.24    1.83
   2   3  -3   30.88    1.48
   2   3  -3   32.01    1.47
   2   3  -3   34.29    1.73
  -2  -3   3   30.75    1.46
  -2  -3   3   31.49    1.62
   1   3  -3   86.55    2.92
   1   3  -3   82.37    2.96
   1   3  -3   87.01    2.91
   1   3  -3   84.54    3.01
  -1  -3   3   86.46    3.09
  -1  -3   3   79.61    2.93
  -1  -3   3   81.50    2.97
   0   3  -3   88.38    3.11
   0   3  -3   88.06    3.14
   0   3  -3   86.28    2.96
   0   3  -3   75.67    2.96
   0   3  -3   89.53    3.07
   0  -3   3   86.12    3.05
   0  -3   3   86.38    3.04
   0  -3   3   88.09    3.14
  -1   3  -3  103.83    3.56
  -1   3  -3  106.84    3.62
  -1   3  -3  105.39    3.42
  -1   3  -3  101.10    3.53
  -1   3  -3  100.56    3.50
   1  -3   3  102.41    3.64
   1  -3   3   99.02    3.19
   1  -3   3   96.41    3.48
  -2   3  -3   72.69    2.85
  -2   3  -3   75.17    2.74
  -2   3  -3   76.00    2.85
  -2   3  -3   77.02    2.99
   2  -3   3   75.40    3.02
   2  -3   3   78.55    3.40
  -3   3  -3   67.50    2.69
  -3   3  -3   68.63    2.67
  -3   3  -3   67.88    2.90
   3  -3   3   66.13    2.94
   3  -3   3   66.84    3.34
  -4   3  -3   75.63    2.90
  -4   3  -3   70.52    3.14
  -4   3  -3   67.75    2.80
   4  -3   3   74.36    3.75
  -5   3  -3   31.98    2.07
  -5   3  -3   32.27    2.42
  -5   3  -3   37.24    1.86
   5  -3   3   33.94    2.66
  -6   3  -3    8.92    1.61
   7  -3   3    1.94    0.37
   7  -3   3    1.04    0.22
   7  -3   3    1.03    0.37
   8  -3   3   11.43    0.87
   8  -3   3   13.12    0.78
   8  -3   3   12.81    0.62
   9  -3   3   40.21    1.52
   9  -3   3   45.45    1.73
   9  -3   3   44.82    1.43
  11   2  -3   20.86    0.79
  11   2  -3   21.62    0.92
  10   2  -3   11.22    0.60
  10   2  -3   11.31    0.74
  10   2  -3   11.82    0.63
   9   2  -3    8.93    0.71
   9   2  -3    8.98    0.65
   9   2  -3    8.06    0.57
   9   2  -3    9.26    0.55
   9   2  -3    8.67    0.50
   9   2  -3    8.50    0.67
   8   2  -3   29.81    1.12
   8   2  -3   29.11    1.08
   8   2  -3   27.08    1.28
   8   2  -3   26.27    1.25
   8   2  -3   30.03    1.17
   8   2  -3   28.33    1.30
   8   2  -3   29.91    1.24
   8   2  -3   28.85    1.17
   7   2  -3   32.93    1.28
   7   2  -3   34.03    2.64
   7   2  -3   32.33    2.54
  -7  -2   3   29.08    1.35
   6   2  -3   36.65    2.51
   6   2  -3   36.07    2.51
  -6  -2   3   38.02    2.83
  -6  -2   3   37.76    1.57
   5   2  -3   14.68    1.65
   5   2  -3   15.21    1.67
  -5  -2   3   14.68    0.89
  -5  -2   3   12.19    1.32
   4   2  -3    0.37    0.39
   4   2  -3    0.13    0.35
   4   2  -3    0.52    0.31
  -4  -2   3    0.52    0.25
  -4  -2   3    0.65    0.24
  -4  -2   3    0.13    0.37
   3   2  -3  211.35    6.55
   3   2  -3  218.80    7.10
   3   2  -3  217.05    6.66
   3   2  -3  222.66    7.16
  -3  -2   3  227.91    6.62
  -3  -2   3  229.14    7.04
  -3  -2   3  234.35    6.62
   2   2  -3   72.99    2.69
   2   2  -3   77.41    2.65
   2   2  -3   74.47    2.59
   2   2  -3   79.07    2.88
  -2  -2   3   79.04    2.91
  -2  -2   3   82.15    2.71
  -2  -2   3   80.40    2.66
   1   2  -3   80.42    2.84
   1   2  -3   83.16    2.76
   1   2  -3   84.27    2.81
   1   2  -3   86.73    2.78
  -1  -2   3   86.54    2.96
  -1  -2   3   81.94    2.82
  -1  -2   3   81.21    2.77
   0   2  -3  118.39    3.83
   0   2  -3  119.21    3.87
   0   2  -3  126.14    4.02
   0   2  -3  122.42    3.89
   0   2  -3  128.46    3.84
   0  -2   3  117.33    3.87
   0  -2   3  124.59    3.98
  -1   2  -3  112.84    3.72
  -1   2  -3  115.73    3.63
  -1   2  -3  113.07    3.77
  -1   2  -3  112.05    3.67
  -1   2  -3  113.87    3.59
   1  -2   3  111.25    3.75
   1  -2   3  110.89    3.63
  -2   2  -3   36.84    1.71
  -2   2  -3   35.58    1.57
  -2   2  -3   37.86    1.55
  -2   2  -3   37.32    1.72
  -2   2  -3   40.47    1.63
   2  -2   3   36.26    1.70
   2  -2   3   36.71    1.89
  -3   2  -3    5.87    0.72
  -3   2  -3    5.21    0.60
  -3   2  -3    6.01    0.65
  -3   2  -3    6.62    0.87
   3  -2   3    6.52    0.84
   3  -2   3    4.46    0.83
  -4   2  -3   71.99    2.62
  -4   2  -3   65.41    2.54
  -4   2  -3   73.45    3.00
   4  -2   3   69.46    3.35
  -5   2  -3  176.00    6.29
  -5   2  -3  185.30    5.80
   5  -2   3  189.06    7.04
  -6   2  -3   78.26    4.03
  -6   2  -3   72.81    2.84
   7  -2   3   24.23    0.93
   7  -2   3   21.91    1.19
   7  -2   3   23.45    1.08
   8  -2   3   14.52    0.97
   8  -2   3   16.27    0.70
   8  -2   3   12.96    0.81
   9  -2   3    0.24    0.21
   9  -2   3    0.04    0.15
   9  -2   3   -0.09    0.25
  10  -2   3   20.60    0.96
  10  -2   3   19.07    0.73
  11   1  -3   21.05    0.78
  11   1  -3   21.73    0.92
  10   1  -3   16.32    0.76
  10   1  -3   17.39    0.91
   9   1  -3   53.25    1.78
   9   1  -3   49.79    1.93
   9   1  -3   57.33    1.97
   9   1  -3   52.68    1.83
   9   1  -3   54.33    2.01
   8   1  -3   16.79    0.93
   8   1  -3   19.44    0.94
   8   1  -3   18.58    0.81
   8   1  -3   17.35    0.84
   8   1  -3   17.80    0.96
   8   1  -3   17.09    0.85
   7   1  -3    6.99    1.44
   7   1  -3    2.85    0.96
   7   1  -3    4.83    0.49
  -7  -1   3    4.83    0.49
   6   1  -3   14.38    1.79
   6   1  -3   17.67    2.00
  -6  -1   3   14.29    0.86
  -6  -1   3   15.56    1.72
   5   1  -3    1.44    0.62
   5   1  -3    1.14    0.56
  -5  -1   3    2.20    0.36
  -5  -1   3    3.28    0.75
   4   1  -3    8.04    1.09
   4   1  -3   10.02    1.18
  -4  -1   3    7.97    1.00
  -4  -1   3    9.08    0.64
  -4  -1   3    8.88    0.60
   3   1  -3   15.34    1.13
   3   1  -3   13.90    1.08
   3   1  -3   14.38    0.82
  -3  -1   3   15.17    1.08
  -3  -1   3   15.44    0.81
  -3  -1   3   15.58    0.81
   2   1  -3   15.55    0.80
   2   1  -3   16.56    1.04
   2   1  -3   16.54    1.01
  -2  -1   3   16.32    0.83
  -2  -1   3   16.19    0.85
  -2  -1   3   17.43    1.05
   1   1  -3   11.44    0.66
   1   1  -3   11.09    0.66
   1   1  -3   12.03    0.79
  -1  -1   3   12.14    0.84
  -1  -1   3   12.51    0.71
  -1  -1   3   11.54    0.69
   0   1  -3    9.56    0.61
   0   1  -3   10.71    0.75
   0   1  -3   10.49    0.64
   0  -1   3   10.50    0.66
   0  -1   3   10.24    0.73
  -1   1  -3   30.65    1.40
  -1   1  -3   30.13    1.21
  -1   1  -3   30.64    1.24
  -1   1  -3   29.04    1.28
  -1   1  -3   29.07    1.26
   1  -1   3   29.32    1.27
  -2   1  -3   52.32    2.16
  -2   1  -3   53.92    2.08
  -2   1  -3   54.51    1.89
  -2   1  -3   55.50    1.88
  -2   1  -3   51.29    1.98
   2  -1   3   47.59    2.07
   2  -1   3   53.50    2.02
  -3   1  -3   83.80    2.71
  -3   1  -3   87.56    2.75
  -3   1  -3   79.57    2.91
  -3   1  -3   78.73    3.11
  -3   1  -3   85.25    3.08
   3  -1   3   81.91    3.00
   3  -1   3   80.25    3.16
  -4   1  -3  115.73    4.16
  -4   1  -3  112.26    3.95
  -4   1  -3  113.97    3.60
  -4   1  -3  113.24    3.64
   4  -1   3  119.98    4.45
  -5   1  -3   10.22    0.71
  -5   1  -3   10.78    1.23
   5  -1   3    8.69    1.30
  -6   1  -3    9.53    0.72
  -6   1  -3   11.90    1.54
  -7   1  -3    8.90    1.52
   7  -1   3   10.04    0.68
   8  -1   3   65.17    2.06
   8  -1   3   64.51    2.24
   8  -1   3   65.87    2.44
   9  -1   3   69.09    2.52
   9  -1   3   71.43    2.19
   9  -1   3   70.63    2.34
  10  -1   3    5.45    0.35
  10  -1   3    4.92    0.54
  10   0  -3    9.44    0.49
  10   0  -3   10.71    0.70
  10   0  -3    9.21    0.53
   9   0  -3    0.36    0.17
   9   0  -3   -0.06    0.21
   9   0  -3    0.63    0.22
   9   0  -3    0.28    0.27
   8   0  -3   40.67    1.46
   8   0  -3   40.40    1.56
   8   0  -3   38.91    1.60
   8   0  -3   40.39    1.39
   8   0  -3   37.77    1.57
   7   0  -3   64.61    3.69
   7   0  -3   57.01    3.60
   7   0  -3   57.74    2.02
  -7   0   3   57.06    2.10
  -7   0   3   59.32    3.39
   6   0  -3   10.40    1.51
   6   0  -3   14.64    1.90
  -6   0   3   14.49    0.84
  -6   0   3   13.33    1.60
   5   0  -3    9.24    1.31
   5   0  -3   13.77    1.59
  -5   0   3   12.89    0.77
  -5   0   3   13.78    1.25
   4   0  -3    0.17    0.38
   4   0  -3    0.20    0.38
  -4   0   3    0.27    0.21
  -4   0   3    0.40    0.29
  -4   0   3    0.49    0.38
  -4   0   3    0.08    0.18
   3   0  -3   54.62    2.40
   3   0  -3   57.76    2.40
  -3   0   3   55.98    1.85
  -3   0   3   52.18    2.03
  -3   0   3   54.93    1.91
  -3   0   3   49.33    2.20
   2   0  -3    5.14    0.64
   2   0  -3    6.33    0.52
   2   0  -3    4.45    0.61
  -2   0   3    4.83    0.49
  -2   0   3    6.52    0.68
  -2   0   3    6.07    0.50
  -2   0   3    5.35    0.44
   1   0  -3    2.71    0.36
  -1   0   3    2.74    0.36
  -1   0   3    3.32    0.37
  -1   0   3    3.76    0.43
   0   0  -3  186.95    5.55
   0   0  -3  198.21    5.74
   0   0   3  191.67    5.59
   0   0   3  195.53    5.78
  -1   0  -3    0.47    0.22
  -1   0  -3    0.78    0.31
  -1   0  -3    0.53    0.21
   1   0   3    0.52    0.26
  -2   0  -3   10.42    0.59
  -2   0  -3   11.11    0.73
  -2   0  -3   11.44    0.84
  -2   0  -3   10.46    0.59
   2   0   3    9.88    0.65
  -3   0  -3  150.41    4.14
  -3   0  -3  148.95    4.12
  -3   0  -3  139.27    4.44
  -3   0  -3  142.25    4.71
   3   0   3  130.54    4.50
   3   0   3  126.49    4.31
   3   0   3  137.34    4.40
  -4   0  -3  221.78    6.41
  -4   0  -3  232.44    6.49
  -4   0  -3  217.96    7.27
  -4   0  -3  238.84    7.18
  -4   0  -3  220.66    6.96
   4   0   3  225.93    7.25
  -5   0  -3  297.71    8.08
  -5   0  -3  284.91    8.73
  -5   0  -3  282.58    8.93
   5   0   3  264.67    9.05
  -6   0  -3   12.14    0.67
  -6   0  -3   11.14    1.35
  -7   0  -3    3.33    0.97
   7   0   3    3.15    0.39
   8   0   3    0.86    0.31
   8   0   3    1.02    0.28
   8   0   3    1.81    0.27
   8   0   3    1.10    0.38
   8   0   3    2.11    0.36
   9   0   3   41.52    1.39
   9   0   3   39.45    1.57
   9   0   3   43.59    1.77
   9   0   3   41.95    1.65
   9   0   3   40.95    1.53
  10   0   3   71.63    2.15
  10   0   3   72.37    2.47
  10   0   3   69.18    2.31
  10  -1  -3    8.47    0.48
  10  -1  -3    8.44    0.45
   9  -1  -3   26.21    1.22
   9  -1  -3   27.86    1.04
   9  -1  -3   26.53    1.19
   9  -1  -3   26.61    1.07
   8  -1  -3    2.34    0.34
   8  -1  -3    2.15    0.40
   8  -1  -3    2.71    0.36
   8  -1  -3    2.83    0.42
   8  -1  -3    1.90    0.29
   8  -1  -3    1.93    0.38
   7  -1  -3    5.40    1.27
   7  -1  -3    4.84    0.49
   7  -1  -3    3.22    1.16
  -7   1   3    3.36    1.03
   6  -1  -3    7.38    0.51
   6  -1  -3    5.71    1.28
   6  -1  -3    7.06    1.33
  -6   1   3    6.43    0.69
  -6   1   3    6.42    1.15
   5  -1  -3   35.12    2.29
   5  -1  -3   37.83    2.45
  -5   1   3   37.53    1.54
  -5   1   3   35.31    2.04
   4  -1  -3  192.14    6.37
   4  -1  -3  182.63    6.46
  -4   1   3  186.83    5.47
  -4   1   3  178.46    6.02
  -4   1   3  176.74    5.47
   3  -1  -3   34.93    1.53
   3  -1  -3   34.54    1.92
   3  -1  -3   41.29    1.97
  -3   1   3   37.94    1.76
  -3   1   3   39.14    1.50
  -3   1   3   38.47    1.72
  -3   1   3   41.15    1.46
   2  -1  -3   56.16    1.99
   2  -1  -3   56.74    2.34
   2  -1  -3   58.43    2.25
  -2   1   3   56.26    1.97
  -2   1   3   55.94    1.89
  -2   1   3   59.45    1.92
  -2   1   3   57.80    2.15
   1  -1  -3  167.46    4.68
  -1   1   3  152.89    4.69
  -1   1   3  162.37    4.76
  -1   1   3  162.14    4.72
   0  -1  -3    4.89    0.44
   0  -1  -3    3.81    0.39
   0   1   3    4.19    0.44
   0   1   3    3.87    0.40
  -1  -1  -3    2.70    0.34
  -1  -1  -3    3.26    0.45
  -1  -1  -3    2.51    0.30
   1   1   3    2.47    0.40
  -2  -1  -3   23.75    1.25
  -2  -1  -3   24.05    0.93
  -2  -1  -3   25.77    0.98
   2   1   3   24.03    1.19
  -3  -1  -3    7.66    0.53
  -3  -1  -3    8.28    0.48
  -3  -1  -3    8.28    0.49
  -3  -1  -3    8.39    0.79
  -3  -1  -3    8.68    0.46
   3   1   3    6.78    0.64
   3   1   3    7.58    0.64
  -4  -1  -3    4.75    0.55
  -4  -1  -3    3.82    0.66
  -4  -1  -3    4.16    0.35
   4   1   3    4.39    0.70
   4   1   3    4.25    0.65
  -5  -1  -3   47.67    2.20
  -5  -1  -3   49.78    1.65
  -6  -1  -3   93.32    3.71
  -6  -1  -3   91.02    3.84
   7   1   3   91.37    2.93
   8   1   3   82.47    2.74
   8   1   3   82.58    2.67
   8   1   3   80.68    2.84
   8   1   3   84.00    2.74
   9   1   3   14.67    0.89
   9   1   3   14.19    0.87
   9   1   3   15.98    0.99
   9   1   3   16.13    0.86
  10   1   3    9.41    0.74
  10   1   3   10.73    0.73
  10   1   3   10.39    0.67
  11   1   3    1.68    0.32
  10  -2  -3    0.16    0.13
  10  -2  -3    0.03    0.13
   9  -2  -3    9.21    0.64
   9  -2  -3    9.75    0.53
   9  -2  -3    8.77    0.55
   8  -2  -3   56.64    1.86
   8  -2  -3   59.19    2.08
   8  -2  -3   56.31    1.91
   8  -2  -3   53.83    2.04
   7  -2  -3    3.39    0.52
   7  -2  -3    4.50    0.68
   7  -2  -3    4.40    0.44
   7  -2  -3    4.49    0.41
   7  -2  -3    3.65    0.43
   7  -2  -3    1.88    1.07
   7  -2  -3    3.81    1.29
   7  -2  -3    5.41    0.53
  -7   2   3    3.24    1.06
   6  -2  -3   62.34    2.14
   6  -2  -3   69.57    3.94
   6  -2  -3   67.36    3.72
  -6   2   3   63.81    2.55
  -6   2   3   66.00    3.39
   5  -2  -3   27.12    2.02
   5  -2  -3   29.46    2.22
  -5   2   3   31.44    1.47
  -5   2   3   27.19    1.90
   4  -2  -3   29.69    1.90
   4  -2  -3   24.51    1.83
  -4   2   3   26.49    1.27
  -4   2   3   25.28    1.27
  -4   2   3   26.12    1.68
   3  -2  -3   77.07    3.17
   3  -2  -3   78.00    3.34
   3  -2  -3   68.62    2.64
  -3   2   3   79.96    2.70
  -3   2   3   79.50    3.09
  -3   2   3   80.08    2.64
   2  -2  -3  147.16    5.12
   2  -2  -3  153.67    4.96
   2  -2  -3  148.06    4.61
  -2   2   3  144.66    4.87
  -2   2   3  148.76    4.56
  -2   2   3  161.30    4.66
   1  -2  -3  401.46   11.48
   1  -2  -3  397.14   11.47
   1  -2  -3  420.75   11.64
   1  -2  -3  407.30   11.83
  -1   2   3  401.85   11.66
  -1   2   3  412.43   11.46
  -1   2   3  418.36   11.51
   0  -2  -3  123.49    3.75
   0  -2  -3  127.05    3.71
   0  -2  -3  122.08    3.75
   0   2   3  124.77    3.79
   0   2   3  116.04    3.85
   0   2   3  126.22    3.68
  -1  -2  -3  101.27    3.20
  -1  -2  -3  111.13    3.39
  -1  -2  -3  104.12    3.21
  -1  -2  -3  105.29    3.18
   1   2   3  103.62    3.34
   1   2   3   99.71    3.28
  -2  -2  -3   38.64    1.37
  -2  -2  -3   39.43    1.73
  -2  -2  -3   40.22    1.42
  -2  -2  -3   37.81    1.47
   2   2   3   38.48    1.62
  -3  -2  -3  224.15    6.41
  -3  -2  -3  229.31    6.65
  -3  -2  -3  229.10    7.10
  -3  -2  -3  233.62    6.48
   3   2   3  226.49    6.82
   3   2   3  213.42    6.70
   3   2   3  226.41    6.87
  -4  -2  -3  143.08    3.98
  -4  -2  -3  129.53    4.82
  -4  -2  -3  141.53    4.37
  -4  -2  -3  135.73    3.99
   4   2   3  124.88    4.58
  -5  -2  -3   25.23    0.99
  -5  -2  -3   24.32    1.35
   5   2   3   24.68    1.62
  -6  -2  -3    2.79    0.32
   7   2   3    0.20    0.19
   8   2   3   51.87    1.82
   8   2   3   53.06    2.04
   8   2   3   52.84    1.74
   8   2   3   52.93    1.93
   8   2   3   53.86    1.92
   9   2   3   82.70    2.77
   9   2   3   83.56    2.78
   9   2   3   85.31    2.90
  10   2   3   27.95    1.18
  10   2   3   26.57    1.27
  10   2   3   27.80    1.20
  11   2   3   39.20    1.48
  10  -3  -3   33.28    1.06
  10  -3  -3   30.48    1.04
   9  -3  -3    9.21    0.51
   9  -3  -3    9.77    0.54
   9  -3  -3    9.57    0.62
   8  -3  -3    0.66    0.23
   8  -3  -3    0.33    0.26
   8  -3  -3    0.32    0.17
   7  -3  -3    0.10    0.29
   7  -3  -3    0.14    0.23
   7  -3  -3    0.18    0.16
   7  -3  -3    0.38    0.21
   6  -3  -3   12.77    2.10
   6  -3  -3   14.26    2.02
  -6   3   3   12.26    1.71
  -6   3   3   13.80    1.10
   5  -3  -3   75.79    4.19
   5  -3  -3   80.59    4.12
  -5   3   3   89.28    4.00
  -5   3   3   87.58    3.25
   4  -3  -3   32.79    2.14
   4  -3  -3   33.53    2.35
  -4   3   3   34.58    2.11
  -4   3   3   34.45    1.64
  -4   3   3   32.31    1.62
   3  -3  -3  130.20    5.12
   3  -3  -3  130.38    4.90
  -3   3   3  126.54    4.30
  -3   3   3  140.29    4.91
  -3   3   3  137.97    4.43
   2  -3  -3   23.94    1.24
   2  -3  -3   27.05    1.57
   2  -3  -3   25.05    1.65
  -2   3   3   26.58    1.30
  -2   3   3   25.43    1.24
  -2   3   3   26.17    1.52
   1  -3  -3  213.30    6.30
   1  -3  -3  187.10    6.03
   1  -3  -3  202.94    6.54
   1  -3  -3  196.41    6.01
  -1   3   3  196.65    5.82
  -1   3   3  214.28    6.34
  -1   3   3  196.31    6.02
  -1   3   3  206.18    6.10
   0  -3  -3   44.52    1.77
   0  -3  -3   44.62    1.67
   0  -3  -3   46.40    1.60
   0  -3  -3   42.37    1.70
   0   3   3   43.31    1.81
   0   3   3   42.93    1.73
   0   3   3   43.77    1.58
   0   3   3   41.22    1.70
  -1  -3  -3   60.58    2.21
  -1  -3  -3   56.61    2.06
  -1  -3  -3   61.19    2.11
  -1  -3  -3   58.64    2.09
   1   3   3   59.18    2.05
   1   3   3   59.48    2.26
   1   3   3   56.01    2.11
  -2  -3  -3    8.76    0.66
  -2  -3  -3    7.35    0.59
  -2  -3  -3    8.44    0.58
  -2  -3  -3    7.87    0.74
   2   3   3    7.75    0.64
   2   3   3    8.02    0.73
  -3  -3  -3   22.64    1.43
  -3  -3  -3   24.81    1.06
  -3  -3  -3   24.78    1.09
  -3  -3  -3   22.13    1.17
   3   3   3   21.33    1.18
  -4  -3  -3  133.19    4.07
  -4  -3  -3  134.50    4.04
  -4  -3  -3  128.94    4.90
  -4  -3  -3  137.75    4.40
   4   3   3  128.45    4.69
  -5  -3  -3  120.73    4.17
  -5  -3  -3  120.91    3.70
   5   3   3  115.18    4.56
  -6  -3  -3   36.30    1.93
  -6  -3  -3   36.13    1.40
   6   3   3   34.53    2.27
   7   3   3   31.16    1.26
   8   3   3   63.20    2.08
   8   3   3   66.39    2.29
   8   3   3   68.35    2.19
   8   3   3   65.53    2.37
   8   3   3   68.66    2.11
   8   3   3   63.81    2.26
   9   3   3    0.74    0.18
   9   3   3    0.14    0.33
   9   3   3    0.65    0.20
   9   3   3    0.35    0.24
   9   3   3    0.83    0.30
  10   3   3   10.50    0.79
  10   3   3   10.60    0.71
  10   3   3   11.05    0.71
  11   3   3    3.68    0.40
   9  -4  -3   63.83    2.10
   9  -4  -3   62.87    1.98
   9  -4  -3   65.88    1.97
   8  -4  -3   36.83    1.29
   8  -4  -3   36.70    1.33
   8  -4  -3   36.44    1.48
   7  -4  -3   19.84    1.03
   7  -4  -3   18.97    0.88
   7  -4  -3   19.71    0.83
   6  -4  -3    6.31    1.60
   6  -4  -3    9.06    0.51
   6  -4  -3    8.76    0.71
   6  -4  -3    8.64    0.55
   6  -4  -3    7.81    1.50
  -6   4   3    9.66    1.61
   5  -4  -3    9.66    1.61
   5  -4  -3    8.17    1.65
  -5   4   3    9.82    1.54
  -5   4   3   11.94    1.26
   4  -4  -3   46.48    2.82
   4  -4  -3   48.18    3.13
  -4   4   3   48.07    2.22
  -4   4   3   46.11    2.70
  -4   4   3   44.13    2.16
   3  -4  -3   94.63    4.23
   3  -4  -3  102.84    4.60
  -3   4   3  105.92    3.75
  -3   4   3  105.73    4.28
  -3   4   3  107.93    3.83
   2  -4  -3    8.99    1.12
   2  -4  -3   12.19    1.50
  -2   4   3   10.96    0.88
  -2   4   3   12.29    0.95
  -2   4   3   12.54    1.12
   1  -4  -3    2.14    0.39
   1  -4  -3    2.16    0.57
   1  -4  -3    2.98    0.50
   1  -4  -3    2.49    0.50
  -1   4   3    2.20    0.40
  -1   4   3    2.83    0.55
  -1   4   3    2.71    0.57
  -1   4   3    2.69    0.52
   0  -4  -3   26.08    1.32
   0  -4  -3   26.75    1.43
   0  -4  -3   25.05    1.24
   0  -4  -3   23.30    1.21
   0   4   3   25.65    1.35
   0   4   3   22.26    1.31
   0   4   3   26.86    1.22
   0   4   3   25.43    1.40
  -1  -4  -3  120.24    3.98
  -1  -4  -3  122.74    4.00
  -1  -4  -3  127.61    4.11
  -1  -4  -3  126.83    4.07
   1   4   3  120.63    4.08
   1   4   3  122.32    3.85
   1   4   3  121.03    4.18
   1   4   3  129.10    4.00
  -2  -4  -3   33.06    1.46
  -2  -4  -3   35.63    1.56
  -2  -4  -3   33.33    1.51
  -2  -4  -3   33.43    1.71
   2   4   3   30.35    1.62
   2   4   3   32.76    1.51
  -3  -4  -3   26.47    1.64
  -3  -4  -3   28.29    1.43
  -3  -4  -3   26.21    1.29
  -3  -4  -3   25.87    1.26
   3   4   3   25.37    1.38
  -4  -4  -3  125.75    4.25
  -4  -4  -3  122.36    3.98
  -4  -4  -3  118.96    3.94
  -5  -4  -3    2.21    0.40
  -5  -4  -3    1.91    0.55
  -5  -4  -3    2.79    0.45
  -6  -4  -3   85.59    2.98
  -6  -4  -3   87.46    3.56
  -7  -4  -3   58.50    2.90
  -7  -4  -3   63.02    2.24
   7   4   3   58.02    2.04
   8   4   3  129.51    3.91
   8   4   3  138.15    3.96
   8   4   3  133.91    4.11
   8   4   3  133.10    4.10
   8   4   3  136.31    3.94
   8   4   3  138.21    4.25
   8   4   3  123.89    3.96
   9   4   3   64.21    2.34
   9   4   3   62.13    2.19
   9   4   3   65.06    2.22
   9   4   3   60.57    2.04
   9   4   3   63.02    2.01
   9   4   3   63.05    2.02
  10   4   3   14.30    0.63
  10   4   3   14.71    0.80
  10   4   3   14.49    0.66
  10   4   3   14.51    0.81
  11   4   3    5.76    0.47
   9  -5  -3    0.24    0.13
   9  -5  -3    0.28    0.12
  -9   5   3    0.43    0.10
   8  -5  -3   36.20    1.20
   8  -5  -3   33.88    1.22
   8  -5  -3   32.90    1.35
  -8   5   3   34.12    1.33
   7  -5  -3   24.95    1.18
   7  -5  -3   26.00    0.98
   7  -5  -3   23.55    1.00
   6  -5  -3   19.31    1.04
   6  -5  -3   19.55    0.81
   6  -5  -3   18.96    0.87
   5  -5  -3   53.41    3.49
   5  -5  -3   55.94    3.88
  -5   5   3   52.19    3.29
   4  -5  -3   11.16    1.71
   4  -5  -3   13.86    2.16
  -4   5   3   13.27    1.41
  -4   5   3   12.47    1.68
  -4   5   3   13.33    1.40
   3  -5  -3    1.31    0.62
   3  -5  -3    1.79    0.81
  -3   5   3    0.77    0.51
  -3   5   3    0.79    0.42
  -3   5   3    0.75    0.34
   2  -5  -3   38.67    2.31
   2  -5  -3   41.13    2.65
  -2   5   3   38.49    2.01
  -2   5   3   38.42    2.25
  -2   5   3   38.53    1.97
   1  -5  -3    7.09    0.69
   1  -5  -3    7.08    1.04
  -1   5   3    7.07    0.77
  -1   5   3    6.56    0.87
  -1   5   3    7.32    1.01
  -1   5   3    8.33    0.93
   0  -5  -3  106.54    4.00
   0  -5  -3  102.41    3.57
   0  -5  -3  102.56    3.64
   0  -5  -3  106.25    3.80
   0   5   3  105.73    3.91
   0   5   3  105.81    3.87
   0   5   3  106.68    3.61
   0   5   3  107.70    3.64
  -1  -5  -3    1.52    0.48
  -1  -5  -3    1.77    0.46
  -1  -5  -3    2.24    0.50
   1   5   3    1.32    0.46
   1   5   3    1.95    0.42
   1   5   3    1.22    0.42
   1   5   3    1.78    0.45
  -2  -5  -3    0.04    0.25
  -2  -5  -3    0.21    0.28
  -2  -5  -3    0.15    0.32
  -2  -5  -3    0.64    0.35
   2   5   3    0.11    0.21
   2   5   3    0.04    0.26
  -3  -5  -3    0.21    0.27
  -3  -5  -3    0.23    0.35
  -3  -5  -3    0.00    0.26
   3   5   3    0.00    0.32
  -4  -5  -3  149.46    4.98
  -4  -5  -3  155.75    5.24
  -4  -5  -3  153.79    5.04
   4   5   3  150.70    5.28
  -5  -5  -3  139.33    5.04
  -5  -5  -3  143.36    4.68
  -5  -5  -3  138.92    4.65
  -6  -5  -3   30.12    1.89
  -6  -5  -3   26.07    1.44
   6   5   3   25.67    1.07
  -7  -5  -3    7.33    1.16
   7   5   3    6.21    0.51
   8   5   3    0.60    0.20
   8   5   3    0.36    0.25
   8   5   3    0.09    0.19
   8   5   3    0.43    0.20
   8   5   3    0.06    0.21
   8   5   3    0.35    0.18
   9   5   3   20.08    0.84
   9   5   3   19.15    0.97
   9   5   3   19.08    0.87
   9   5   3   20.18    0.85
   9   5   3   20.26    0.97
  10   5   3   33.89    1.23
  10   5   3   33.36    1.34
  10   5   3   33.78    1.33
  10   5   3   34.46    1.18
  10   5   3   35.33    1.21
  11   5   3   22.82    0.81
  11   5   3   21.86    1.11
  11   5   3   22.60    0.79
   8  -6  -3    6.40    0.47
   8  -6  -3    6.67    0.36
   8  -6  -3    6.79    0.40
  -8   6   3    6.88    0.34
   7  -6  -3    2.93    0.44
   7  -6  -3    3.61    0.32
   7  -6  -3    3.80    0.39
  -7   6   3    3.69    0.45
  -7   6   3    3.31    0.27
   6  -6  -3    3.27    0.37
   6  -6  -3    3.82    0.35
   6  -6  -3    3.95    0.54
  -6   6   3    3.65    0.30
   5  -6  -3   53.59    1.80
   5  -6  -3   53.05    2.02
  -5   6   3   50.72    1.66
   4  -6  -3   92.93    5.21
   4  -6  -3   83.97    4.61
  -4   6   3   96.70    4.65
   3  -6  -3   14.15    1.86
   3  -6  -3   13.06    2.03
  -3   6   3   15.57    1.87
  -3   6   3   11.91    1.40
   2  -6  -3    4.60    1.18
   2  -6  -3    2.18    0.74
  -2   6   3    3.34    0.87
  -2   6   3    2.44    0.66
   1  -6  -3   30.19    2.06
   1  -6  -3   33.23    2.42
   1  -6  -3   31.53    1.32
  -1   6   3   29.38    1.69
  -1   6   3   27.88    1.60
  -1   6   3   28.86    1.83
  -1   6   3   28.05    1.93
   0  -6  -3    2.26    0.64
   0  -6  -3    2.68    0.55
   0  -6  -3    2.90    0.67
   0   6   3    2.04    0.62
   0   6   3    2.38    0.65
   0   6   3    2.23    0.54
   0   6   3    2.88    0.61
  -1  -6  -3    1.52    0.47
  -1  -6  -3    1.19    0.45
  -1  -6  -3    1.22    0.48
   1   6   3    2.45    0.48
   1   6   3    1.61    0.49
   1   6   3    0.85    0.47
  -2  -6  -3   53.41    2.36
  -2  -6  -3   49.81    2.38
  -2  -6  -3   49.15    2.39
   2   6   3   49.83    1.84
   2   6   3   54.98    2.39
  -3  -6  -3   19.21    1.39
  -3  -6  -3   20.61    1.34
  -3  -6  -3   21.51    1.42
   3   6   3   20.58    1.42
  -4  -6  -3   30.03    1.69
  -4  -6  -3   31.38    1.88
  -4  -6  -3   32.98    1.81
   4   6   3   31.76    1.89
  -5  -6  -3   45.16    2.24
  -5  -6  -3   52.86    2.63
  -5  -6  -3   49.84    2.31
  -6  -6  -3   50.03    2.65
  -6  -6  -3   44.51    2.23
  -7  -6  -3   46.13    2.70
   7   6   3   45.91    1.55
   7   6   3   44.02    1.53
   7   6   3   43.08    1.58
   7   6   3   47.38    1.58
   8   6   3   75.73    2.40
   8   6   3   75.47    2.37
   8   6   3   76.65    2.40
   8   6   3   72.15    2.35
   9   6   3    3.61    0.36
   9   6   3    3.50    0.36
   9   6   3    3.68    0.35
   9   6   3    2.93    0.40
  10   6   3    2.73    0.29
  10   6   3    3.35    0.33
  10   6   3    3.81    0.61
  10   6   3    3.70    0.36
  11   6   3    0.39    0.13
  11   6   3    0.32    0.14
  11   6   3    0.38    0.15
   7  -7  -3   25.68    0.95
   7  -7  -3   23.90    1.04
  -7   7   3   25.82    0.86
   6  -7  -3   48.49    1.84
   6  -7  -3   48.75    1.66
  -6   7   3   50.10    1.66
  -6   7   3   48.67    1.59
  -6   7   3   48.60    1.56
   5  -7  -3   23.77    1.01
   5  -7  -3   23.92    1.20
  -5   7   3   24.56    0.90
  -5   7   3   23.16    1.00
  -5   7   3   23.27    0.94
   4  -7  -3    0.42    0.30
   4  -7  -3    0.27    0.20
   4  -7  -3    0.20    0.15
  -4   7   3    0.33    0.14
  -4   7   3   -0.11    0.13
  -4   7   3    0.28    0.20
   3  -7  -3   30.97    2.89
   3  -7  -3   27.72    1.48
   3  -7  -3   26.84    2.45
  -3   7   3   27.57    1.08
  -3   7   3   28.46    2.40
   2  -7  -3    0.22    0.58
   2  -7  -3    0.52    0.79
  -2   7   3    0.68    0.61
  -2   7   3    0.81    0.50
   1  -7  -3  148.96    6.51
   1  -7  -3  146.39    5.98
  -1   7   3  145.02    5.24
  -1   7   3  155.83    5.74
  -1   7   3  144.33    5.74
   0  -7  -3    1.12    0.61
   0  -7  -3    0.73    0.40
   0   7   3    0.62    0.45
   0   7   3    1.15    0.50
   0   7   3    0.33    0.38
  -1  -7  -3    1.70    0.68
  -1  -7  -3    0.68    0.48
  -1  -7  -3    0.96    0.50
   1   7   3    0.73    0.47
   1   7   3    0.74    0.40
  -2  -7  -3   10.43    1.21
  -2  -7  -3   13.58    1.44
  -2  -7  -3    9.52    1.18
   2   7   3   10.02    1.17
  -3  -7  -3   24.10    1.68
  -3  -7  -3   23.16    1.66
   3   7   3   24.16    1.68
  -4  -7  -3   58.46    2.83
  -4  -7  -3   64.47    2.96
  -4  -7  -3   61.82    2.97
   4   7   3   60.27    2.99
  -5  -7  -3   56.04    2.91
  -5  -7  -3   53.63    2.66
  -5  -7  -3   56.41    2.74
  -6  -7  -3    4.38    1.02
   7   7   3   -0.10    0.16
   7   7   3   -0.10    0.14
   7   7   3    0.26    0.17
   7   7   3    0.37    0.21
   7   7   3    0.05    0.25
   8   7   3    9.14    0.58
   8   7   3   10.41    0.57
   8   7   3    9.24    0.74
   8   7   3    9.45    0.54
   8   7   3    8.82    0.56
   9   7   3   61.94    1.94
   9   7   3   61.39    1.97
   9   7   3   58.78    1.93
  10   7   3    4.23    0.36
  10   7   3    4.24    0.33
  10   7   3    4.25    0.35
   6  -8  -3    6.83    0.44
   6  -8  -3    6.23    0.50
  -6   8   3    6.84    0.35
  -6   8   3    6.05    0.36
  -6   8   3    6.99    0.41
   5  -8  -3   48.82    1.69
   5  -8  -3   52.37    1.90
  -5   8   3   49.54    1.65
  -5   8   3   49.21    1.57
  -5   8   3   50.93    1.70
   4  -8  -3   16.95    0.79
   4  -8  -3   15.35    0.65
   4  -8  -3   15.56    0.94
   4  -8  -3   13.99    0.82
  -4   8   3   15.08    0.76
  -4   8   3   14.67    0.70
  -4   8   3   15.21    0.64
   3  -8  -3    6.31    0.71
   3  -8  -3    7.12    0.44
   3  -8  -3    6.07    0.50
  -3   8   3    7.23    0.48
  -3   8   3    6.72    0.39
  -3   8   3    6.69    0.50
   2  -8  -3    0.56    0.19
   2  -8  -3    0.41    0.21
  -2   8   3    0.26    0.19
  -2   8   3    0.25    0.16
  -2   8   3   -0.05    0.54
  -2   8   3    0.60    0.14
   1  -8  -3   -0.04    0.85
   1  -8  -3    0.88    0.68
  -1   8   3    0.45    0.52
   0  -8  -3   60.16    2.45
   0  -8  -3   59.35    3.46
   0   8   3   59.32    2.94
   0   8   3   58.16    3.23
   0   8   3   61.55    2.75
  -1  -8  -3    7.75    1.09
  -1  -8  -3    7.17    1.30
  -1  -8  -3    6.34    1.13
   1   8   3   11.49    1.40
   1   8   3    7.67    0.94
  -2  -8  -3    2.89    0.78
  -2  -8  -3    2.06    0.79
   2   8   3    2.58    0.73
  -3  -8  -3   20.13    1.70
  -3  -8  -3   17.95    1.72
   3   8   3   19.37    1.64
  -4  -8  -3    5.31    1.14
   4   8   3    6.05    1.09
  -5  -8  -3   12.17    0.62
  -5  -8  -3   13.33    1.66
  -5  -8  -3   12.43    0.56
   5   8   3   13.03    0.55
   5   8   3   12.23    0.67
   5   8   3   11.87    0.78
   5   8   3   12.72    0.69
  -6  -8  -3   19.62    0.77
  -6  -8  -3   20.05    0.83
   6   8   3   20.10    0.84
   6   8   3   20.23    0.90
   6   8   3   20.66    0.88
   6   8   3   19.90    1.05
  -7  -8  -3   20.30    0.78
   7   8   3   20.11    0.85
   7   8   3   19.38    0.87
   7   8   3   20.36    0.91
   7   8   3   19.87    0.84
   7   8   3   21.89    1.13
  -8  -8  -3   35.58    1.22
   8   8   3   37.31    1.35
   8   8   3   38.24    1.58
   8   8   3   37.13    1.30
   8   8   3   37.58    1.32
   8   8   3   38.53    1.35
  -9  -8  -3    1.13    0.23
   9   8   3    1.15    0.21
   9   8   3    0.91    0.21
   9   8   3    1.09    0.22
 -10  -8  -3    0.71    0.12
  10   8   3    0.76    0.17
  10   8   3    0.66    0.17
  10   8   3    0.84    0.18
   5  -9  -3    0.44    0.17
   5  -9  -3    0.05    0.18
  -5   9   3    0.14    0.13
  -5   9   3   -0.01    0.11
  -5   9   3    0.15    0.10
   4  -9  -3   17.32    0.95
   4  -9  -3   17.94    0.86
   4  -9  -3   18.82    0.69
   4  -9  -3   19.80    0.84
  -4   9   3   17.43    0.81
  -4   9   3   17.80    0.68
  -4   9   3   19.27    0.79
   3  -9  -3   21.41    0.84
   3  -9  -3   20.65    1.10
   3  -9  -3   21.05    0.94
  -3   9   3   21.95    0.95
  -3   9   3   22.13    0.91
   2  -9  -3   49.50    1.66
   2  -9  -3   50.05    1.99
   2  -9  -3   50.28    1.76
  -2   9   3   52.28    2.70
  -2   9   3   49.74    1.76
  -2   9   3   49.67    1.70
   1  -9  -3   13.98    0.68
  -1   9   3   14.10    0.76
  -1   9   3   16.06    1.65
  -1   9   3   13.60    0.69
   0  -9  -3    0.45    0.20
   0   9   3    0.75    0.26
   0   9   3    0.74    0.21
   0   9   3    0.68    0.25
   0   9   3    0.48    0.50
  -1  -9  -3    3.11    0.74
  -1  -9  -3    2.79    0.33
   1   9   3    2.43    0.36
   1   9   3    2.99    0.34
   1   9   3    2.41    0.40
  -2  -9  -3   -0.64    0.49
  -2  -9  -3    0.56    0.20
   2   9   3    0.18    0.24
   2   9   3    0.35    0.24
   2   9   3    0.57    0.19
  -3  -9  -3   18.62    0.82
  -3  -9  -3   18.10    1.88
   3   9   3   18.40    0.87
   3   9   3   18.14    0.97
   3   9   3   18.99    0.91
  -4  -9  -3   13.37    0.59
  -4  -9  -3   13.72    0.68
   4   9   3   14.07    0.62
   4   9   3   12.19    0.75
   4   9   3   13.72    0.85
   4   9   3   14.22    0.72
  -5  -9  -3    0.66    0.17
  -5  -9  -3    0.85    0.22
   5   9   3    0.74    0.17
   5   9   3    0.79    0.25
   5   9   3    0.78    0.30
   5   9   3    1.31    0.33
  -6  -9  -3    3.24    0.30
  -6  -9  -3    2.53    0.31
   6   9   3    3.00    0.33
   6   9   3    3.09    0.49
   6   9   3    2.71    0.33
   6   9   3    3.45    0.40
  -7  -9  -3   16.85    0.68
  -7  -9  -3   15.40    0.70
   7   9   3   18.31    0.98
   7   9   3   15.67    0.74
   7   9   3   17.22    0.79
   7   9   3   16.11    0.74
  -8  -9  -3   48.26    1.52
   8   9   3   47.70    1.60
   8   9   3   50.28    1.60
   8   9   3   49.03    1.60
   8   9   3   47.33    1.55
   8   9   3   48.48    1.83
  -9  -9  -3   29.34    0.98
   9   9   3   31.47    1.07
   9   9   3   29.92    1.02
   9   9   3   28.16    1.21
   9   9   3   32.43    1.06
   4 -10  -3    9.03    0.57
  -4  10   3    9.40    0.46
  -4  10   3    8.86    0.46
   3 -10  -3    1.43    0.20
   3 -10  -3    1.49    0.27
   3 -10  -3    1.76    0.35
  -3  10   3    1.76    0.24
  -3  10   3    1.37    0.26
   2 -10  -3    0.76    0.31
   2 -10  -3    0.19    0.16
  -2  10   3    0.35    0.20
  -2  10   3    0.24    0.14
   1 -10  -3    4.52    0.40
  -1  10   3    4.77    0.38
  -1  10   3    3.82    0.42
   0 -10  -3   32.45    1.18
   0  10   3   33.18    1.27
   0  10   3   32.70    1.32
   0  10   3   29.17    1.15
  -1 -10  -3    0.58    0.25
   1  10   3    0.91    0.28
   1  10   3    0.96    0.22
   1  10   3    0.76    0.24
  -2 -10  -3   16.21    0.75
  -2 -10  -3   15.08    1.53
   2  10   3   16.24    0.88
   2  10   3   15.14    0.82
   2  10   3   15.16    0.70
  -3 -10  -3    0.23    0.18
  -3 -10  -3   -0.40    0.57
   3  10   3   -0.07    0.14
   3  10   3   -0.03    0.21
   3  10   3   -0.23    0.18
  -4 -10  -3   21.10    0.88
   4  10   3   21.11    0.92
   4  10   3   19.22    1.02
   4  10   3   20.23    0.81
   4  10   3   20.21    0.96
  -5 -10  -3   21.19    0.79
  -5 -10  -3   21.41    0.90
   5  10   3   19.54    0.98
   5  10   3   23.56    1.11
   5  10   3   21.83    1.00
   5  10   3   21.46    0.82
   5  10   3   21.70    0.94
  -6 -10  -3    8.39    0.51
  -6 -10  -3    9.04    0.45
   6  10   3    9.24    0.68
   6  10   3    9.86    0.57
  -7 -10  -3   28.56    0.96
  -7 -10  -3   27.10    0.99
   7  10   3   26.39    1.01
   7  10   3   29.15    1.24
   7  10   3   27.41    0.99
   7  10   3   27.70    1.04
  -8 -10  -3    2.53    0.23
   8  10   3    2.49    0.27
   8  10   3    2.50    0.36
   8  10   3    2.34    0.24
   8  10   3    2.04    0.25
   3 -11  -3    8.50    0.36
   3 -11  -3    8.65    0.52
   3 -11  -3    8.33    0.45
  -3  11   3    9.65    0.43
  -3  11   3    9.39    0.44
   2 -11  -3   13.11    0.55
   2 -11  -3   13.66    0.66
   2 -11  -3   12.51    0.71
  -2  11   3   13.31    0.62
  -2  11   3   12.92    0.56
   1 -11  -3   24.19    1.11
   1 -11  -3   25.10    0.91
  -1  11   3   22.78    0.89
  -1  11   3   25.64    0.99
   0 -11  -3    0.56    0.19
   0  11   3    0.21    0.19
  -1 -11  -3   17.76    0.79
   1  11   3   19.04    0.88
   1  11   3   19.69    0.78
   1  11   3   19.11    0.90
  -2 -11  -3    2.74    0.30
   2  11   3    2.14    0.36
   2  11   3    2.69    0.37
   2  11   3    3.00    0.32
  -3 -11  -3   23.87    0.93
   3  11   3   24.01    1.08
   3  11   3   23.37    0.90
   3  11   3   22.87    1.01
  -4 -11  -3   17.24    0.77
   4  11   3   17.51    0.73
   4  11   3   19.22    0.94
   4  11   3   18.12    0.85
  -5 -11  -3    3.87    0.37
   5  11   3    3.11    0.37
   5  11   3    2.77    0.36
   5  11   3    3.51    0.29
   5  11   3    3.82    0.45
  -6 -11  -3    4.37    0.36
   6  11   3    4.35    0.48
  -7 -11  -3   10.67    0.44
  -7 -11  -3   12.42    0.52
   7  11   3   12.61    0.68
   0 -12  -3   23.82    0.83
   0 -12  -3   21.86    0.96
   0  12   3   23.24    0.87
  -1 -12  -3    1.21    0.21
   1  12   3    1.26    0.20
   1  12   3    1.08    0.22
   2  12   3    4.02    0.37
   2  12   3    4.07    0.31
   2  12   3    3.60    0.37
  -3 -12  -3    2.98    0.28
   3  12   3    2.89    0.27
   3  12   3    2.15    0.30
   3  12   3    2.77    0.31
  -4 -12  -3   49.33    1.56
   4  12   3   48.35    1.61
   4  12   3   50.90    1.69
   4  12   3   50.08    1.52
   4  12   3   49.02    1.61
  -5 -12  -3   16.19    0.65
   5  12   3   16.02    0.68
   5  12   3   16.16    0.57
   5  12   3   17.84    0.78
   5  12   3   15.76    0.68
  -6 -12  -3    8.37    0.40
   6  12   3    7.71    0.48
   5  11  -4    0.75    0.17
   5  11  -4    1.12    0.19
   5  11  -4    0.66    0.11
   5  11  -4    0.77    0.20
  -5 -11   4    0.89    0.17
   4  11  -4    1.73    0.19
   4  11  -4    2.22    0.26
   4  11  -4    2.06    0.25
   4  11  -4    1.52    0.27
  -4 -11   4    1.88    0.22
   3  11  -4   15.88    0.74
   3  11  -4   15.51    0.62
   3  11  -4   15.34    0.67
   3  11  -4   15.53    0.67
   2  11  -4   12.03    0.63
   2  11  -4   10.96    0.53
   2  11  -4   11.23    0.50
   1  11  -4    6.61    0.38
   1  11  -4    7.53    0.40
  -1 -11   4    8.14    0.41
  -1 -11   4    6.97    0.41
  -1 -11   4    6.96    0.49
   0 -11   4    7.78    0.42
   0 -11   4    8.06    0.40
   0 -11   4    7.91    0.49
   7  10  -4    3.15    0.34
   7  10  -4    3.38    0.27
   7  10  -4    3.04    0.32
   7  10  -4    2.97    0.28
   7  10  -4    2.78    0.28
  -7 -10   4    3.14    0.27
  -7 -10   4    3.21    0.31
   6  10  -4    8.43    0.43
   6  10  -4    7.70    0.53
   6  10  -4    9.10    0.51
   6  10  -4    7.59    0.48
   6  10  -4    8.59    0.58
  -6 -10   4    7.85    0.46
  -6 -10   4    8.18    0.48
   5  10  -4    3.01    0.26
   5  10  -4    3.58    0.43
   5  10  -4    3.24    0.30
   5  10  -4    3.25    0.34
   5  10  -4    3.64    0.36
  -5 -10   4    3.59    0.36
  -5 -10   4    4.17    0.36
   4  10  -4    7.98    0.62
   4  10  -4    8.00    0.53
   4  10  -4    7.70    0.51
   4  10  -4    7.60    0.43
  -4 -10   4    6.13    0.47
  -4 -10   4    7.93    0.49
   3  10  -4   12.24    0.58
   3  10  -4   12.03    0.63
   3  10  -4   11.47    0.74
  -3 -10   4   12.23    0.61
   2  10  -4    0.30    0.18
   2  10  -4    0.09    0.15
   1  10  -4    0.08    0.15
   1  10  -4    0.05    0.16
  -1 -10   4   -0.05    0.16
   0  10  -4    7.41    0.47
   0 -10   4    9.34    0.50
   0 -10   4    9.22    0.65
  -1  10  -4   46.81    1.60
   1 -10   4   51.71    1.81
   1 -10   4   53.97    1.74
   1 -10   4   51.51    1.62
  -2  10  -4   11.74    0.53
   2 -10   4   12.33    0.53
   2 -10   4   12.24    0.67
   2 -10   4   12.31    0.61
   8   9  -4   24.32    0.99
   8   9  -4   24.23    0.86
   8   9  -4   23.72    0.90
   8   9  -4   24.03    0.90
   8   9  -4   24.74    0.97
  -8  -9   4   23.71    0.91
  -8  -9   4   23.61    0.80
  -8  -9   4   21.65    0.81
   7   9  -4   23.50    0.95
   7   9  -4   22.65    1.07
   7   9  -4   23.65    1.03
   7   9  -4   24.43    0.91
   7   9  -4   23.93    0.96
  -7  -9   4   22.68    0.83
  -7  -9   4   23.78    0.96
  -7  -9   4   23.40    0.89
   6   9  -4    3.30    0.39
   6   9  -4    3.66    0.36
   6   9  -4    3.31    0.38
   6   9  -4    3.40    0.44
   6   9  -4    3.59    0.42
  -6  -9   4    3.46    0.29
  -6  -9   4    3.88    0.40
  -6  -9   4    3.67    0.35
   5   9  -4    0.04    0.26
   5   9  -4    0.04    0.18
   5   9  -4   -0.01    0.12
   5   9  -4    0.03    0.17
   5   9  -4    0.00    0.21
   5   9  -4    0.17    0.21
  -5  -9   4    0.05    0.18
  -5  -9   4    0.05    0.18
  -5  -9   4    0.32    0.14
   4   9  -4   13.45    0.66
   4   9  -4   13.29    0.71
   4   9  -4   14.26    0.63
   4   9  -4   12.34    0.84
  -4  -9   4   12.44    0.71
  -4  -9   4   13.54    0.67
   3   9  -4   25.67    0.99
   3   9  -4   26.28    1.08
   3   9  -4   26.02    1.05
  -3  -9   4   25.15    1.08
  -3  -9   4   26.15    1.03
   2   9  -4   38.67    1.42
   2   9  -4   38.73    1.34
  -2  -9   4   37.15    1.35
   1   9  -4    5.92    0.48
   1   9  -4    6.78    0.50
  -1  -9   4    6.10    0.48
   0   9  -4    9.56    0.56
   0   9  -4    8.43    0.51
   0  -9   4    8.54    0.53
  -1   9  -4    8.24    0.57
  -1   9  -4    8.13    0.50
   1  -9   4    9.42    0.71
   1  -9   4    9.08    0.52
  -2   9  -4   29.09    1.17
  -2   9  -4   29.72    1.10
   2  -9   4   31.40    1.32
   2  -9   4   30.53    1.23
   2  -9   4   30.15    1.08
  -3   9  -4   16.60    0.78
  -3   9  -4   16.78    0.71
   3  -9   4   18.08    0.90
   3  -9   4   16.94    0.81
   3  -9   4   17.73    0.67
  -4   9  -4   30.48    1.13
  -4   9  -4   32.50    1.08
   4  -9   4   32.20    1.17
   4  -9   4   32.24    1.22
   9   8  -4   17.22    0.70
   9   8  -4   15.94    0.75
   9   8  -4   15.40    0.78
   9   8  -4   16.52    0.64
   9   8  -4   17.62    0.66
   9   8  -4   17.01    0.70
  -9  -8   4   16.89    0.69
  -9  -8   4   16.39    0.61
   8   8  -4    0.51    0.28
   8   8  -4    0.14    0.21
   8   8  -4    0.09    0.19
   8   8  -4   -0.13    0.17
   8   8  -4    0.06    0.19
  -8  -8   4    0.10    0.13
   7   8  -4   10.49    0.60
   7   8  -4   10.88    0.72
   7   8  -4   10.76    0.64
   7   8  -4    9.36    0.76
   7   8  -4   11.40    0.65
  -7  -8   4   10.10    0.50
  -7  -8   4   10.37    0.55
   6   8  -4    2.21    0.34
   6   8  -4    1.86    0.32
   6   8  -4    1.60    0.30
   6   8  -4    1.73    0.39
   6   8  -4    2.81    0.43
  -6  -8   4    2.47    0.31
  -6  -8   4    1.75    0.24
   5   8  -4   40.84    1.55
   5   8  -4   40.87    1.71
   5   8  -4   43.55    1.56
   5   8  -4   42.81    1.48
   5   8  -4   40.72    1.36
   5   8  -4   39.04    1.59
  -5  -8   4   41.50    1.45
  -5  -8   4   41.47    1.36
   4   8  -4   40.59    1.70
   4   8  -4   41.93    1.47
   4   8  -4   41.15    1.52
   4   8  -4   40.09    1.60
   4   8  -4   43.03    1.41
  -4  -8   4   39.22    2.58
  -4  -8   4   44.25    1.37
  -4  -8   4   39.89    1.45
   3   8  -4   -0.12    0.18
   3   8  -4    0.19    0.18
   3   8  -4    0.03    0.15
  -3  -8   4    0.32    0.21
  -3  -8   4    0.35    0.20
  -3  -8   4    0.37    0.70
   2   8  -4   12.42    0.69
   2   8  -4   11.50    0.61
  -2  -8   4   14.16    1.57
  -2  -8   4   12.05    0.63
   1   8  -4   21.71    0.89
   1   8  -4   21.73    0.94
  -1  -8   4   21.51    1.49
   0   8  -4   38.69    1.40
   0   8  -4   37.75    2.04
   0   8  -4   38.40    1.36
   0  -8   4   36.62    1.33
  -1   8  -4   31.01    1.18
  -1   8  -4   29.00    1.92
  -1   8  -4   31.51    1.28
   1  -8   4   32.29    1.16
  -2   8  -4    0.65    0.24
  -2   8  -4    0.60    0.20
   2  -8   4    0.67    0.32
   2  -8   4    0.31    0.18
  -3   8  -4    6.18    0.51
  -3   8  -4    6.34    0.44
   3  -8   4    6.27    0.64
   3  -8   4    6.66    0.55
   3  -8   4    6.15    0.41
  -4   8  -4    8.71    0.57
  -4   8  -4    8.00    0.39
  -4   8  -4    8.47    0.48
   4  -8   4    7.54    0.40
   4  -8   4    8.88    0.66
   4  -8   4    8.38    0.58
  -5   8  -4   47.90    1.48
  -5   8  -4   43.31    1.54
  -5   8  -4   43.80    1.38
   5  -8   4   46.59    1.59
   5  -8   4   49.10    1.69
   9   7  -4   13.15    0.60
   9   7  -4   12.94    0.77
   9   7  -4   13.15    0.66
   9   7  -4   12.73    0.65
   9   7  -4   12.67    0.58
   9   7  -4   13.03    0.59
   9   7  -4   14.09    0.74
  -9  -7   4   11.99    0.52
   8   7  -4   59.72    1.87
   8   7  -4   56.58    2.12
   8   7  -4   55.34    1.82
   8   7  -4   57.43    1.95
   8   7  -4   58.11    1.95
   8   7  -4   55.54    1.82
   8   7  -4   56.55    2.05
  -8  -7   4   57.18    1.77
   7   7  -4    9.42    0.52
   7   7  -4    9.66    0.59
   7   7  -4    8.61    0.68
   7   7  -4    9.81    0.79
   7   7  -4    9.67    0.62
   7   7  -4    9.33    0.63
  -7  -7   4    8.80    0.47
   6   7  -4    0.63    0.25
   6   7  -4    0.63    0.26
   6   7  -4    0.70    0.33
   6   7  -4    0.89    0.26
   6   7  -4    0.60    0.24
  -6  -7   4    0.63    0.17
  -6  -7   4    0.90    0.21
   5   7  -4    1.02    0.27
   5   7  -4    0.94    0.27
   5   7  -4    0.75    0.35
   5   7  -4    1.25    0.20
   5   7  -4    1.33    0.34
   5   7  -4    1.28    0.30
  -5  -7   4    1.09    0.19
  -5  -7   4    1.11    0.24
   4   7  -4   29.16    2.26
   4   7  -4   28.96    1.33
   4   7  -4   26.46    1.94
   4   7  -4   26.77    1.17
   4   7  -4   26.93    1.23
  -4  -7   4   28.47    1.02
  -4  -7   4   29.06    1.29
   3   7  -4   22.80    1.72
   3   7  -4   18.37    1.90
  -3  -7   4   19.70    1.76
   2   7  -4    4.99    0.99
   2   7  -4    4.08    0.93
  -2  -7   4    5.06    1.02
  -2  -7   4    5.44    1.08
   1   7  -4   -0.09    0.43
   1   7  -4    0.43    0.49
   1   7  -4   -0.02    0.34
  -1  -7   4    0.26    0.47
   0   7  -4   17.72    1.94
   0   7  -4   17.63    1.90
   0   7  -4   16.67    1.37
   0  -7   4   16.85    2.30
   0  -7   4   13.67    1.67
  -1   7  -4  127.23    3.76
  -1   7  -4  126.57    5.15
  -1   7  -4  125.83    4.82
   1  -7   4  125.41    5.34
   1  -7   4  119.47    5.98
   1  -7   4  124.17    3.73
  -2   7  -4  151.85    5.49
  -2   7  -4  138.96    4.12
  -2   7  -4  137.07    4.00
  -2   7  -4  141.54    4.26
   2  -7   4  135.11    4.06
  -3   7  -4    0.85    0.22
  -3   7  -4    0.77    0.17
   3  -7   4    0.50    0.30
   3  -7   4    0.72    0.27
   3  -7   4    0.91    0.21
  -4   7  -4   24.35    0.89
  -4   7  -4   24.43    0.97
   4  -7   4   23.04    1.20
   4  -7   4   22.91    0.87
   4  -7   4   24.59    1.12
  -5   7  -4    3.62    0.34
  -5   7  -4    3.12    0.28
   5  -7   4    3.49    0.44
   5  -7   4    2.83    0.45
  -6   7  -4    2.74    0.33
  -6   7  -4    2.77    0.27
  -6   7  -4    2.65    0.23
   6  -7   4    2.25    0.33
   6  -7   4    2.41    0.39
  10   6  -4    4.35    0.33
  10   6  -4    3.65    0.29
  10   6  -4    5.19    0.35
  10   6  -4    3.98    0.42
  10   6  -4    4.21    0.37
  10   6  -4    4.08    0.35
   9   6  -4    2.55    0.31
   9   6  -4    2.53    0.34
   9   6  -4    2.18    0.28
   9   6  -4    1.79    0.40
   9   6  -4    1.73    0.36
   9   6  -4    2.20    0.33
   9   6  -4    2.40    0.29
   8   6  -4    0.66    0.23
   8   6  -4    0.58    0.21
   8   6  -4    0.98    0.23
   8   6  -4    0.69    0.28
   8   6  -4    0.42    0.27
   8   6  -4    0.69    0.31
   8   6  -4    0.64    0.25
   7   6  -4   90.57    3.04
   7   6  -4   87.82    2.79
   7   6  -4   91.66    3.16
   7   6  -4   92.37    2.81
   7   6  -4   92.92    2.82
   7   6  -4   93.67    2.94
   7   6  -4   94.97    2.94
   6   6  -4   25.76    1.18
   6   6  -4   24.47    1.25
   6   6  -4   24.96    0.98
   6   6  -4   26.51    1.12
   6   6  -4   26.65    1.11
   6   6  -4   25.80    1.02
  -6  -6   4   25.70    0.92
  -5  -6   4   15.00    1.90
  -5  -6   4   14.96    1.61
  -5  -6   4   15.44    1.62
   4   6  -4   32.28    2.16
   4   6  -4   31.53    2.01
  -4  -6   4   29.82    1.94
  -4  -6   4   29.00    1.95
   3   6  -4   19.15    1.59
   3   6  -4   16.52    1.40
  -3  -6   4   17.26    1.49
   2   6  -4   87.48    3.60
   2   6  -4   84.63    3.74
  -2  -6   4   90.52    3.76
  -2  -6   4   84.57    3.77
   1   6  -4   50.63    2.63
   1   6  -4   49.08    2.42
   1   6  -4   50.81    2.20
  -1  -6   4   47.74    2.62
  -1  -6   4   46.38    2.59
  -1  -6   4   50.50    2.46
   0   6  -4    9.28    1.25
   0   6  -4   11.13    1.23
   0   6  -4   10.31    1.19
   0   6  -4   10.45    1.40
   0  -6   4   10.58    1.37
   0  -6   4    9.63    1.06
  -1   6  -4   10.21    1.37
  -1   6  -4    9.27    1.23
  -1   6  -4   11.80    1.44
   1  -6   4    9.48    1.31
   1  -6   4    8.87    1.55
  -2   6  -4   14.04    1.58
  -2   6  -4   12.59    1.59
   2  -6   4   17.51    2.43
   2  -6   4   16.70    1.88
  -3   6  -4   35.45    2.34
  -3   6  -4   37.41    1.25
  -3   6  -4   35.31    1.30
   3  -6   4   38.14    1.62
   3  -6   4   38.41    1.27
   3  -6   4   32.40    3.07
  -4   6  -4    4.34    0.33
  -4   6  -4    3.77    0.39
   4  -6   4    4.08    0.49
   4  -6   4    3.90    0.57
   4  -6   4    3.33    0.32
  -5   6  -4   95.25    2.89
  -5   6  -4   93.62    2.84
   5  -6   4   95.62    3.25
   5  -6   4   98.03    3.13
  -6   6  -4   32.71    1.12
   6  -6   4   34.63    1.38
   6  -6   4   33.95    1.47
   6  -6   4   32.01    1.17
  -7   6  -4    3.47    0.26
   7  -6   4    3.33    0.37
   7  -6   4    4.18    0.49
   7  -6   4    3.42    0.30
  10   5  -4   20.34    0.78
  10   5  -4   19.65    0.82
  10   5  -4   19.21    0.93
  10   5  -4   19.50    0.77
  10   5  -4   17.47    0.81
   9   5  -4   16.17    0.89
   9   5  -4   16.07    0.72
   9   5  -4   15.28    0.79
   9   5  -4   16.32    0.72
   9   5  -4   15.04    0.95
   9   5  -4   16.06    0.73
   9   5  -4   16.22    0.80
   8   5  -4    4.02    0.44
   8   5  -4    4.72    0.49
   8   5  -4    4.40    0.41
   8   5  -4    5.33    0.63
   8   5  -4    3.97    0.51
   8   5  -4    4.90    0.43
   8   5  -4    4.54    0.41
   7   5  -4    2.12    0.30
   7   5  -4    2.46    0.47
   7   5  -4    1.45    0.32
   7   5  -4    2.09    0.40
   7   5  -4    1.58    0.27
   7   5  -4    1.96    0.34
   7   5  -4    1.60    0.28
  -6  -5   4   23.55    1.82
  -5  -5   4    4.64    0.80
  -5  -5   4    5.24    0.82
   4   5  -4  115.71    4.41
  -4  -5   4  119.89    4.36
  -4  -5   4  104.82    4.18
   3   5  -4   29.46    1.82
   3   5  -4   28.00    1.70
  -3  -5   4   26.77    1.59
  -3  -5   4   27.07    1.79
  -3  -5   4   27.05    1.72
   2   5  -4   34.13    1.92
   2   5  -4   32.28    1.81
   2   5  -4   34.58    1.38
  -2  -5   4   31.89    1.93
  -2  -5   4   34.51    1.94
  -2  -5   4   33.41    1.94
   1   5  -4    4.37    0.67
   1   5  -4    4.25    0.74
   1   5  -4    3.57    0.75
   1   5  -4    2.85    0.61
  -1  -5   4    3.57    0.73
  -1  -5   4    2.12    0.60
  -1  -5   4    3.89    0.75
   0   5  -4   22.29    1.37
   0   5  -4   21.24    1.51
   0   5  -4   20.95    1.52
   0   5  -4   25.21    1.47
   0  -5   4   21.69    1.34
   0  -5   4   18.14    1.44
   0  -5   4   18.83    1.50
  -1   5  -4   11.46    1.17
  -1   5  -4   13.56    1.33
  -1   5  -4   12.05    1.30
  -1   5  -4   12.07    1.42
   1  -5   4   11.13    1.27
   1  -5   4    9.56    1.49
  -2   5  -4   16.12    1.66
  -2   5  -4   18.58    1.50
   2  -5   4   20.76    2.39
   2  -5   4   20.76    1.68
  -3   5  -4    5.64    1.01
  -3   5  -4    3.50    0.96
  -3   5  -4    4.42    0.92
   3  -5   4    4.76    1.25
   3  -5   4    3.12    0.93
  -4   5  -4   -0.18    0.44
  -4   5  -4    0.23    0.67
   4  -5   4    1.28    0.97
  -5   5  -4   13.47    0.58
   5  -5   4   13.22    0.80
   5  -5   4   14.37    0.93
   5  -5   4   11.86    0.61
  -6   5  -4   41.35    1.37
   6  -5   4   41.98    1.44
   6  -5   4   41.29    1.77
   6  -5   4   43.56    1.66
  -7   5  -4   30.41    1.03
   7  -5   4   29.30    1.09
   7  -5   4   30.63    1.38
   7  -5   4   30.01    1.26
  -8   5  -4   67.43    1.96
   8  -5   4   64.90    2.01
   8  -5   4   63.88    2.14
   8  -5   4   69.35    2.27
  10   4  -4    7.01    0.61
  10   4  -4    8.69    0.49
  10   4  -4    7.34    0.45
  10   4  -4    7.78    0.52
   9   4  -4    3.42    0.42
   9   4  -4    4.20    0.53
   9   4  -4    3.79    0.41
   9   4  -4    3.21    0.49
   9   4  -4    3.46    0.37
   9   4  -4    4.33    0.40
   8   4  -4   39.71    1.52
   8   4  -4   42.21    1.54
   8   4  -4   39.40    1.42
   8   4  -4   41.79    1.43
   8   4  -4   38.71    1.66
   8   4  -4   38.19    1.56
   8   4  -4   41.19    1.64
   7   4  -4   23.05    1.01
   7   4  -4   23.47    1.03
   7   4  -4   21.77    1.19
   7   4  -4   21.13    1.16
   7   4  -4   22.55    0.93
   7   4  -4   23.10    1.12
   7   4  -4   22.93    0.92
   6   4  -4    2.46    0.91
  -6  -4   4    2.79    0.60
   5   4  -4   17.81    2.04
  -5  -4   4   14.72    1.12
  -5  -4   4   16.54    1.21
   4   4  -4    0.16    0.43
   4   4  -4    0.39    0.38
  -4  -4   4    0.01    0.44
  -4  -4   4   -0.01    0.25
  -4  -4   4    0.10    0.29
   3   4  -4   43.38    2.09
   3   4  -4   42.51    2.11
  -3  -4   4   43.57    2.06
  -3  -4   4   43.63    2.25
  -3  -4   4   41.90    2.04
   2   4  -4    3.55    0.62
   2   4  -4    4.03    0.44
   2   4  -4    3.42    0.64
  -2  -4   4    4.29    0.67
  -2  -4   4    3.75    0.72
  -2  -4   4    4.71    0.74
   1   4  -4   49.37    2.28
   1   4  -4   48.76    2.24
   1   4  -4   51.71    2.20
   1   4  -4   49.65    2.03
  -1  -4   4   50.78    2.31
  -1  -4   4   54.60    2.44
  -1  -4   4   50.38    2.25
   0   4  -4  174.34    5.78
   0   4  -4  177.34    5.57
   0   4  -4  165.11    5.68
   0   4  -4  170.17    5.50
   0  -4   4  168.65    5.74
   0  -4   4  174.88    5.50
   0  -4   4  176.44    5.88
  -1   4  -4    2.09    0.50
  -1   4  -4    0.98    0.43
  -1   4  -4    3.02    0.63
  -1   4  -4    1.00    0.41
   1  -4   4    1.98    0.41
   1  -4   4    2.42    0.62
  -2   4  -4   24.18    1.54
  -2   4  -4   22.07    1.63
  -2   4  -4   22.41    1.55
  -2   4  -4   22.64    1.47
   2  -4   4   25.01    1.67
   2  -4   4   24.68    2.03
  -3   4  -4   61.48    2.91
  -3   4  -4   60.94    2.79
  -3   4  -4   58.33    2.72
  -3   4  -4   58.90    3.11
   3  -4   4   63.55    3.09
   3  -4   4   58.51    3.48
  -4   4  -4  116.15    4.77
  -4   4  -4  121.27    4.57
  -4   4  -4  124.70    4.63
  -4   4  -4  122.79    5.27
   4  -4   4  117.90    5.67
  -5   4  -4  115.53    5.28
  -5   4  -4  104.35    4.54
   6  -4   4    0.29    0.17
   6  -4   4    0.37    0.30
   6  -4   4    0.25    0.21
   7  -4   4    8.41    0.64
   7  -4   4    8.23    0.73
   7  -4   4    7.88    0.50
   8  -4   4    6.47    0.54
   8  -4   4    5.96    0.43
   8  -4   4    7.13    0.64
   9  -4   4   15.06    0.70
   9  -4   4   18.02    0.66
   9  -4   4   17.46    0.82
  11   3  -4   22.69    0.90
  11   3  -4   20.58    0.77
  11   3  -4   21.34    0.79
  10   3  -4   11.02    0.56
  10   3  -4   10.85    0.61
  10   3  -4   13.30    0.77
  10   3  -4   11.33    0.59
   9   3  -4   58.82    1.90
   9   3  -4   57.80    2.12
   9   3  -4   58.48    1.87
   9   3  -4   56.50    1.96
   9   3  -4   56.80    1.96
   8   3  -4    1.31    0.24
   8   3  -4    1.11    0.30
   8   3  -4    0.71    0.22
   8   3  -4    1.01    0.33
   8   3  -4    0.81    0.25
   8   3  -4    0.91    0.27
   8   3  -4    1.70    0.37
   7   3  -4    1.93    0.32
   7   3  -4    1.21    0.77
   6   3  -4   18.51    2.13
   6   3  -4   18.36    1.01
  -6  -3   4   17.48    1.15
   5   3  -4   56.31    3.07
  -5  -3   4   57.17    2.37
  -5  -3   4   57.79    2.90
  -5  -3   4   56.82    2.30
   4   3  -4  216.00    6.76
   4   3  -4  210.03    7.26
  -4  -3   4  210.53    6.59
  -4  -3   4  206.86    7.09
  -4  -3   4  211.74    6.57
   3   3  -4   14.51    1.01
   3   3  -4   14.04    1.19
   3   3  -4   14.24    1.03
  -3  -3   4   13.87    1.00
  -3  -3   4   16.74    1.07
  -3  -3   4   13.94    1.20
   2   3  -4   11.39    0.59
   2   3  -4   12.33    1.03
   2   3  -4   10.90    0.87
   2   3  -4   12.76    0.91
  -2  -3   4   10.52    0.97
  -2  -3   4   12.32    0.92
  -2  -3   4   10.63    0.86
   1   3  -4   33.09    1.50
   1   3  -4   31.65    1.52
   1   3  -4   28.39    1.51
   1   3  -4   29.95    1.35
  -1  -3   4   28.81    1.48
  -1  -3   4   31.00    1.55
  -1  -3   4   29.44    1.60
   0   3  -4  105.61    3.52
   0   3  -4  100.43    3.43
   0   3  -4  103.30    3.60
   0   3  -4   99.74    3.74
   0   3  -4  102.04    3.63
   0  -3   4  105.26    3.73
   0  -3   4   98.55    3.58
   0  -3   4  102.46    3.43
  -1   3  -4  150.07    5.10
  -1   3  -4  160.05    5.11
  -1   3  -4  154.84    5.05
  -1   3  -4  149.27    4.97
  -1   3  -4  151.20    4.88
   1  -3   4  148.54    4.60
   1  -3   4  143.83    5.43
   1  -3   4  160.54    5.20
  -2   3  -4   80.10    3.05
  -2   3  -4   84.04    3.14
  -2   3  -4   85.63    3.32
  -2   3  -4   84.89    3.18
   2  -3   4   83.53    3.34
   2  -3   4   83.19    3.71
  -3   3  -4    9.63    1.13
  -3   3  -4    9.55    1.00
  -3   3  -4    8.31    0.96
   3  -3   4   10.73    1.53
   3  -3   4   10.71    1.21
  -4   3  -4    4.77    0.75
  -4   3  -4    4.12    0.69
  -4   3  -4    3.55    0.74
   4  -3   4    3.46    0.97
  -5   3  -4   93.19    3.71
  -5   3  -4   97.01    4.64
  -5   3  -4   95.79    4.11
  -6   3  -4   94.30    4.78
   6  -3   4   92.38    2.98
   6  -3   4   92.37    3.11
   6  -3   4   86.82    2.74
   7  -3   4   32.40    1.17
   7  -3   4   32.14    1.36
   7  -3   4   29.92    1.46
   8  -3   4   26.66    1.31
   8  -3   4   26.56    1.20
   8  -3   4   26.99    1.02
   9  -3   4    3.54    0.40
   9  -3   4    2.82    0.45
   9  -3   4    3.76    0.33
  11   2  -4    1.55    0.28
  11   2  -4    1.41    0.20
  11   2  -4    1.78    0.24
  10   2  -4    3.20    0.36
  10   2  -4    3.21    0.42
  10   2  -4    3.69    0.35
   9   2  -4   31.13    1.24
   9   2  -4   31.39    1.15
   9   2  -4   32.30    1.19
   9   2  -4   31.71    1.25
   9   2  -4   30.66    1.36
   8   2  -4  109.91    3.52
   8   2  -4  113.06    3.31
   8   2  -4  106.85    3.36
   8   2  -4  110.79    3.46
   8   2  -4  110.87    3.27
   8   2  -4  104.27    3.51
   8   2  -4  109.42    3.38
   7   2  -4   43.56    3.10
   7   2  -4   45.12    1.64
   7   2  -4   43.46    3.04
  -7  -2   4   45.94    1.89
   6   2  -4   90.14    4.35
   6   2  -4   89.92    4.30
   6   2  -4   81.47    2.95
  -6  -2   4   85.19    3.10
  -6  -2   4   93.73    4.12
   5   2  -4   43.62    2.58
   5   2  -4   37.95    2.43
  -5  -2   4   41.83    2.38
  -5  -2   4   47.53    1.92
   4   2  -4   16.24    1.36
   4   2  -4   13.82    0.99
   4   2  -4   17.18    1.39
  -4  -2   4   18.28    1.39
  -4  -2   4   14.33    0.94
  -4  -2   4   14.18    0.95
   3   2  -4   30.50    1.45
   3   2  -4   28.00    1.67
   3   2  -4   29.77    1.74
  -3  -2   4   31.51    1.74
  -3  -2   4   28.65    1.39
  -3  -2   4   29.37    1.42
   2   2  -4    2.39    0.43
   2   2  -4    2.53    0.56
   2   2  -4    2.21    0.44
  -2  -2   4    2.32    0.47
  -2  -2   4    3.23    0.66
  -2  -2   4    2.53    0.47
   1   2  -4   45.36    1.83
   1   2  -4   44.78    1.81
   1   2  -4   43.27    1.82
   1   2  -4   45.89    1.78
   1   2  -4   46.83    2.04
  -1  -2   4   46.51    2.01
  -1  -2   4   44.70    1.87
   0   2  -4    0.39    0.27
   0   2  -4    0.26    0.23
   0   2  -4    0.32    0.27
   0   2  -4    0.01    0.20
   0   2  -4   -0.11    0.21
   0  -2   4   -0.03    0.25
   0  -2   4    0.11    0.27
  -1   2  -4   95.09    3.25
  -1   2  -4   90.33    3.43
  -1   2  -4   99.27    3.29
  -1   2  -4   99.93    3.37
  -1   2  -4   97.70    3.30
   1  -2   4   90.63    3.25
   1  -2   4  101.74    3.46
  -2   2  -4  113.71    3.82
  -2   2  -4  105.35    3.63
  -2   2  -4  105.78    3.59
  -2   2  -4  108.08    3.65
  -2   2  -4  107.15    3.86
   2  -2   4  104.67    3.78
   2  -2   4  104.48    4.01
  -3   2  -4   30.99    1.55
  -3   2  -4   30.85    1.46
  -3   2  -4   33.67    1.76
  -3   2  -4   32.02    1.53
   3  -2   4   30.03    1.91
   3  -2   4   26.70    1.62
  -4   2  -4   67.88    2.96
  -4   2  -4   69.49    2.62
  -4   2  -4   60.97    2.50
   4  -2   4   67.14    3.31
  -5   2  -4   15.39    1.08
  -5   2  -4   15.34    1.59
  -6   2  -4    1.65    0.44
  -6   2  -4    2.19    0.71
  -6   2  -4    1.40    0.74
   7  -2   4   17.06    0.91
   7  -2   4   16.46    0.74
   7  -2   4   17.09    1.02
   8  -2   4   12.32    0.89
   8  -2   4   11.35    0.76
   8  -2   4   12.64    0.63
   9  -2   4   63.53    1.97
   9  -2   4   60.66    2.12
   9  -2   4   64.03    2.28
  10  -2   4   31.99    1.08
  10  -2   4   34.06    1.29
  11   1  -4   21.31    0.88
  11   1  -4   21.30    0.78
  10   1  -4   27.50    1.03
  10   1  -4   26.86    1.15
  10   1  -4   24.57    0.97
   9   1  -4   21.57    1.08
   9   1  -4   20.52    0.93
   9   1  -4   21.08    0.90
   8   1  -4    2.45    0.31
   8   1  -4    3.06    0.38
   8   1  -4    2.07    0.35
   8   1  -4    2.71    0.43
   8   1  -4    2.46    0.36
   7   1  -4   49.58    3.24
   7   1  -4   47.53    3.20
   7   1  -4   48.58    1.71
  -7  -1   4   45.29    2.92
  -7  -1   4   44.28    1.87
   6   1  -4  127.41    5.61
   6   1  -4  141.67    5.67
   6   1  -4  130.73    3.99
  -6  -1   4  130.53    5.30
  -6  -1   4  127.24    4.28
   5   1  -4  232.96    8.00
   5   1  -4  223.60    7.89
  -5  -1   4  221.43    7.65
  -5  -1   4  228.53    6.86
   4   1  -4  167.02    5.92
   4   1  -4  174.52    5.94
  -4  -1   4  174.87    5.78
  -4  -1   4  161.35    5.09
  -4  -1   4  157.71    5.12
   3   1  -4   17.65    1.25
   3   1  -4   17.14    1.25
   3   1  -4   15.97    0.92
  -3  -1   4   18.65    1.00
  -3  -1   4   17.41    0.96
  -3  -1   4   17.77    1.23
   2   1  -4    6.33    0.54
   2   1  -4    7.57    0.72
   2   1  -4    7.09    0.81
  -2  -1   4    5.68    0.72
  -2  -1   4    6.22    0.64
  -2  -1   4    7.76    0.63
   1   1  -4  166.38    5.07
   1   1  -4  174.21    5.33
   1   1  -4  164.07    5.10
   1   1  -4  172.57    4.97
  -1  -1   4  170.98    5.12
  -1  -1   4  165.11    5.15
   0   1  -4   67.50    2.32
   0   1  -4   70.32    2.57
   0   1  -4   67.83    2.35
   0   1  -4   61.01    2.26
   0   1  -4   63.45    2.31
   0  -1   4   71.16    2.50
   0  -1   4   67.04    2.37
  -1   1  -4   73.31    2.73
  -1   1  -4   75.15    2.56
  -1   1  -4   75.69    2.52
  -1   1  -4   73.72    2.48
  -1   1  -4   69.87    2.55
   1  -1   4   68.79    2.56
   1  -1   4   69.33    2.49
  -2   1  -4   27.66    1.23
  -2   1  -4   26.49    1.32
  -2   1  -4   28.39    1.39
  -2   1  -4   29.34    1.28
  -2   1  -4   26.78    1.49
   2  -1   4   23.95    1.35
   2  -1   4   25.04    1.30
  -3   1  -4   47.94    2.30
  -3   1  -4   51.08    1.92
  -3   1  -4   49.86    1.91
  -3   1  -4   53.43    2.26
  -3   1  -4   48.71    2.09
   3  -1   4   45.69    2.21
   3  -1   4   50.47    2.15
  -4   1  -4  141.76    4.46
  -4   1  -4  142.87    4.45
  -4   1  -4  138.48    4.79
  -4   1  -4  147.07    5.02
   4  -1   4  137.46    5.15
  -5   1  -4  203.85    7.03
  -5   1  -4  211.14    6.36
  -6   1  -4   28.07    1.91
  -6   1  -4   24.23    1.28
  -7   1  -4    3.67    1.06
   7  -1   4    5.34    0.38
   7  -1   4    4.88    0.52
   7  -1   4    5.67    0.64
   8  -1   4   20.56    0.84
   8  -1   4   19.44    1.12
   8  -1   4   19.74    0.98
   9  -1   4    3.00    0.32
   9  -1   4    4.23    0.55
   9  -1   4    3.56    0.43
  10  -1   4   39.88    1.32
  10  -1   4   42.77    1.59
  10   0  -4    2.70    0.29
  10   0  -4    2.98    0.42
  10   0  -4    2.55    0.30
   9   0  -4   21.50    1.08
   9   0  -4   22.90    0.97
   9   0  -4   22.94    0.90
   8   0  -4   48.51    1.85
   8   0  -4   48.77    1.72
   8   0  -4   49.08    1.76
   8   0  -4   48.42    1.64
   8   0  -4   50.81    1.84
   8   0  -4   48.92    1.67
   7   0  -4   16.96    2.21
   7   0  -4   24.72    2.77
   7   0  -4   18.66    0.91
  -7   0   4   20.10    2.28
  -7   0   4   18.26    1.07
   6   0  -4    0.12    0.17
   6   0  -4   -0.54    0.42
   6   0  -4    0.17    0.51
  -6   0   4    0.17    0.22
  -6   0   4    0.11    0.50
   5   0  -4   43.64    2.51
   5   0  -4   39.29    2.52
  -5   0   4   40.37    1.73
  -5   0   4   44.55    2.42
   4   0  -4  431.20   12.74
   4   0  -4  407.63   12.55
  -4   0   4  423.89   12.44
  -4   0   4  404.13   11.73
  -4   0   4  396.90   11.71
   3   0  -4  125.09    4.40
   3   0  -4  119.74    4.27
   3   0  -4  119.39    3.92
  -3   0   4  125.74    3.88
  -3   0   4  122.07    4.23
  -3   0   4  111.14    3.86
  -3   0   4  123.87    3.81
   2   0  -4   42.01    1.66
   2   0  -4   39.89    1.61
   2   0  -4   46.45    1.95
   2   0  -4   44.86    1.88
  -2   0   4   43.45    1.71
  -2   0   4   44.74    1.91
  -2   0   4   45.81    1.67
   1   0  -4  114.58    3.46
   1   0  -4  111.26    3.54
   1   0  -4  116.46    3.69
  -1   0   4  111.44    3.54
  -1   0   4  111.11    3.69
  -1   0   4  114.43    3.61
   0   0  -4  278.35    8.14
   0   0  -4  298.40    8.38
   0   0  -4  277.37    8.26
   0   0   4  284.11    8.19
  -1   0  -4  137.90    4.15
  -1   0  -4  134.35    4.21
  -1   0  -4  135.39    4.18
  -1   0  -4  148.99    4.54
  -1   0  -4  136.42    4.23
   1   0   4  133.38    4.36
   1   0   4  137.16    4.30
  -2   0  -4  301.16    8.44
  -2   0  -4  303.57    8.62
  -2   0  -4  288.56    8.64
  -2   0  -4  302.54    8.42
  -2   0  -4  304.00    8.91
   2   0   4  271.79    8.48
  -3   0  -4    8.87    0.59
  -3   0  -4    8.70    0.60
  -3   0  -4    6.87    0.87
  -3   0  -4    9.52    0.91
  -3   0  -4    7.76    0.87
   3   0   4    7.30    0.65
   3   0   4    6.96    0.78
  -4   0  -4    1.05    0.41
  -4   0  -4    0.96    0.25
  -4   0  -4    0.97    0.39
  -4   0  -4    0.61    0.22
  -4   0  -4    0.77    0.40
  -5   0  -4    1.95    0.53
  -5   0  -4    1.98    0.34
  -5   0  -4    0.82    0.46
  -6   0  -4   43.43    1.70
  -6   0  -4   45.10    2.49
  -7   0  -4    5.30    0.50
   7   0   4    6.25    0.57
   8   0   4   84.55    2.62
   8   0   4   83.88    2.82
   8   0   4   88.24    3.00
   8   0   4   88.06    2.83
   8   0   4   86.82    2.86
   9   0   4   66.78    2.31
   9   0   4   69.22    2.51
   9   0   4   71.32    2.15
   9   0   4   69.43    2.36
  10   0   4    6.95    0.41
  10   0   4    6.28    0.61
  10   0   4    6.57    0.62
  10  -1  -4    7.13    0.42
  10  -1  -4    7.51    0.46
   9  -1  -4    5.01    0.41
   9  -1  -4    4.74    0.53
   9  -1  -4    4.01    0.41
   8  -1  -4   62.99    2.16
   8  -1  -4   63.62    2.23
   8  -1  -4   62.23    2.05
   8  -1  -4   63.73    2.10
   7  -1  -4   95.31    3.15
   7  -1  -4  102.55    5.03
   7  -1  -4  106.85    5.30
  -7   1   4   98.86    4.79
   6  -1  -4   22.19    2.36
   6  -1  -4   16.55    0.82
   6  -1  -4   16.57    2.14
  -6   1   4   16.02    1.83
  -6   1   4   19.56    1.15
   5  -1  -4  120.23    5.10
   5  -1  -4  119.77    4.94
  -5   1   4  112.18    4.45
  -5   1   4  119.18    4.77
  -5   1   4  120.78    3.93
   4  -1  -4   32.19    2.05
   4  -1  -4   32.89    1.93
  -4   1   4   30.85    1.42
  -4   1   4   31.70    1.40
  -4   1   4   29.80    1.68
   3  -1  -4   28.47    1.70
   3  -1  -4   27.34    1.57
   3  -1  -4   25.36    1.29
  -3   1   4   26.86    1.43
  -3   1   4   27.12    1.20
  -3   1   4   28.30    1.30
   2  -1  -4   59.34    2.14
   2  -1  -4   61.46    2.47
   2  -1  -4   62.18    2.35
  -2   1   4   61.83    2.09
  -2   1   4   57.86    2.14
  -2   1   4   54.92    2.07
  -2   1   4   62.38    2.28
   1  -1  -4   97.32    3.16
   1  -1  -4   99.73    3.18
   1  -1  -4  103.86    3.23
   1  -1  -4  103.93    3.36
  -1   1   4  100.12    3.26
  -1   1   4   99.61    3.27
  -1   1   4   97.94    3.24
  -1   1   4   97.03    3.15
  -1   1   4  101.93    3.23
   0  -1  -4   25.33    1.11
   0  -1  -4   23.80    1.06
   0  -1  -4   24.09    1.16
   0   1   4   23.96    1.26
   0   1   4   23.12    1.09
   0   1   4   23.21    1.15
  -1  -1  -4  130.61    4.12
  -1  -1  -4  127.24    3.87
  -1  -1  -4  126.74    3.82
  -1  -1  -4  122.37    3.86
   1   1   4  127.43    4.04
  -2  -1  -4  864.25   22.88
  -2  -1  -4  837.37   23.37
  -2  -1  -4  829.37   22.87
  -2  -1  -4  842.73   23.07
  -2  -1  -4  828.17   22.93
   2   1   4  813.31   23.21
  -3  -1  -4   19.25    0.93
  -3  -1  -4   21.47    0.92
  -3  -1  -4   18.69    1.09
  -3  -1  -4   21.09    0.94
  -3  -1  -4   19.80    1.29
  -4  -1  -4  193.53    5.95
  -4  -1  -4  194.83    5.45
  -4  -1  -4  183.28    5.39
  -4  -1  -4  169.78    6.21
  -5  -1  -4  167.20    5.57
  -5  -1  -4  160.98    4.87
  -6  -1  -4    3.20    0.41
  -6  -1  -4    3.42    0.80
  -6  -1  -4    4.21    0.86
  -7  -1  -4    3.74    0.94
   7   1   4    4.54    0.48
   8   1   4    3.57    0.46
   8   1   4    3.28    0.44
   8   1   4    4.28    0.58
   8   1   4    3.30    0.44
   9   1   4   14.84    0.79
   9   1   4   16.32    0.87
   9   1   4   15.84    0.90
   9   1   4   15.73    0.99
  10   1   4   62.81    2.16
  10   1   4   61.56    2.27
  10   1   4   68.62    2.31
  11   1   4   29.44    1.17
  10  -2  -4   24.43    0.92
  10  -2  -4   27.16    0.93
   9  -2  -4   16.65    0.78
   9  -2  -4   17.35    0.75
   8  -2  -4    9.10    0.55
   8  -2  -4    9.90    0.73
   8  -2  -4    9.53    0.60
   7  -2  -4    0.73    0.30
   7  -2  -4    1.14    0.24
   7  -2  -4    0.70    0.21
   7  -2  -4    1.13    1.05
   7  -2  -4    0.80    0.24
  -7   2   4    1.85    1.39
   6  -2  -4    2.27    0.85
   6  -2  -4    2.12    0.33
   6  -2  -4    2.67    1.02
  -6   2   4    1.54    0.42
  -6   2   4    2.38    0.73
  -6   2   4    2.26    0.83
   5  -2  -4   13.89    1.68
   5  -2  -4   16.27    1.98
  -5   2   4   17.20    1.09
  -5   2   4   16.68    1.46
   4  -2  -4   69.85    3.28
   4  -2  -4   70.04    2.74
   4  -2  -4   72.81    3.49
  -4   2   4   72.58    3.14
  -4   2   4   73.96    2.67
  -4   2   4   72.19    2.68
   3  -2  -4    1.72    0.54
   3  -2  -4    2.02    0.42
   3  -2  -4    2.50    0.66
  -3   2   4    2.72    0.48
  -3   2   4    1.90    0.36
  -3   2   4    1.58    0.48
   2  -2  -4    6.94    0.95
   2  -2  -4    6.59    0.69
   2  -2  -4    6.38    0.77
  -2   2   4    6.98    0.83
  -2   2   4    5.70    0.63
  -2   2   4    4.59    0.52
   1  -2  -4   15.19    0.88
   1  -2  -4   15.61    0.78
   1  -2  -4   15.90    0.89
   1  -2  -4   16.86    0.95
   1  -2  -4   18.78    1.15
  -1   2   4   19.59    1.09
  -1   2   4   17.06    0.76
  -1   2   4   17.28    0.93
  -1   2   4   18.56    0.92
   0  -2  -4   54.68    1.99
   0  -2  -4   58.09    2.00
   0  -2  -4   54.96    1.95
   0   2   4   55.16    2.12
   0   2   4   55.07    1.97
   0   2   4   56.69    1.99
   0   2   4   56.47    2.03
  -1  -2  -4    2.08    0.34
  -1  -2  -4    2.12    0.34
  -1  -2  -4    2.51    0.45
  -1  -2  -4    2.00    0.35
   1   2   4    2.11    0.37
   1   2   4    1.99    0.44
  -2  -2  -4  976.95   26.07
  -2  -2  -4  953.53   26.49
  -2  -2  -4  952.48   25.99
  -2  -2  -4  953.10   26.09
   2   2   4  915.28   26.35
  -3  -2  -4    1.82    0.47
  -3  -2  -4    1.59    0.31
  -3  -2  -4    1.03    0.31
  -3  -2  -4    1.62    0.29
   3   2   4    1.43    0.41
  -4  -2  -4    6.51    0.69
  -4  -2  -4    7.94    1.06
  -4  -2  -4    7.31    0.54
  -4  -2  -4    7.12    0.53
   4   2   4    6.70    0.80
  -5  -2  -4   62.13    2.12
  -6  -2  -4   14.19    0.79
  -6  -2  -4   17.72    1.36
  -7  -2  -4   14.66    1.69
  -7  -2  -4   21.74    1.79
   7   2   4   20.73    0.96
   8   2   4   45.12    1.54
   8   2   4   46.45    1.73
   8   2   4   45.12    1.69
   8   2   4   44.18    1.82
   8   2   4   44.99    1.64
   9   2   4    7.14    0.47
   9   2   4    8.00    0.65
   9   2   4    8.97    0.74
   9   2   4    8.50    0.56
   9   2   4    8.51    0.65
  10   2   4    5.41    0.53
  10   2   4    6.08    0.65
  10   2   4    4.84    0.52
  11   2   4    3.37    0.42
  10  -3  -4    1.65    0.20
  10  -3  -4    1.64    0.20
   9  -3  -4   53.92    1.74
   9  -3  -4   53.98    1.76
   8  -3  -4   47.70    1.63
   8  -3  -4   48.47    1.67
   7  -3  -4   25.62    1.01
   7  -3  -4   26.81    1.06
   7  -3  -4   23.36    1.09
   7  -3  -4   24.97    1.16
   6  -3  -4  118.85    5.82
   6  -3  -4  108.32    5.26
  -6   3   4  115.99    4.31
  -6   3   4  119.16    5.15
   5  -3  -4   11.00    1.80
   5  -3  -4   10.23    1.55
  -5   3   4    9.69    1.02
  -5   3   4   10.53    1.42
   4  -3  -4    0.72    0.50
   4  -3  -4    0.33    0.48
  -4   3   4    0.33    0.24
  -4   3   4    0.71    0.46
  -4   3   4    0.66    0.36
   3  -3  -4   14.70    1.42
   3  -3  -4   13.46    1.23
   3  -3  -4   13.14    0.95
  -3   3   4   14.37    1.00
  -3   3   4   14.26    1.21
  -3   3   4   13.86    0.95
   2  -3  -4   10.03    1.23
   2  -3  -4   10.45    0.95
   2  -3  -4    8.64    0.86
  -2   3   4   10.95    0.97
  -2   3   4   11.56    0.82
  -2   3   4    9.45    0.81
   1  -3  -4  402.00   11.58
   1  -3  -4  421.69   11.78
   1  -3  -4  411.41   12.08
   1  -3  -4  386.75   11.59
  -1   3   4  410.34   11.59
  -1   3   4  411.44   11.65
  -1   3   4  376.41   11.44
  -1   3   4  418.81   11.88
   0  -3  -4  171.51    5.16
   0  -3  -4  173.42    5.21
   0  -3  -4  174.04    5.08
   0  -3  -4  166.79    5.15
   0  -3  -4  165.41    5.14
   0   3   4  168.54    4.96
   0   3   4  163.54    5.16
   0   3   4  168.05    5.22
   0   3   4  171.31    5.36
  -1  -3  -4   33.42    1.42
  -1  -3  -4   32.42    1.49
  -1  -3  -4   31.51    1.38
  -1  -3  -4   31.60    1.36
   1   3   4   31.96    1.31
   1   3   4   30.93    1.41
   1   3   4   32.88    1.58
  -2  -3  -4    0.29    0.27
  -2  -3  -4    0.16    0.19
  -2  -3  -4    0.14    0.23
  -2  -3  -4    0.30    0.23
   2   3   4    0.53    0.33
  -3  -3  -4  104.94    3.23
  -3  -3  -4   98.53    3.71
  -3  -3  -4   96.06    3.30
  -3  -3  -4   97.63    3.13
   3   3   4   88.49    3.42
  -4  -3  -4  133.62    4.43
  -4  -3  -4  131.96    4.16
  -4  -3  -4  135.59    4.14
  -5  -3  -4    5.99    0.82
  -5  -3  -4    5.97    0.59
  -6  -3  -4    6.05    0.60
  -6  -3  -4    6.53    0.89
  -7  -3  -4    0.91    0.60
  -7  -3  -4    1.30    0.31
   7   3   4    1.25    0.29
   8   3   4   47.82    1.75
   8   3   4   44.21    1.78
   8   3   4   46.35    1.54
   8   3   4   45.35    1.55
   8   3   4   44.55    1.62
   8   3   4   42.60    1.66
   9   3   4   86.91    2.96
   9   3   4   84.99    2.78
   9   3   4   89.40    2.85
   9   3   4   83.10    2.70
   9   3   4   82.57    2.62
  10   3   4   28.94    1.04
  10   3   4   28.73    1.20
  10   3   4   29.28    1.23
  10   3   4   28.54    1.32
   9  -4  -4    4.11    0.34
   9  -4  -4    4.21    0.34
   8  -4  -4    7.04    0.49
   8  -4  -4    6.93    0.45
   7  -4  -4   10.24    0.61
   7  -4  -4   10.99    0.58
   6  -4  -4   17.54    0.76
   6  -4  -4   13.74    2.27
   6  -4  -4   18.16    0.82
  -6   4   4   14.31    1.96
   5  -4  -4   72.29    3.95
   5  -4  -4   71.13    4.23
  -5   4   4   70.10    3.07
  -5   4   4   74.73    3.14
  -5   4   4   70.27    3.73
   4  -4  -4   76.56    3.78
   4  -4  -4   78.85    4.16
  -4   4   4   77.82    3.16
  -4   4   4   74.57    3.10
  -4   4   4   77.28    3.71
   3  -4  -4   14.22    1.77
   3  -4  -4   13.56    1.54
  -3   4   4   14.93    1.11
  -3   4   4   14.78    1.13
  -3   4   4   15.36    1.40
   2  -4  -4   56.10    2.84
   2  -4  -4   52.16    2.53
   2  -4  -4   45.25    2.10
  -2   4   4   51.94    2.50
  -2   4   4   49.90    2.20
  -2   4   4   51.93    2.26
   1  -4  -4    3.31    0.55
   1  -4  -4    2.81    0.54
   1  -4  -4    2.14    0.40
   1  -4  -4    1.55    0.52
   1  -4  -4    2.15    0.56
  -1   4   4    1.74    0.50
  -1   4   4    2.35    0.52
  -1   4   4    3.25    0.57
  -1   4   4    1.08    0.38
   0  -4  -4  268.70    7.69
   0  -4  -4  242.70    7.74
   0  -4  -4  251.79    7.56
   0  -4  -4  269.15    7.79
   0   4   4  253.82    7.93
   0   4   4  259.50    7.79
   0   4   4  254.21    7.51
  -1  -4  -4  125.65    4.14
  -1  -4  -4  123.19    4.12
  -1  -4  -4  126.94    4.23
  -1  -4  -4  127.70    4.21
   1   4   4  131.46    4.09
   1   4   4  130.26    4.41
   1   4   4  126.99    4.24
   1   4   4  128.56    4.00
  -2  -4  -4    0.35    0.24
  -2  -4  -4    0.24    0.27
  -2  -4  -4    0.78    0.32
  -2  -4  -4    0.58    0.31
   2   4   4    0.43    0.35
   2   4   4    0.77    0.31
  -3  -4  -4   25.04    1.26
  -3  -4  -4   25.57    1.65
  -3  -4  -4   25.43    1.38
  -3  -4  -4   27.44    1.34
   3   4   4   24.28    1.46
  -4  -4  -4   89.01    3.33
  -4  -4  -4   88.12    3.13
  -4  -4  -4   90.97    3.10
  -5  -4  -4   69.53    2.51
  -5  -4  -4   67.13    2.83
  -5  -4  -4   65.68    2.45
  -6  -4  -4   37.77    1.62
  -6  -4  -4   35.46    1.99
   6   4   4   34.63    1.38
  -7  -4  -4   12.19    0.87
   7   4   4   13.10    0.74
   8   4   4   76.95    2.49
   8   4   4   73.48    2.69
   8   4   4   78.67    2.43
   8   4   4   80.04    2.62
   8   4   4   77.25    2.46
   8   4   4   75.75    2.41
   8   4   4   79.36    2.46
   9   4   4   -0.02    0.17
   9   4   4    0.24    0.34
   9   4   4    0.22    0.15
   9   4   4   -0.03    0.18
   9   4   4   -0.24    0.13
   9   4   4    0.20    0.26
   9   4   4    0.15    0.21
  10   4   4    5.36    0.38
  10   4   4    5.32    0.52
  10   4   4    5.17    0.49
  10   4   4    6.21    0.41
   9  -5  -4   29.21    0.95
   9  -5  -4   27.70    0.97
  -9   5   4   28.86    0.91
   8  -5  -4   28.51    1.01
   8  -5  -4   28.39    1.06
  -8   5   4   26.81    0.94
   7  -5  -4    9.11    0.52
   7  -5  -4    8.87    0.56
   7  -5  -4    8.36    0.65
   6  -5  -4    0.42    0.21
   6  -5  -4    0.58    0.28
   6  -5  -4    0.58    0.19
   5  -5  -4    6.01    1.49
   5  -5  -4    5.39    1.33
  -5   5   4    9.38    1.62
   4  -5  -4   94.29    4.50
   4  -5  -4   96.82    5.03
  -4   5   4   96.84    4.43
  -4   5   4   80.70    3.62
  -4   5   4   88.43    3.75
   3  -5  -4  179.30    6.92
   3  -5  -4  194.84    7.52
  -3   5   4  185.74    6.40
  -3   5   4  188.04    6.37
  -3   5   4  191.76    6.96
   2  -5  -4   51.90    2.68
   2  -5  -4   53.20    2.99
  -2   5   4   43.92    2.26
  -2   5   4   46.33    2.56
  -2   5   4   49.90    2.38
   1  -5  -4  279.45    8.14
   1  -5  -4  271.10    8.51
   1  -5  -4  292.89    8.99
   1  -5  -4  287.61    9.45
  -1   5   4  269.49    8.93
  -1   5   4  264.61    8.45
  -1   5   4  299.76    8.80
   0  -5  -4   30.76    1.60
   0  -5  -4   34.81    1.77
   0  -5  -4   32.94    1.59
   0  -5  -4   35.12    1.85
   0   5   4   33.68    1.87
   0   5   4   33.20    1.60
   0   5   4   33.11    1.76
   0   5   4   34.31    1.58
  -1  -5  -4    3.43    0.62
  -1  -5  -4    3.59    0.62
  -1  -5  -4    2.87    0.60
   1   5   4    3.42    0.57
   1   5   4    3.07    0.58
   1   5   4    2.88    0.66
   1   5   4    3.08    0.50
  -2  -5  -4   10.19    0.87
  -2  -5  -4    8.71    1.05
  -2  -5  -4   10.42    1.04
  -2  -5  -4    9.69    1.00
   2   5   4    9.68    0.98
   2   5   4   10.25    1.19
   2   5   4    8.53    0.58
  -3  -5  -4   33.95    1.75
  -3  -5  -4   29.84    1.57
  -3  -5  -4   30.64    1.62
   3   5   4   34.10    1.73
  -4  -5  -4  120.79    4.06
  -4  -5  -4  118.03    4.07
  -4  -5  -4  109.22    4.20
  -5  -5  -4   14.59    1.44
  -5  -5  -4   17.49    1.11
  -5  -5  -4   15.02    1.08
  -6  -5  -4    2.61    0.54
  -6  -5  -4    2.93    0.80
   6   5   4    3.56    0.40
  -7  -5  -4    2.27    0.77
   7   5   4    2.91    0.39
   8   5   4   44.41    1.55
   8   5   4   45.89    1.59
   8   5   4   45.71    1.55
   8   5   4   44.72    1.61
   8   5   4   46.01    1.71
   9   5   4   47.64    1.70
   9   5   4   49.45    1.66
   9   5   4   51.30    1.67
   9   5   4   50.59    1.70
   9   5   4   48.78    1.81
  10   5   4   11.87    0.57
  10   5   4   11.69    0.62
  10   5   4   11.57    0.68
  10   5   4   12.12    0.59
  11   5   4    4.97    0.33
  11   5   4    5.01    0.30
   8  -6  -4   12.60    0.52
   8  -6  -4   12.07    0.57
  -8   6   4   12.60    0.50
   7  -6  -4   40.22    1.38
   7  -6  -4   37.35    1.29
   7  -6  -4   37.40    1.47
  -7   6   4   39.84    1.27
  -7   6   4   38.18    1.36
   6  -6  -4   27.67    1.26
   6  -6  -4   27.51    1.13
   6  -6  -4   29.31    1.06
  -6   6   4   29.27    1.02
   5  -6  -4  115.42    3.73
   5  -6  -4  117.51    3.53
  -5   6   4  118.58    3.40
  -5   6   4  113.93    3.67
   4  -6  -4   27.60    3.20
   4  -6  -4   26.35    2.35
  -4   6   4   24.38    2.22
   3  -6  -4    1.21    0.90
   3  -6  -4    2.36    0.89
  -3   6   4    1.20    0.52
  -3   6   4    1.22    0.65
   2  -6  -4    8.18    1.53
   2  -6  -4    5.99    1.15
  -2   6   4    8.38    1.16
  -2   6   4    8.14    1.27
   1  -6  -4   34.97    2.49
   1  -6  -4   32.73    2.12
   1  -6  -4   32.27    1.39
  -1   6   4   30.40    1.89
  -1   6   4   32.90    1.80
  -1   6   4   35.26    2.15
   0  -6  -4   13.24    1.02
   0  -6  -4   12.87    1.37
   0  -6  -4   11.32    1.30
   0  -6  -4   10.92    1.11
   0   6   4   11.76    1.27
   0   6   4   13.91    1.06
   0   6   4   12.62    1.02
   0   6   4   12.00    1.34
  -1  -6  -4    5.12    0.76
  -1  -6  -4    5.78    0.93
  -1  -6  -4    5.67    0.88
  -1  -6  -4    5.05    0.76
   1   6   4    6.24    0.76
   1   6   4    5.98    0.94
   1   6   4    4.03    0.82
   1   6   4    5.58    0.75
  -2  -6  -4    3.05    0.65
  -2  -6  -4    2.24    0.60
  -2  -6  -4    1.83    0.61
   2   6   4    2.27    0.39
   2   6   4    2.02    0.50
  -3  -6  -4    5.91    0.91
  -3  -6  -4    5.17    0.82
  -3  -6  -4    6.17    0.84
   3   6   4    7.30    0.98
  -4  -6  -4   10.19    1.19
  -4  -6  -4    9.49    1.10
  -4  -6  -4    8.37    1.03
   4   6   4   10.43    1.19
  -5  -6  -4   82.44    3.21
  -5  -6  -4   72.85    3.06
  -5  -6  -4   75.85    3.40
  -6  -6  -4   19.68    1.38
  -6  -6  -4   21.43    2.00
  -7  -6  -4   28.44    2.14
   7   6   4   23.88    0.99
   7   6   4   23.65    0.95
   7   6   4   24.16    1.02
   7   6   4   22.64    0.95
   8   6   4    4.84    0.47
   8   6   4    3.89    0.40
   8   6   4    4.56    0.44
   8   6   4    4.31    0.47
   8   6   4    4.78    0.43
   9   6   4   23.14    1.04
   9   6   4   23.52    0.95
   9   6   4   23.53    0.97
   9   6   4   22.98    0.96
   9   6   4   24.17    0.94
  10   6   4   21.27    0.83
  10   6   4   21.60    0.84
  10   6   4   20.05    0.92
  10   6   4   21.91    0.88
  11   6   4   18.16    0.67
  11   6   4   18.57    0.69
  11   6   4   18.23    0.86
   7  -7  -4    8.68    0.49
  -7   7   4    8.95    0.47
  -7   7   4    8.93    0.42
   6  -7  -4    0.62    0.26
   6  -7  -4    0.60    0.21
  -6   7   4    0.36    0.19
  -6   7   4    1.06    0.19
  -6   7   4    0.44    0.15
   5  -7  -4   19.05    0.87
   5  -7  -4   19.83    1.02
  -5   7   4   18.51    0.87
  -5   7   4   17.76    0.75
  -5   7   4   18.82    0.80
   4  -7  -4   41.43    1.70
   4  -7  -4   42.75    1.53
   4  -7  -4   42.14    1.38
  -4   7   4   41.98    1.47
  -4   7   4   43.30    1.41
  -4   7   4   41.88    1.54
   3  -7  -4    9.14    1.89
   3  -7  -4    8.28    0.70
   3  -7  -4    5.98    1.35
  -3   7   4    9.99    0.87
  -3   7   4    8.66    0.52
  -3   7   4    9.22    1.52
   2  -7  -4   14.88    1.89
   2  -7  -4   12.74    2.02
  -2   7   4   11.42    1.47
  -2   7   4   11.80    1.68
   1  -7  -4   37.89    2.86
   1  -7  -4   35.98    2.49
  -1   7   4   39.15    2.40
  -1   7   4   39.04    2.51
  -1   7   4   40.81    2.18
   0  -7  -4   30.24    2.11
   0  -7  -4   30.43    1.62
   0   7   4   29.58    1.71
   0   7   4   26.65    1.67
   0   7   4   27.30    1.93
  -1  -7  -4   26.99    1.86
  -1  -7  -4   29.96    1.95
  -1  -7  -4   32.71    1.82
  -1  -7  -4   26.18    1.95
   1   7   4   27.29    1.70
   1   7   4   31.65    1.61
  -2  -7  -4   41.02    2.22
  -2  -7  -4   44.51    2.29
  -2  -7  -4   41.33    2.34
   2   7   4   45.09    2.27
  -3  -7  -4   53.94    2.71
  -3  -7  -4   52.68    2.66
   3   7   4   54.20    2.65
  -4  -7  -4   35.06    2.09
  -4  -7  -4   36.20    2.21
  -4  -7  -4   39.50    2.21
   4   7   4   39.76    2.27
  -5  -7  -4    5.88    0.99
  -5  -7  -4    4.15    0.92
  -5  -7  -4    3.17    0.73
  -6  -7  -4    0.26    0.55
   6   7   4    0.27    0.21
   7   7   4   16.96    0.81
   7   7   4   17.99    0.78
   7   7   4   15.59    0.97
   7   7   4   17.03    0.77
   7   7   4   16.79    0.81
   8   7   4   68.81    2.21
   8   7   4   69.25    2.21
   8   7   4   70.72    2.26
   8   7   4   69.56    2.26
   9   7   4   22.98    0.92
   9   7   4   23.56    0.96
   9   7   4   22.76    0.93
   9   7   4   23.98    0.93
  10   7   4    1.24    0.20
  10   7   4    1.59    0.24
  10   7   4    1.38    0.24
   6  -8  -4   49.53    1.58
   6  -8  -4   46.71    1.66
  -6   8   4   47.60    1.56
  -6   8   4   46.45    1.46
  -6   8   4   47.87    1.51
   5  -8  -4   17.50    0.92
   5  -8  -4   17.40    0.80
  -5   8   4   17.62    0.80
  -5   8   4   17.79    0.76
  -5   8   4   18.66    0.70
   4  -8  -4    0.91    0.32
   4  -8  -4    0.91    0.19
   4  -8  -4    0.79    0.23
  -4   8   4    1.08    0.27
  -4   8   4    1.27    0.20
  -4   8   4    0.93    0.22
   3  -8  -4   12.65    0.86
   3  -8  -4   13.07    0.71
   3  -8  -4   13.10    0.61
  -3   8   4   13.00    0.67
  -3   8   4   12.98    0.58
  -3   8   4   13.77    0.72
   2  -8  -4   24.41    1.03
   2  -8  -4   25.64    0.96
  -2   8   4   24.60    1.04
  -2   8   4   22.77    1.82
  -2   8   4   23.93    0.87
  -2   8   4   24.10    0.99
   1  -8  -4   65.01    3.81
   1  -8  -4   69.80    4.29
  -1   8   4   71.80    3.19
   0  -8  -4   65.65    3.63
   0  -8  -4   65.69    2.62
   0   8   4   66.06    2.92
   0   8   4   65.34    3.45
  -1  -8  -4    2.55    0.70
  -1  -8  -4    2.70    0.80
   1   8   4    2.55    0.70
   1   8   4    2.07    0.52
  -2  -8  -4    4.15    0.94
  -2  -8  -4    6.33    1.11
   2   8   4    5.26    0.91
  -3  -8  -4    0.45    0.52
  -3  -8  -4    1.08    0.64
  -3  -8  -4    1.05    0.71
   3   8   4    1.58    0.60
  -4  -8  -4   30.25    2.16
   4   8   4   34.15    2.22
  -5  -8  -4   17.30    0.77
  -5  -8  -4   13.86    1.69
  -5  -8  -4   16.22    0.68
   5   8   4   18.70    0.98
   5   8   4   17.26    0.83
   5   8   4   16.91    0.78
   5   8   4   17.02    0.68
  -6  -8  -4    5.45    0.44
  -6  -8  -4    5.00    0.35
   6   8   4    5.41    0.46
   6   8   4    5.73    0.64
   6   8   4    5.11    0.41
   6   8   4    4.98    0.43
  -7  -8  -4    3.81    0.32
   7   8   4    4.01    0.39
   7   8   4    3.47    0.41
   7   8   4    3.69    0.37
   7   8   4    3.25    0.36
   7   8   4    3.12    0.50
  -8  -8  -4   10.41    0.63
   8   8   4   10.71    0.57
   8   8   4   11.61    0.80
   8   8   4   11.14    0.58
   8   8   4   10.13    0.61
   8   8   4   11.46    0.62
   9   8   4   28.81    1.05
   9   8   4   27.45    1.01
   9   8   4   28.83    1.03
   9   8   4   26.45    1.03
 -10  -8  -4    7.45    0.37
  10   8   4    7.33    0.39
  10   8   4    6.59    0.41
  10   8   4    6.81    0.39
   5  -9  -4   31.14    1.11
   5  -9  -4   29.19    1.18
  -5   9   4   31.70    1.11
  -5   9   4   32.34    1.06
  -5   9   4   29.01    0.97
   4  -9  -4   44.75    1.55
   4  -9  -4   43.61    1.40
   4  -9  -4   45.67    1.69
  -4   9   4   46.25    1.56
  -4   9   4   46.59    1.53
  -4   9   4   43.47    1.40
   3  -9  -4   33.11    1.27
   3  -9  -4   31.50    1.42
   3  -9  -4   34.10    1.17
  -3   9   4   33.30    1.23
  -3   9   4   34.25    1.29
   2  -9  -4    7.11    0.70
   2  -9  -4    7.82    0.55
   2  -9  -4    7.24    0.47
  -2   9   4    7.40    0.49
  -2   9   4    7.53    1.20
  -2   9   4    7.23    0.54
   1  -9  -4    0.17    0.17
   1  -9  -4   -0.07    0.17
  -1   9   4    0.71    0.20
  -1   9   4   -0.21    0.18
  -1   9   4    0.41    0.51
  -1   9   4    0.18    0.20
   0  -9  -4   10.85    0.60
   0   9   4   11.01    0.60
   0   9   4   10.19    1.21
   0   9   4   11.41    0.68
   0   9   4   12.29    0.74
  -1  -9  -4    6.82    0.47
  -1  -9  -4    9.52    1.11
   1   9   4    6.89    0.46
   1   9   4    7.68    0.55
   1   9   4    7.99    0.60
  -2  -9  -4   16.92    1.70
  -2  -9  -4   15.86    0.72
   2   9   4   13.72    0.83
   2   9   4   14.34    0.75
   2   9   4   15.08    0.69
   2   9   4   11.53    1.91
   2   9   4   14.50    0.77
  -3  -9  -4    5.24    0.45
  -3  -9  -4    6.28    1.22
   3   9   4    4.72    0.49
   3   9   4    5.66    0.53
   3   9   4    4.75    0.55
   3   9   4    4.36    0.39
  -4  -9  -4    9.28    0.55
  -4  -9  -4    8.72    0.45
   4   9   4    7.87    0.66
   4   9   4    9.28    0.59
   4   9   4    9.25    0.65
  -5  -9  -4    8.12    0.51
  -5  -9  -4    8.27    0.44
   5   9   4    7.59    0.55
   5   9   4    7.43    0.51
   5   9   4    8.12    0.43
   5   9   4    8.77    0.68
  -6  -9  -4   20.24    0.85
  -6  -9  -4   19.86    0.79
   6   9   4   19.65    1.07
   6   9   4   21.38    0.93
   6   9   4   20.93    0.88
  -7  -9  -4   15.49    0.64
  -7  -9  -4   14.13    0.67
   7   9   4   14.50    0.92
   7   9   4   15.04    0.75
   7   9   4   15.46    0.70
   7   9   4   15.19    0.72
  -8  -9  -4   24.67    0.86
   8   9   4   20.28    1.09
   8   9   4   23.89    0.92
   8   9   4   25.28    0.95
   8   9   4   24.26    0.90
   8   9   4   24.11    0.96
  -9  -9  -4    2.43    0.22
   9   9   4    2.03    0.25
   9   9   4    2.01    0.23
   9   9   4    2.10    0.25
   9   9   4    1.93    0.25
   4 -10  -4   14.81    0.73
  -4  10   4   15.95    0.65
  -4  10   4   15.77    0.67
   3 -10  -4    9.94    0.48
   3 -10  -4    9.27    0.58
   3 -10  -4   10.31    0.67
  -3  10   4   10.62    0.52
  -3  10   4   10.65    0.59
   2 -10  -4   38.96    1.33
   2 -10  -4   41.06    1.61
  -2  10   4   40.17    1.38
  -2  10   4   37.02    1.43
   1 -10  -4   26.56    1.02
  -1  10   4   27.05    1.12
  -1  10   4   26.39    1.03
   0 -10  -4    0.40    0.19
   0  10   4    0.90    0.27
   0  10   4    0.95    0.21
   0  10   4    0.50    0.23
   1  10   4    1.58    0.25
   1  10   4    1.92    0.34
   1  10   4    2.00    0.36
  -2 -10  -4    3.82    0.83
  -2 -10  -4    3.42    0.37
   2  10   4    2.96    0.33
   2  10   4    3.62    0.43
   2  10   4    3.80    0.49
  -3 -10  -4   52.86    1.77
  -3 -10  -4   54.48    2.87
   3  10   4   53.13    1.72
   3  10   4   52.92    1.86
   3  10   4   51.77    1.96
  -4 -10  -4   20.27    0.86
   4  10   4   20.16    1.04
   4  10   4   18.95    0.89
   4  10   4   19.37    0.79
   4  10   4   18.23    0.91
  -5 -10  -4    0.19    0.13
  -5 -10  -4    0.36    0.19
   5  10   4    0.44    0.21
   5  10   4    0.23    0.25
   5  10   4    0.17    0.13
  -6 -10  -4    1.37    0.20
  -6 -10  -4    1.69    0.25
   6  10   4    1.00    0.33
   6  10   4    1.32    0.28
  -7 -10  -4   -0.05    0.11
  -7 -10  -4    0.05    0.14
   7  10   4    0.12    0.23
   7  10   4    0.02    0.15
   7  10   4   -0.06    0.16
  -8 -10  -4    9.47    0.43
   8  10   4   10.02    0.49
   8  10   4    9.85    0.50
   8  10   4    9.36    0.50
   8  10   4   10.35    0.65
   3 -11  -4    0.48    0.20
   3 -11  -4    0.52    0.12
  -3  11   4    0.51    0.15
  -3  11   4    0.55    0.13
   2 -11  -4    0.70    0.20
   2 -11  -4    0.88    0.25
   2 -11  -4    0.63    0.16
  -2  11   4    0.24    0.14
  -2  11   4    0.32    0.17
   1 -11  -4    6.40    0.55
   1 -11  -4    5.70    0.39
  -1  11   4    6.75    0.47
  -1  11   4    5.51    0.38
   0 -11  -4   32.25    1.13
   0  11   4   30.69    1.20
   0  11   4   30.36    1.22
  -1 -11  -4    0.54    0.19
   1  11   4    0.24    0.20
   1  11   4    0.74    0.25
   1  11   4    0.35    0.16
  -2 -11  -4   10.04    0.56
   2  11   4   11.59    0.56
   2  11   4   11.01    0.70
   2  11   4   10.86    0.65
  -3 -11  -4    4.61    0.40
   3  11   4    4.70    0.36
   3  11   4    4.51    0.52
   3  11   4    3.86    0.44
  -4 -11  -4    5.09    0.40
   4  11   4    4.86    0.47
   4  11   4    5.03    0.35
   4  11   4    3.74    0.47
  -5 -11  -4   26.41    0.99
   5  11   4   25.42    0.91
   5  11   4   27.22    1.18
  -6 -11  -4    3.93    0.34
   6  11   4    4.81    0.49
  -7 -11  -4   14.19    0.53
  -7 -11  -4   14.89    0.61
   7  11   4   14.36    0.75
   1 -12  -4   11.49    0.49
   1 -12  -4   11.21    0.60
   1 -12  -4   11.13    0.54
  -1  12   4   12.37    0.53
   0 -12  -4    0.80    0.17
   0 -12  -4    0.53    0.21
   0  12   4    0.19    0.15
  -1 -12  -4    2.49    0.26
   1  12   4    2.24    0.28
   1  12   4    2.36    0.25
   1  12   4    1.88    0.27
   2  12   4    0.41    0.20
   2  12   4    0.14    0.17
   2  12   4    0.29    0.15
  -3 -12  -4   15.22    0.64
   3  12   4   16.29    0.65
   3  12   4   16.62    0.79
   3  12   4   16.22    0.72
  -4 -12  -4   10.28    0.51
   4  12   4   12.60    0.65
   4  12   4   11.10    0.57
   4  12   4   10.45    0.55
   4  12   4   10.80    0.49
  -5 -12  -4    0.05    0.13
   5  12   4    0.08    0.10
   5  12   4    0.31    0.19
  -6 -12  -4    1.33    0.19
   6  12   4    1.08    0.23
   4  11  -5    5.09    0.32
   4  11  -5    4.76    0.33
   4  11  -5    3.97    0.25
   4  11  -5    4.76    0.37
  -4 -11   5    4.37    0.30
   3  11  -5   12.63    0.51
   3  11  -5   13.44    0.56
   3  11  -5   12.37    0.62
   3  11  -5   12.21    0.54
   2  11  -5    0.32    0.14
   2  11  -5    0.20    0.13
   2  11  -5   -0.03    0.10
   2  11  -5    0.09    0.16
   1  11  -5    0.18    0.11
   1  11  -5    0.11    0.11
   1  11  -5    0.00    0.15
  -1 -11   5    0.06    0.12
   6  10  -5   11.06    0.55
   6  10  -5   12.40    0.65
   6  10  -5   11.63    0.50
   6  10  -5   11.64    0.55
  -6 -10   5   11.57    0.56
  -6 -10   5   11.65    0.54
   5  10  -5    0.97    0.23
   5  10  -5    1.24    0.17
   5  10  -5    1.59    0.24
   5  10  -5    1.14    0.27
  -5 -10   5    1.36    0.22
  -5 -10   5    1.17    0.24
   4  10  -5    1.58    0.25
   4  10  -5    1.71    0.27
   4  10  -5    1.61    0.21
   4  10  -5    1.62    0.31
  -4 -10   5    1.68    0.27
  -4 -10   5    1.59    0.24
   3  10  -5    4.57    0.41
   3  10  -5    6.17    0.44
   3  10  -5    5.01    0.50
   3  10  -5    6.14    0.39
  -3 -10   5    4.97    0.40
   2  10  -5   12.75    0.62
   2  10  -5   13.03    0.60
   1  10  -5    1.69    0.25
   1  10  -5    1.39    0.23
  -1 -10   5    1.77    0.26
   0 -10   5   12.46    0.63
   0 -10   5   13.08    0.59
   0 -10   5   11.59    0.69
  -1  10  -5    0.57    0.15
   1 -10   5    0.62    0.18
   1 -10   5    0.20    0.15
   1 -10   5    0.70    0.23
  -2  10  -5    5.01    0.30
   2 -10   5    5.00    0.39
   2 -10   5    4.92    0.36
   2 -10   5    5.64    0.32
   8   9  -5   13.53    0.61
   8   9  -5   12.41    0.55
   8   9  -5   12.42    0.52
   8   9  -5   12.72    0.55
   8   9  -5   12.20    0.63
  -8  -9   5   11.30    0.49
  -8  -9   5   13.75    0.59
  -8  -9   5   11.16    0.46
   7   9  -5    0.78    0.20
   7   9  -5    0.55    0.19
   7   9  -5    1.06    0.27
   7   9  -5    0.64    0.20
   7   9  -5    0.87    0.26
  -7  -9   5    0.75    0.19
  -7  -9   5    1.44    0.25
  -7  -9   5    0.88    0.16
   6   9  -5    5.91    0.43
   6   9  -5    6.56    0.56
   6   9  -5    5.18    0.50
   6   9  -5    5.96    0.47
   6   9  -5    5.10    0.45
  -6  -9   5    6.42    0.35
  -6  -9   5    6.77    0.49
  -6  -9   5    6.59    0.45
   5   9  -5    1.94    0.32
   5   9  -5    1.90    0.27
   5   9  -5    1.76    0.22
   5   9  -5    1.95    0.44
   5   9  -5    1.86    0.30
   5   9  -5    2.27    0.39
  -5  -9   5    1.41    0.28
  -5  -9   5    2.02    0.30
   4   9  -5   17.51    0.83
   4   9  -5   17.18    0.72
   4   9  -5   16.80    0.74
   4   9  -5   15.99    0.81
   4   9  -5   18.13    0.96
  -4  -9   5   16.63    0.76
  -4  -9   5   16.84    0.82
   3   9  -5   17.53    0.75
   3   9  -5   17.21    0.82
  -3  -9   5   17.44    0.79
  -3  -9   5   17.84    0.84
   2   9  -5    0.27    0.18
   2   9  -5    0.46    0.18
  -2  -9   5    0.20    0.18
   1   9  -5    1.76    0.26
   1   9  -5    1.29    0.26
  -1  -9   5    1.18    0.25
   0   9  -5    0.20    0.16
   0  -9   5    0.02    0.17
  -1   9  -5   10.37    0.55
  -1   9  -5   10.21    0.61
   1  -9   5   10.57    0.56
   1  -9   5   10.14    0.63
   1  -9   5   10.86    0.72
  -2   9  -5    3.37    0.33
  -2   9  -5    2.43    0.32
   2  -9   5    3.20    0.38
   2  -9   5    2.87    0.40
   2  -9   5    3.06    0.30
  -3   9  -5    0.38    0.16
  -3   9  -5    0.36    0.17
   3  -9   5    0.68    0.16
   3  -9   5    0.32    0.18
   3  -9   5    0.30    0.21
  -4   9  -5    0.04    0.10
  -4   9  -5    0.02    0.12
   4  -9   5    0.04    0.16
   4  -9   5    0.02    0.13
   9   8  -5    9.48    0.51
   9   8  -5    9.04    0.46
   9   8  -5    9.90    0.47
   9   8  -5    8.77    0.42
   9   8  -5    9.24    0.55
  -9  -8   5    9.09    0.46
  -9  -8   5    9.53    0.40
   8   8  -5   41.84    1.38
   8   8  -5   42.46    1.56
   8   8  -5   42.16    1.44
   8   8  -5   40.86    1.51
   8   8  -5   39.12    1.42
  -8  -8   5   42.64    1.33
  -8  -8   5   43.11    1.44
   7   8  -5   32.66    1.31
   7   8  -5   30.72    1.15
   7   8  -5   33.97    1.23
   7   8  -5   31.25    1.21
   7   8  -5   31.07    1.36
  -7  -8   5   30.57    1.12
  -7  -8   5   32.58    1.23
  -7  -8   5   29.96    1.07
   6   8  -5    1.31    0.23
   6   8  -5    1.82    0.32
   6   8  -5    2.05    0.33
   6   8  -5    1.81    0.31
   6   8  -5    1.89    0.34
   6   8  -5    2.95    0.46
  -6  -8   5    2.11    0.33
  -6  -8   5    2.34    0.30
  -6  -8   5    2.01    0.24
   5   8  -5   10.41    0.66
   5   8  -5   12.01    0.82
   5   8  -5   10.26    0.52
   5   8  -5   12.04    0.65
   5   8  -5   11.44    0.73
   5   8  -5   11.83    0.68
  -5  -8   5   11.96    0.54
  -5  -8   5   10.92    0.62
  -5  -8   5   10.66    0.67
   4   8  -5    0.43    0.28
   4   8  -5    0.91    0.25
   4   8  -5    0.68    0.19
   4   8  -5    0.58    0.21
   4   8  -5    0.17    0.21
  -4  -8   5    0.68    0.16
  -4  -8   5    0.30    0.19
  -4  -8   5   -0.50    0.74
  -4  -8   5    0.25    0.19
   3   8  -5    0.84    0.21
   3   8  -5    0.81    0.24
   3   8  -5    0.75    0.22
  -3  -8   5    1.57    0.82
  -3  -8   5    1.14    0.24
  -3  -8   5    0.69    0.24
   2   8  -5    1.98    0.27
   2   8  -5    2.27    0.30
   2   8  -5    2.86    0.38
  -2  -8   5    2.68    0.82
  -2  -8   5    2.60    0.37
  -2  -8   5    2.08    0.30
   1   8  -5    2.22    0.31
   1   8  -5    2.26    0.35
   0   8  -5   10.27    0.66
   0   8  -5   12.59    1.25
   0   8  -5   11.36    0.61
   0  -8   5   11.42    0.61
  -1   8  -5    0.97    0.59
  -1   8  -5    1.27    0.29
  -1   8  -5    1.22    0.24
   1  -8   5    1.00    0.24
  -2   8  -5   14.83    0.69
  -2   8  -5   13.89    0.77
   2  -8   5   13.87    0.66
   2  -8   5   14.59    0.79
   2  -8   5   11.68    0.83
  -3   8  -5   30.38    1.21
  -3   8  -5   30.33    1.10
   3  -8   5   26.96    1.26
   3  -8   5   29.71    1.21
   3  -8   5   28.98    1.04
  -4   8  -5   40.20    1.46
  -4   8  -5   42.32    1.38
   4  -8   5   42.71    1.56
   4  -8   5   40.92    1.49
   4  -8   5   37.74    1.25
  -5   8  -5   18.96    0.70
  -5   8  -5   17.99    0.77
   5  -8   5   18.82    0.79
   5  -8   5   16.48    0.81
   9   7  -5   15.16    0.64
   9   7  -5   15.78    0.80
   9   7  -5   15.16    0.68
   9   7  -5   14.56    0.67
   9   7  -5   13.61    0.60
   9   7  -5   14.23    0.74
   9   7  -5   14.24    0.62
  -9  -7   5   15.43    0.59
  -9  -7   5   15.06    0.65
   8   7  -5   -0.03    0.18
   8   7  -5   -0.12    0.14
   8   7  -5   -0.35    0.16
   8   7  -5    0.07    0.22
   8   7  -5    0.06    0.16
   8   7  -5    0.03    0.25
   8   7  -5    0.19    0.20
  -8  -7   5    0.24    0.14
   7   7  -5   36.42    1.36
   7   7  -5   34.68    1.45
   7   7  -5   34.60    1.53
   7   7  -5   35.26    1.35
   7   7  -5   36.52    1.29
  -7  -7   5   35.67    1.27
  -7  -7   5   32.96    1.18
   6   7  -5    1.41    0.30
   6   7  -5    1.39    0.31
   6   7  -5    1.27    0.32
   6   7  -5    1.12    0.27
   6   7  -5    1.85    0.42
  -6  -7   5    1.51    0.27
  -6  -7   5    1.54    0.23
   5   7  -5   41.86    1.69
   5   7  -5   39.07    1.31
   5   7  -5   39.57    1.42
   5   7  -5   40.24    1.50
   5   7  -5   40.33    1.49
   5   7  -5   37.77    1.56
  -5  -7   5   40.70    1.33
  -5  -7   5   38.43    1.38
   4   7  -5   47.11    1.52
   4   7  -5   45.47    1.59
   4   7  -5   45.65    1.81
   4   7  -5   47.54    1.65
   4   7  -5   44.09    1.87
  -4  -7   5   47.19    1.49
  -4  -7   5   46.79    1.57
   3   7  -5    0.02    0.58
   3   7  -5    0.19    0.21
   3   7  -5    0.31    0.18
   3   7  -5   -0.15    0.47
   3   7  -5    0.42    0.21
  -3  -7   5    0.08    0.20
  -3  -7   5    0.16    0.60
  -3  -7   5    0.37    0.19
   2   7  -5   -0.05    0.47
   2   7  -5    0.35    0.53
  -2  -7   5    0.50    0.63
   1   7  -5    1.25    0.58
   1   7  -5    0.60    0.41
   1   7  -5    0.70    0.63
  -1  -7   5    0.92    0.54
   0   7  -5   29.97    1.80
   0   7  -5   26.88    2.09
   0   7  -5   28.82    1.29
   0  -7   5   29.83    2.28
   0  -7   5   29.74    2.72
  -1   7  -5   96.63    3.06
  -1   7  -5   93.36    3.96
  -1   7  -5  101.78    2.97
   1  -7   5   91.82    2.89
  -2   7  -5    0.43    0.19
  -2   7  -5    0.16    0.58
  -2   7  -5    0.27    0.15
  -2   7  -5    0.46    0.23
   2  -7   5    0.24    0.28
   2  -7   5    0.36    0.19
  -3   7  -5    0.15    0.16
  -3   7  -5   -0.07    0.11
  -3   7  -5   -0.10    0.19
   3  -7   5    0.36    0.22
   3  -7   5    0.30    0.28
   3  -7   5   -0.16    0.13
  -4   7  -5    0.18    0.16
  -4   7  -5   -0.09    0.19
  -4   7  -5    0.33    0.13
   4  -7   5    0.34    0.15
   4  -7   5    0.31    0.25
   4  -7   5    0.08    0.21
  -5   7  -5   53.88    1.83
  -5   7  -5   52.36    1.64
  -5   7  -5   52.20    1.70
   5  -7   5   55.56    1.87
   5  -7   5   51.38    1.92
  -6   7  -5   17.68    0.75
  -6   7  -5   16.51    0.60
  -6   7  -5   14.94    0.63
   6  -7   5   16.76    0.81
   6  -7   5   18.51    0.78
  10   6  -5   11.75    0.51
  10   6  -5   10.55    0.53
  10   6  -5   11.94    0.63
  10   6  -5   11.01    0.54
  10   6  -5   11.55    0.52
 -10  -6   5   10.85    0.44
   9   6  -5   13.14    0.66
   9   6  -5   13.25    0.61
   9   6  -5   12.68    0.66
   9   6  -5   12.70    0.60
   9   6  -5   12.68    0.79
   9   6  -5   12.12    0.72
   9   6  -5   11.85    0.58
  -9  -6   5   11.68    0.52
   8   6  -5   39.61    1.47
   8   6  -5   39.41    1.38
   8   6  -5   38.46    1.37
   8   6  -5   41.00    1.64
   8   6  -5   40.70    1.48
   8   6  -5   38.29    1.56
   8   6  -5   40.09    1.39
  -8  -6   5   39.25    1.30
   7   6  -5   17.43    1.01
   7   6  -5   16.00    0.78
   7   6  -5   15.41    0.92
   7   6  -5   16.93    0.75
   7   6  -5   16.50    0.84
   7   6  -5   16.11    0.83
   7   6  -5   16.99    0.75
  -7  -6   5   17.01    0.68
   6   6  -5    4.99    0.56
   6   6  -5    5.48    0.47
   6   6  -5    5.29    0.49
   6   6  -5    5.68    0.52
   6   6  -5    5.54    0.63
   6   6  -5    4.52    0.39
  -6  -6   5    4.73    0.47
  -6  -6   5    4.71    0.34
   5   6  -5   25.54    1.27
   5   6  -5   24.12    1.23
   5   6  -5   24.53    1.17
  -5  -6   5   23.21    1.88
   4   6  -5    8.42    1.20
  -4  -6   5    8.30    1.20
   3   6  -5   44.95    2.45
   3   6  -5   42.19    2.52
  -3  -6   5   43.82    2.52
   2   6  -5   45.25    2.42
   2   6  -5   47.93    2.58
  -2  -6   5   42.08    2.49
  -2  -6   5   44.98    2.59
  -2  -6   5   44.54    2.51
   1   6  -5   50.29    2.57
   1   6  -5   53.19    2.29
   1   6  -5   50.60    2.74
  -1  -6   5   54.36    2.92
  -1  -6   5   53.88    2.90
  -1  -6   5   53.89    2.58
   0   6  -5   10.59    1.26
   0   6  -5    9.69    1.18
   0   6  -5   11.90    1.45
   0   6  -5    8.21    1.25
   0  -6   5   11.15    1.11
   0  -6   5    7.92    1.27
  -1   6  -5    9.34    1.21
  -1   6  -5    7.47    1.27
  -1   6  -5    9.72    1.37
   1  -6   5    5.79    1.33
   1  -6   5    5.72    1.11
  -2   6  -5  145.43    5.84
  -2   6  -5  163.85    5.76
   2  -6   5  148.37    6.87
   2  -6   5  150.84    6.17
  -3   6  -5    0.96    0.22
  -3   6  -5    1.06    0.19
   3  -6   5    0.89    0.20
   3  -6   5    0.44    0.31
   3  -6   5    0.76    0.27
  -4   6  -5   17.83    0.80
  -4   6  -5   18.09    0.74
   4  -6   5   18.71    0.95
   4  -6   5   17.96    0.72
   4  -6   5   17.75    1.02
  -5   6  -5   10.18    0.51
  -5   6  -5    9.19    0.53
   5  -6   5    9.07    0.73
   5  -6   5   11.57    0.71
  -6   6  -5   14.89    0.65
  -6   6  -5   15.98    0.64
   6  -6   5   15.32    0.81
   6  -6   5   15.02    0.87
   6  -6   5   15.10    0.67
  -7   6  -5   15.01    0.68
  -7   6  -5   15.65    0.58
   7  -6   5   14.32    0.61
   7  -6   5   14.88    0.77
   7  -6   5   15.30    0.72
  10   5  -5    7.80    0.45
  10   5  -5    7.46    0.44
  10   5  -5    7.84    0.56
  10   5  -5    6.57    0.45
  10   5  -5    8.60    0.48
   9   5  -5   -0.10    0.17
   9   5  -5    0.14    0.16
   9   5  -5    0.22    0.23
   9   5  -5    0.09    0.28
   9   5  -5    0.05    0.16
   9   5  -5    0.23    0.23
   8   5  -5   24.01    0.96
   8   5  -5   23.16    0.96
   8   5  -5   22.69    0.94
   8   5  -5   24.29    1.15
   8   5  -5   22.13    1.17
   8   5  -5   24.31    1.05
   8   5  -5   24.17    1.05
   7   5  -5   64.92    2.12
   7   5  -5   65.10    2.14
   7   5  -5   60.80    2.28
   7   5  -5   64.10    2.01
   7   5  -5   60.42    2.00
   7   5  -5   60.06    2.23
   7   5  -5   60.34    1.99
   6   5  -5   65.84    2.92
   6   5  -5   71.77    2.41
   6   5  -5   68.49    2.49
   5   5  -5    0.96    0.53
  -5  -5   5    0.18    0.39
  -5  -5   5    0.50    0.50
   4   5  -5   60.19    2.92
  -4  -5   5   60.01    2.81
  -4  -5   5   60.78    2.87
   3   5  -5    0.47    0.43
   3   5  -5    0.98    0.55
  -3  -5   5    0.18    0.38
  -3  -5   5    0.13    0.42
   2   5  -5   11.06    0.73
   2   5  -5   14.33    1.39
   2   5  -5   13.49    1.41
  -2  -5   5   10.72    1.24
  -2  -5   5   12.02    1.29
  -2  -5   5    9.41    1.22
   1   5  -5   36.37    2.08
   1   5  -5   38.99    2.05
   1   5  -5   38.82    2.22
   1   5  -5   39.20    1.86
  -1  -5   5   35.93    2.16
  -1  -5   5   41.19    2.12
  -1  -5   5   38.35    2.24
   0   5  -5   69.51    3.05
   0   5  -5   79.44    3.14
   0   5  -5   75.92    3.39
   0   5  -5   75.48    3.32
   0  -5   5   77.48    2.99
   0  -5   5   76.51    3.47
  -1   5  -5    7.86    1.13
  -1   5  -5    8.82    1.09
  -1   5  -5    7.85    1.11
  -1   5  -5    6.83    1.02
   1  -5   5    7.66    1.50
   1  -5   5    7.86    1.16
  -2   5  -5    0.24    0.39
  -2   5  -5    0.64    0.49
   2  -5   5    0.07    0.60
   2  -5   5   -0.20    0.48
  -3   5  -5   36.54    2.27
  -3   5  -5   37.91    2.35
   3  -5   5   31.69    2.83
   3  -5   5   39.09    2.59
  -4   5  -5   18.16    0.74
  -4   5  -5   18.69    1.96
  -4   5  -5   18.93    0.80
  -4   5  -5   19.22    2.28
   4  -5   5   18.80    1.03
   4  -5   5   18.87    0.81
   4  -5   5   20.09    0.96
   4  -5   5   18.57    0.73
  -5   5  -5   72.64    2.26
  -5   5  -5   72.76    2.32
   5  -5   5   77.01    2.34
   5  -5   5   76.28    2.55
   5  -5   5   74.00    2.64
  -6   5  -5   13.15    0.60
   6  -5   5   14.59    0.69
   6  -5   5   14.01    0.82
   6  -5   5   14.96    0.92
  -7   5  -5    3.37    0.29
   7  -5   5    3.23    0.48
   7  -5   5    2.78    0.31
   7  -5   5    3.61    0.43
  -8   5  -5    2.47    0.27
  -8   5  -5    2.64    0.22
   8  -5   5    2.53    0.32
   8  -5   5    1.91    0.33
   8  -5   5    2.05    0.24
  10   4  -5   37.04    1.28
  10   4  -5   37.70    1.33
  10   4  -5   37.76    1.28
  10   4  -5   38.14    1.43
   9   4  -5   61.45    2.06
   9   4  -5   63.17    2.21
   9   4  -5   61.61    2.06
   9   4  -5   60.78    1.98
   9   4  -5   62.63    1.99
   9   4  -5   59.91    2.16
   8   4  -5   34.33    1.49
   8   4  -5   33.97    1.36
   8   4  -5   36.56    1.37
   8   4  -5   34.20    1.26
   8   4  -5   34.41    1.28
   8   4  -5   34.12    1.46
   7   4  -5    2.84    0.39
   7   4  -5    2.35    0.30
   7   4  -5    2.11    0.42
   7   4  -5    1.96    0.39
   7   4  -5    2.38    0.38
   7   4  -5    2.29    0.31
   7   4  -5    2.17    0.29
   6   4  -5    4.31    1.08
   5   4  -5   18.64    1.52
   5   4  -5   22.09    1.94
  -5  -4   5   23.40    1.49
  -5  -4   5   20.39    1.44
   4   4  -5  140.26    4.92
   4   4  -5  132.65    5.29
  -4  -4   5  127.07    5.02
  -4  -4   5  126.42    4.71
  -4  -4   5  132.20    4.72
   3   4  -5   55.51    2.60
   3   4  -5   60.15    2.67
  -3  -4   5   57.39    2.83
  -3  -4   5   58.75    2.62
  -3  -4   5   59.47    2.62
   2   4  -5   13.43    0.78
   2   4  -5   15.64    1.17
   2   4  -5   15.35    1.18
  -2  -4   5   11.06    1.50
  -2  -4   5   14.62    1.18
  -2  -4   5   17.20    1.35
   1   4  -5    9.89    1.04
   1   4  -5    9.01    1.06
   1   4  -5    8.67    1.06
   1   4  -5    7.74    0.85
  -1  -4   5   12.04    1.24
  -1  -4   5    7.95    1.05
  -1  -4   5    6.95    0.94
   0   4  -5    5.09    0.80
   0   4  -5    7.08    0.97
   0   4  -5    6.43    0.87
   0   4  -5    6.65    0.81
   0  -4   5    6.93    0.87
   0  -4   5    5.66    0.84
   0  -4   5    5.57    0.94
  -1   4  -5   77.93    3.22
  -1   4  -5   76.91    3.20
  -1   4  -5   73.75    3.02
  -1   4  -5   76.49    3.01
   1  -4   5   76.11    2.58
   1  -4   5   71.52    3.29
  -2   4  -5    3.90    0.80
  -2   4  -5    5.50    0.81
  -2   4  -5    3.79    0.77
  -2   4  -5    6.11    0.98
   2  -4   5    4.90    1.20
   2  -4   5    3.00    0.73
  -3   4  -5   25.02    1.69
  -3   4  -5   28.16    1.88
  -3   4  -5   25.25    1.99
  -3   4  -5   28.13    1.80
   3  -4   5   26.28    1.95
   3  -4   5   25.89    2.32
  -4   4  -5   10.32    1.58
  -4   4  -5    8.62    1.17
  -4   4  -5    8.85    1.30
  -4   4  -5    8.16    1.12
  -5   4  -5    0.46    0.70
  -5   4  -5    0.55    0.59
   5  -4   5    0.44    0.31
   5  -4   5    0.77    0.21
   5  -4   5    0.31    0.24
   6  -4   5   19.09    0.97
   6  -4   5   16.16    1.02
   6  -4   5   18.59    0.79
   7  -4   5   13.35    0.67
   7  -4   5   14.61    0.82
   7  -4   5   12.89    0.88
  -8   4  -5   43.22    1.46
   8  -4   5   49.07    1.80
   8  -4   5   50.93    1.57
   8  -4   5   47.64    1.71
  10   3  -5    0.16    0.17
  10   3  -5    0.12    0.23
  10   3  -5    0.20    0.18
  10   3  -5    0.11    0.18
   9   3  -5   19.61    0.92
   9   3  -5   19.69    0.91
   9   3  -5   20.85    0.86
   9   3  -5   20.42    0.87
   9   3  -5   21.55    1.06
   8   3  -5  130.77    4.13
   8   3  -5  128.90    4.12
   8   3  -5  131.64    3.88
   8   3  -5  131.43    3.98
   8   3  -5  133.77    3.98
   8   3  -5  131.31    3.90
   7   3  -5  118.17    3.62
   7   3  -5  119.00    3.74
   7   3  -5  123.08    3.60
   7   3  -5  121.43    3.71
   7   3  -5  134.10    5.95
   7   3  -5  115.41    3.68
   7   3  -5  123.75    3.87
   6   3  -5    6.66    1.27
  -6  -3   5    7.17    0.88
   5   3  -5   24.71    1.95
   5   3  -5   24.95    1.62
  -5  -3   5   22.76    1.43
  -5  -3   5   22.16    1.34
  -5  -3   5   23.00    1.86
   4   3  -5   10.34    1.37
   4   3  -5    8.43    1.04
  -4  -3   5    7.87    0.91
  -4  -3   5    7.28    1.09
   3   3  -5   19.15    1.28
   3   3  -5   18.72    1.41
  -3  -3   5   20.88    1.29
  -3  -3   5   19.65    1.48
  -3  -3   5   19.56    1.26
   2   3  -5    7.30    0.92
   2   3  -5    5.44    0.46
   2   3  -5    5.49    0.74
   2   3  -5    6.52    0.81
  -2  -3   5    5.92    0.77
  -2  -3   5    5.40    0.75
  -2  -3   5    7.17    0.98
   1   3  -5   50.76    2.12
   1   3  -5   45.65    2.13
   1   3  -5   49.05    1.93
   1   3  -5   46.50    2.08
  -1  -3   5   47.74    2.17
  -1  -3   5   52.46    2.36
  -1  -3   5   46.17    2.09
   0   3  -5   28.30    1.45
   0   3  -5   27.06    1.67
   0   3  -5   30.85    1.64
   0   3  -5   31.14    1.55
   0   3  -5   30.48    1.59
   0  -3   5   28.75    1.46
   0  -3   5   32.19    1.77
  -1   3  -5    0.77    0.35
  -1   3  -5    1.31    0.44
  -1   3  -5    1.10    0.40
  -1   3  -5    0.37    0.33
  -1   3  -5    0.75    0.37
   1  -3   5    1.48    0.38
   1  -3   5    0.82    0.41
  -2   3  -5   20.92    1.34
  -2   3  -5   20.67    1.43
  -2   3  -5   18.91    1.27
  -2   3  -5   21.51    1.39
   2  -3   5   22.36    1.55
   2  -3   5   21.11    1.72
  -3   3  -5    1.26    0.42
  -3   3  -5    1.64    0.54
  -3   3  -5    1.25    0.44
  -3   3  -5    0.91    0.42
   3  -3   5    0.27    0.61
   3  -3   5    0.96    0.48
  -4   3  -5    5.22    0.94
  -4   3  -5    4.97    0.80
  -4   3  -5    5.09    0.82
  -5   3  -5   65.41    3.66
  -5   3  -5   60.12    3.10
  -5   3  -5   53.84    2.65
   6  -3   5    8.09    0.72
   6  -3   5    8.30    0.50
   6  -3   5    7.24    0.61
   7  -3   5    3.22    0.35
   7  -3   5    2.98    0.43
   7  -3   5    3.49    0.54
   8  -3   5    5.95    0.44
   8  -3   5    6.81    0.57
   8  -3   5    5.80    0.62
   9  -3   5   30.19    1.05
   9  -3   5   28.48    1.14
   9  -3   5   30.97    1.24
  10   2  -5   40.05    1.44
  10   2  -5   35.44    1.25
  10   2  -5   36.74    1.28
  10   2  -5   37.23    1.32
   9   2  -5   64.13    2.09
   9   2  -5   62.14    2.20
   9   2  -5   61.33    1.99
   9   2  -5   61.07    2.02
   9   2  -5   62.66    2.08
   8   2  -5    0.54    0.21
   8   2  -5    0.52    0.20
   8   2  -5    0.38    0.18
   8   2  -5    0.47    0.26
   8   2  -5    0.40    0.28
   7   2  -5   51.67    3.50
   7   2  -5   58.00    3.58
   7   2  -5   58.22    1.98
   6   2  -5   36.21    2.56
   6   2  -5   34.34    2.53
   6   2  -5   30.60    1.20
  -6  -2   5   31.73    2.35
  -6  -2   5   29.17    1.60
   5   2  -5   61.30    3.22
   5   2  -5   65.64    3.29
  -5  -2   5   58.29    2.35
  -5  -2   5   55.88    3.01
  -5  -2   5   61.06    2.49
   4   2  -5  107.21    4.33
   4   2  -5  103.61    4.25
   4   2  -5  104.82    3.75
  -4  -2   5  103.89    3.71
  -4  -2   5  103.37    4.22
  -4  -2   5  107.33    3.71
   3   2  -5    1.20    0.39
   3   2  -5    0.86    0.46
  -3  -2   5    0.42    0.42
  -3  -2   5    1.14    0.36
  -3  -2   5    0.94    0.36
   2   2  -5    0.58    0.32
   2   2  -5    0.47    0.27
   2   2  -5    0.74    0.33
  -2  -2   5    2.45    0.58
  -2  -2   5    0.45    0.30
  -2  -2   5   -0.29    0.24
   1   2  -5    3.11    0.46
   1   2  -5    3.37    0.51
   1   2  -5    3.36    0.55
   1   2  -5    3.62    0.64
   1   2  -5    4.29    0.56
   1   2  -5    3.92    0.58
  -1  -2   5    3.99    0.61
  -1  -2   5    3.09    0.60
  -1  -2   5    3.43    0.55
   0   2  -5   32.38    1.46
   0   2  -5   25.68    1.36
   0   2  -5   27.13    1.56
   0   2  -5   29.65    1.47
   0   2  -5   27.58    1.40
   0  -2   5   28.44    1.56
   0  -2   5   29.78    1.50
   0  -2   5   30.45    1.41
  -1   2  -5   33.15    1.60
  -1   2  -5   34.32    1.56
  -1   2  -5   31.98    1.71
  -1   2  -5   31.32    1.53
  -1   2  -5   31.18    1.58
   1  -2   5   32.18    1.33
   1  -2   5   32.93    1.70
   1  -2   5   28.53    1.52
  -2   2  -5   48.07    2.03
  -2   2  -5   47.77    2.05
  -2   2  -5   49.73    2.09
  -2   2  -5   46.25    2.13
  -2   2  -5   44.88    2.24
   2  -2   5   48.88    2.24
   2  -2   5   44.67    2.33
  -3   2  -5   18.11    1.13
  -3   2  -5   18.32    1.21
  -3   2  -5   18.03    1.16
  -3   2  -5   16.73    1.28
   3  -2   5   15.86    1.26
   3  -2   5   16.67    1.47
  -4   2  -5    8.81    0.93
  -4   2  -5    8.09    1.12
  -4   2  -5    8.90    0.95
   4  -2   5    6.64    1.02
  -5   2  -5    9.67    1.28
  -5   2  -5    9.85    1.07
  -6   2  -5   72.79    3.54
   7  -2   5    7.47    0.48
   7  -2   5    7.88    0.61
   7  -2   5    7.45    0.73
   8  -2   5   28.42    1.35
   8  -2   5   27.73    1.06
   8  -2   5   27.73    1.24
   9  -2   5    2.58    0.36
   9  -2   5    2.98    0.31
   9  -2   5    3.38    0.47
  10   1  -5    8.04    0.60
  10   1  -5    8.21    0.51
  10   1  -5    9.00    0.51
   9   1  -5   19.28    0.88
   9   1  -5   22.66    0.95
   9   1  -5   20.75    1.05
   8   1  -5   36.75    1.49
   8   1  -5   33.64    1.28
   8   1  -5   37.73    1.40
   8   1  -5   36.86    1.33
   8   1  -5   36.71    1.38
   7   1  -5   13.28    1.98
   7   1  -5   10.34    1.67
   7   1  -5   12.01    0.70
  -7  -1   5    9.64    1.59
   6   1  -5   20.50    0.91
   6   1  -5   21.10    2.00
   6   1  -5   20.91    1.95
  -6  -1   5   19.80    1.83
  -6  -1   5   21.37    1.27
   5   1  -5   -0.49    0.36
   5   1  -5    0.17    0.42
  -5  -1   5    0.45    0.27
  -5  -1   5    0.11    0.43
  -5  -1   5    0.07    0.23
   4   1  -5   15.03    1.33
   4   1  -5   16.34    1.39
  -4  -1   5   14.69    1.00
  -4  -1   5   18.97    1.10
  -4  -1   5   17.15    1.36
   3   1  -5   54.33    2.17
   3   1  -5   57.60    2.58
   3   1  -5   60.43    2.65
  -3  -1   5   56.63    2.24
  -3  -1   5   59.72    2.61
  -3  -1   5   57.26    2.28
   2   1  -5   44.80    1.98
   2   1  -5   44.53    2.05
   2   1  -5   44.75    1.80
  -2  -1   5   45.85    1.88
  -2  -1   5   47.69    1.94
  -2  -1   5   44.43    2.10
   1   1  -5   79.08    2.57
   1   1  -5   78.13    2.71
   1   1  -5   78.74    2.67
   1   1  -5   81.80    3.01
   1   1  -5   73.40    2.73
   1   1  -5   72.45    2.56
  -1  -1   5   81.92    2.85
  -1  -1   5   79.48    2.97
  -1  -1   5   79.29    2.77
   0   1  -5   58.35    2.40
   0   1  -5   55.92    2.14
   0   1  -5   59.75    1.99
   0   1  -5   53.38    2.07
   0   1  -5   55.20    2.18
   0  -1   5   59.56    2.11
   0  -1   5   57.94    2.17
   0  -1   5   55.19    2.31
   0  -1   5   60.95    2.25
  -1   1  -5    0.30    0.26
  -1   1  -5    0.61    0.27
  -1   1  -5    0.59    0.30
  -1   1  -5    0.39    0.29
  -1   1  -5    0.75    0.35
   1  -1   5    0.60    0.33
   1  -1   5    0.62    0.31
  -2   1  -5    0.91    0.36
  -2   1  -5    1.20    0.34
  -2   1  -5    1.03    0.33
  -2   1  -5    0.93    0.38
  -2   1  -5    1.21    0.38
   2  -1   5    1.52    0.44
   2  -1   5    1.09    0.38
  -3   1  -5    1.00    0.42
  -3   1  -5    1.10    0.36
  -3   1  -5    1.25    0.35
  -3   1  -5    0.97    0.40
  -3   1  -5    1.42    0.47
   3  -1   5    1.50    0.44
  -4   1  -5   32.54    1.54
  -4   1  -5   31.80    1.86
  -4   1  -5   33.11    1.55
  -4   1  -5   36.18    1.85
   4  -1   5   32.59    1.87
  -5   1  -5    9.50    0.78
  -5   1  -5    8.78    1.21
  -6   1  -5    3.29    0.81
  -6   1  -5    1.91    0.45
   7  -1   5   11.34    0.72
   7  -1   5   11.04    0.58
   7  -1   5   11.21    0.79
   8  -1   5   21.88    1.06
   8  -1   5   21.95    0.89
   8  -1   5   21.49    1.16
   9  -1   5   60.78    2.13
   9  -1   5   64.09    2.27
   9  -1   5   62.15    1.96
  10  -1   5   24.51    1.06
  10  -1   5   24.06    0.84
  10  -1   5   21.88    0.91
  10   0  -5    9.84    0.51
  10   0  -5   10.19    0.65
  10   0  -5   10.15    0.55
   9   0  -5    6.16    0.44
   9   0  -5    6.35    0.48
   9   0  -5    6.66    0.56
   9   0  -5    6.07    0.48
   9   0  -5    5.99    0.59
   8   0  -5   39.47    1.58
   8   0  -5   40.58    1.48
   8   0  -5   39.42    1.53
   8   0  -5   42.10    1.43
   8   0  -5   38.63    1.43
   7   0  -5   20.86    0.99
   7   0  -5   16.85    2.22
   7   0  -5   24.11    2.73
  -7   0   5   23.75    2.51
   6   0  -5   48.97    3.15
   6   0  -5   49.55    1.74
   6   0  -5   49.78    3.06
  -6   0   5   48.85    2.15
  -6   0   5   55.07    3.08
   5   0  -5  105.40    4.70
   5   0  -5  109.24    4.60
  -5   0   5  110.30    4.53
  -5   0   5  104.48    3.71
   4   0  -5   73.89    3.41
   4   0  -5   81.60    3.42
  -4   0   5   78.16    3.34
  -4   0   5   77.40    2.79
  -4   0   5   73.21    2.79
   3   0  -5    9.40    1.11
   3   0  -5   10.59    0.82
   3   0  -5   10.27    1.10
  -3   0   5   10.09    0.80
  -3   0   5    7.92    0.97
  -3   0   5    9.56    0.74
   2   0  -5   20.53    1.04
   2   0  -5   17.99    1.17
   2   0  -5   20.03    1.18
   2   0  -5   17.72    0.91
  -2   0   5   19.70    1.04
  -2   0   5   19.75    1.21
  -2   0   5   18.77    1.07
  -2   0   5   18.55    0.99
   1   0  -5   96.77    3.17
   1   0  -5   98.92    3.26
   1   0  -5  100.00    3.15
   1   0  -5  103.94    3.49
   1   0  -5   99.20    3.27
   1   0  -5  100.49    3.29
  -1   0   5  105.78    3.37
  -1   0   5   97.76    3.45
  -1   0   5   93.54    3.20
  -1   0   5   93.85    3.25
   0   0  -5  151.68    4.76
   0   0  -5  156.19    4.82
   0   0  -5  157.63    4.62
   0   0  -5  149.12    4.76
   0   0  -5  168.71    5.12
   0   0   5  158.56    4.95
   0   0   5  152.56    4.81
   0   0   5  160.88    4.92
  -1   0  -5   82.37    2.79
  -1   0  -5   83.62    2.80
  -1   0  -5   81.67    2.73
  -1   0  -5   79.81    2.80
  -1   0  -5   85.06    3.10
   1   0   5   83.07    2.90
   1   0   5   80.29    2.82
   1   0   5   77.49    2.80
  -2   0  -5  190.63    5.64
  -2   0  -5  185.95    5.80
  -2   0  -5  194.86    6.15
  -2   0  -5  183.45    5.76
  -2   0  -5  188.00    5.59
   2   0   5  175.68    5.65
  -3   0  -5   10.06    1.01
  -3   0  -5    7.82    0.99
  -3   0  -5   10.93    0.92
  -3   0  -5    9.10    0.69
  -3   0  -5    8.82    0.66
   3   0   5    6.45    0.73
  -4   0  -5  127.59    4.05
  -4   0  -5  129.93    4.09
  -4   0  -5  117.96    4.82
  -4   0  -5  134.79    4.66
  -4   0  -5  128.12    4.49
  -5   0  -5  167.99    5.83
  -5   0  -5  169.68    6.05
  -5   0  -5  170.96    5.30
  -6   0  -5    4.38    0.56
  -6   0  -5    4.33    0.93
   6   0   5    5.97    0.53
  -7   0  -5   26.49    2.08
   7   0   5   26.46    1.16
   8   0   5   16.05    0.87
   8   0   5   15.06    0.71
   8   0   5   17.80    1.01
   8   0   5   16.14    0.89
   9   0   5    1.12    0.28
   9   0   5    0.82    0.28
   9   0   5    0.93    0.35
   9   0   5    1.05    0.21
  10   0   5   22.69    0.94
  10   0   5   22.78    0.85
  10   0   5   25.63    1.12
  10  -1  -5   15.84    0.66
  10  -1  -5   15.36    0.68
   9  -1  -5   20.40    0.84
   9  -1  -5   19.86    0.88
   9  -1  -5   19.03    0.97
   8  -1  -5  135.82    4.19
   8  -1  -5  136.21    4.24
   8  -1  -5  143.14    4.08
   8  -1  -5  136.30    4.11
   7  -1  -5   -0.37    0.62
   7  -1  -5    0.29    0.27
   7  -1  -5    0.12    0.19
   7  -1  -5    0.27    0.18
   7  -1  -5    0.18    0.72
  -7   1   5   -0.77    0.64
   6  -1  -5   10.86    1.79
   6  -1  -5   10.51    0.63
   6  -1  -5   10.37    1.58
  -6   1   5   11.35    1.60
  -6   1   5   10.22    0.89
   5  -1  -5    2.55    0.76
   5  -1  -5    1.37    0.61
  -5   1   5    1.89    0.45
  -5   1   5    2.00    0.67
   4  -1  -5   83.37    3.62
   4  -1  -5   83.74    3.76
  -4   1   5   88.51    3.60
  -4   1   5   84.24    3.02
  -4   1   5   81.73    3.05
  -4   1   5   87.27    3.35
   3  -1  -5  106.53    3.99
   3  -1  -5   99.69    3.49
   3  -1  -5  100.33    3.82
  -3   1   5  103.22    3.48
  -3   1   5  100.51    3.78
  -3   1   5   95.71    3.55
  -3   1   5  101.78    3.39
   2  -1  -5    2.10    0.47
   2  -1  -5    1.92    0.38
   2  -1  -5    1.48    0.44
  -2   1   5    2.54    0.53
  -2   1   5    3.34    0.54
  -2   1   5    1.95    0.41
  -2   1   5    2.23    0.40
   1  -1  -5   77.19    2.84
   1  -1  -5   77.70    2.73
   1  -1  -5   79.62    2.72
   1  -1  -5   80.91    2.84
   1  -1  -5   81.80    2.70
  -1   1   5   82.52    2.82
  -1   1   5   81.21    2.81
  -1   1   5   80.72    2.74
  -1   1   5   79.67    2.84
   0  -1  -5   14.10    0.95
   0  -1  -5   14.06    0.77
   0  -1  -5   13.58    0.76
   0  -1  -5   13.51    0.83
   0  -1  -5   12.91    0.80
   0   1   5   12.98    0.87
   0   1   5   14.65    0.95
   0   1   5   13.83    0.88
   0   1   5   15.64    0.95
  -1  -1  -5  175.90    5.23
  -1  -1  -5  177.75    5.54
  -1  -1  -5  166.06    5.19
  -1  -1  -5  172.30    5.07
  -1  -1  -5  174.83    5.18
   1   1   5  160.68    5.24
   1   1   5  179.38    5.41
  -2  -1  -5  254.52    7.25
  -2  -1  -5  257.69    7.34
  -2  -1  -5  260.10    7.39
  -2  -1  -5  250.14    7.51
  -2  -1  -5  249.11    7.82
   2   1   5  243.97    7.66
  -3  -1  -5   17.63    1.30
  -3  -1  -5   17.00    0.90
  -3  -1  -5   18.99    1.15
  -3  -1  -5   17.59    0.91
  -3  -1  -5   17.95    0.95
  -4  -1  -5  139.52    4.24
  -4  -1  -5  134.18    4.18
  -4  -1  -5  141.67    4.71
  -4  -1  -5  126.40    5.05
  -5  -1  -5    3.53    0.47
  -5  -1  -5    2.98    0.73
  -6  -1  -5   35.45    2.17
  -6  -1  -5   35.00    2.09
  -6  -1  -5   31.84    1.44
   6   1   5   34.21    1.32
  -7  -1  -5    0.91    0.26
  -7  -1  -5    2.11    0.77
   7   1   5    1.15    0.29
   8   1   5   39.27    1.52
   8   1   5   36.72    1.49
   8   1   5   38.33    1.48
   8   1   5   36.77    1.33
   8   1   5   36.36    1.58
   9   1   5   28.52    1.29
   9   1   5   31.96    1.32
   9   1   5   31.71    1.44
   9   1   5   31.54    1.26
  10   1   5    4.37    0.54
  10   1   5    3.56    0.40
  10   1   5    3.21    0.36
  10  -2  -5    3.02    0.28
  10  -2  -5    2.68    0.26
   9  -2  -5   18.09    0.83
   9  -2  -5   20.13    0.81
   8  -2  -5   25.64    1.19
   8  -2  -5   28.50    1.08
   8  -2  -5   27.40    1.10
   8  -2  -5   26.06    1.15
   7  -2  -5  190.68    5.93
   7  -2  -5  211.46    5.95
   7  -2  -5  203.62    5.81
   7  -2  -5  203.91    5.84
   6  -2  -5   19.04    2.26
   6  -2  -5   21.71    2.54
  -6   2   5   17.68    1.24
  -6   2   5   15.99    1.90
   5  -2  -5   89.11    4.53
   5  -2  -5  102.11    4.54
  -5   2   5   99.88    4.16
  -5   2   5  101.08    3.62
  -5   2   5  102.60    4.42
   4  -2  -5   27.50    1.55
   4  -2  -5   26.79    1.84
   4  -2  -5   28.52    2.02
  -4   2   5   28.15    1.44
  -4   2   5   26.91    1.46
  -4   2   5   26.51    1.72
   3  -2  -5   54.51    2.55
   3  -2  -5   53.30    2.66
   3  -2  -5   54.70    2.23
  -3   2   5   50.13    2.10
  -3   2   5   55.10    2.45
  -3   2   5   53.96    2.20
   2  -2  -5   88.72    3.39
   2  -2  -5   80.74    2.96
   2  -2  -5   86.06    3.20
  -2   2   5   80.90    2.92
  -2   2   5   85.10    3.19
  -2   2   5   90.27    3.05
   1  -2  -5   78.72    2.68
   1  -2  -5   75.39    2.90
   1  -2  -5   73.52    2.68
   1  -2  -5   77.31    2.70
  -1   2   5   82.20    2.87
  -1   2   5   74.13    2.59
  -1   2   5   78.48    2.74
  -1   2   5   76.99    2.67
  -1   2   5   77.34    2.75
   0  -2  -5   29.55    1.30
   0  -2  -5   29.75    1.39
   0  -2  -5   28.50    1.40
   0  -2  -5   31.68    1.32
   0  -2  -5   29.61    1.34
   0   2   5   31.56    1.49
   0   2   5   28.95    1.37
   0   2   5   29.16    1.32
  -1  -2  -5   50.02    2.06
  -1  -2  -5   44.87    1.76
  -1  -2  -5   50.81    1.82
  -1  -2  -5   49.24    1.86
   1   2   5   46.13    1.86
   1   2   5   48.21    2.05
  -2  -2  -5   37.49    1.49
  -2  -2  -5   38.69    1.85
  -2  -2  -5   35.61    1.51
  -2  -2  -5   36.85    1.60
  -2  -2  -5   39.71    1.58
   2   2   5   35.36    1.76
  -3  -2  -5   22.30    1.14
  -3  -2  -5   23.00    1.13
  -3  -2  -5   24.60    1.10
  -3  -2  -5   24.04    1.52
   3   2   5   23.61    1.43
  -4  -2  -5   63.81    2.58
  -4  -2  -5   57.81    2.16
  -4  -2  -5   63.81    2.20
  -4  -2  -5   60.62    2.32
  -5  -2  -5  116.51    4.31
  -5  -2  -5  116.44    3.74
  -6  -2  -5   20.24    1.08
  -6  -2  -5   23.15    1.64
   6   2   5   19.87    1.08
  -7  -2  -5    2.55    0.80
  -7  -2  -5    2.83    0.40
  -7  -2  -5    3.45    0.92
   7   2   5    3.68    0.44
   8   2   5    4.11    0.56
   8   2   5    3.92    0.40
   8   2   5    4.23    0.51
   8   2   5    3.80    0.45
   9   2   5   17.83    0.95
   9   2   5   17.63    0.85
   9   2   5   16.09    0.98
   9   2   5   17.31    0.76
   9   2   5   16.61    0.91
  10   2   5   26.37    1.07
  10   2   5   29.39    1.28
  10   2   5   27.04    1.18
   9  -3  -5   53.20    1.74
   9  -3  -5   54.63    1.77
   8  -3  -5    0.34    0.20
   8  -3  -5    0.08    0.14
   7  -3  -5    0.21    0.18
   7  -3  -5    0.40    0.20
   7  -3  -5    0.23    0.29
   7  -3  -5    0.25    0.19
   6  -3  -5   42.30    3.00
  -6   3   5   42.94    2.94
  -6   3   5   41.17    2.74
   5  -3  -5   83.90    4.41
   5  -3  -5   83.32    4.09
  -5   3   5   75.26    3.78
  -5   3   5   83.59    3.28
  -5   3   5   86.65    3.33
   4  -3  -5  168.74    6.46
   4  -3  -5  157.36    6.12
  -4   3   5  157.19    5.89
  -4   3   5  154.54    5.37
  -4   3   5  171.03    5.43
   3  -3  -5    2.34    0.69
   3  -3  -5    2.12    0.65
   3  -3  -5    2.26    0.50
  -3   3   5    2.48    0.67
  -3   3   5    1.89    0.44
  -3   3   5    2.42    0.54
   2  -3  -5   26.90    1.44
   2  -3  -5   27.37    1.62
   2  -3  -5   32.13    1.90
  -2   3   5   28.84    1.47
  -2   3   5   25.69    1.38
  -2   3   5   28.73    1.67
   1  -3  -5   84.31    3.26
   1  -3  -5   79.12    2.91
   1  -3  -5   78.09    2.86
   1  -3  -5   80.62    2.97
   1  -3  -5   76.34    2.64
  -1   3   5   89.28    2.99
  -1   3   5   79.99    2.88
  -1   3   5   82.72    3.11
   0  -3  -5   51.20    2.01
   0  -3  -5   58.90    2.18
   0  -3  -5   53.78    2.08
   0  -3  -5   58.46    2.10
   0   3   5   56.47    2.33
   0   3   5   58.76    2.20
   0   3   5   53.52    1.88
   0   3   5   54.57    2.14
   0   3   5   56.76    2.02
  -1  -3  -5   23.79    1.20
  -1  -3  -5   22.48    1.16
  -1  -3  -5   24.74    1.32
  -1  -3  -5   23.90    1.19
   1   3   5   24.56    1.26
   1   3   5   23.97    1.39
  -2  -3  -5  295.27    8.29
  -2  -3  -5  281.21    8.62
  -2  -3  -5  285.88    8.25
  -2  -3  -5  274.16    8.16
   2   3   5  266.01    8.54
  -3  -3  -5   60.05    2.24
  -3  -3  -5   53.23    2.55
  -3  -3  -5   55.95    2.07
  -3  -3  -5   55.99    2.12
   3   3   5   53.62    2.41
  -4  -3  -5    6.81    0.67
  -4  -3  -5    6.01    0.66
  -4  -3  -5    5.18    0.68
   4   3   5    5.40    0.82
  -5  -3  -5   61.36    2.28
  -5  -3  -5   63.12    2.60
  -6  -3  -5   24.51    1.73
  -6  -3  -5   21.44    1.15
   6   3   5   22.02    0.98
  -7  -3  -5   25.77    1.98
  -7  -3  -5   30.02    1.34
   7   3   5   29.98    1.24
   8   3   5   75.37    2.63
   8   3   5   73.88    2.46
   8   3   5   73.27    2.36
   8   3   5   72.88    2.35
   8   3   5   81.86    2.61
   9   3   5   10.62    0.57
   9   3   5   10.27    0.81
   9   3   5   11.45    0.74
   9   3   5   10.93    0.66
  10   3   5    0.00    0.12
  10   3   5    0.29    0.30
  10   3   5    0.18    0.22
  10   3   5   -0.13    0.16
   9  -4  -5   35.55    1.23
   9  -4  -5   37.14    1.22
   8  -4  -5   90.11    2.78
   8  -4  -5   93.15    2.83
   7  -4  -5   45.80    1.61
   7  -4  -5   45.32    1.56
   6  -4  -5   49.58    1.70
   6  -4  -5   53.62    1.85
   5  -4  -5    1.35    0.69
   5  -4  -5    0.96    0.73
  -5   4   5    1.75    0.58
  -5   4   5    1.48    0.72
  -5   4   5    1.41    0.51
   4  -4  -5   63.99    3.33
   4  -4  -5   60.91    3.57
  -4   4   5   62.76    3.21
  -4   4   5   55.38    2.64
  -4   4   5   56.70    2.64
   3  -4  -5   72.62    3.56
   3  -4  -5   58.23    3.07
  -3   4   5   62.07    2.69
  -3   4   5   64.92    2.77
  -3   4   5   67.97    3.19
   2  -4  -5    4.00    0.69
   2  -4  -5    3.75    0.84
   2  -4  -5    4.10    0.79
  -2   4   5    4.25    0.73
  -2   4   5    4.88    0.72
  -2   4   5    5.85    0.96
   1  -4  -5  335.86   10.55
   1  -4  -5  359.47   10.75
   1  -4  -5  351.01   10.18
   1  -4  -5  374.26   11.20
   1  -4  -5  360.60   10.53
  -1   4   5  355.01   10.63
  -1   4   5  370.83   10.91
  -1   4   5  356.57   10.56
   0  -4  -5   46.90    2.07
   0  -4  -5   53.83    2.18
   0  -4  -5   52.48    2.09
   0  -4  -5   53.32    2.03
   0   4   5   52.49    2.20
   0   4   5   46.83    1.98
   0   4   5   48.61    1.88
   0   4   5   54.91    2.34
  -1  -4  -5   31.07    1.48
  -1  -4  -5   29.94    1.45
  -1  -4  -5   28.13    1.48
  -1  -4  -5   29.80    1.43
   1   4   5   28.51    1.31
   1   4   5   26.90    1.57
   1   4   5   27.59    1.47
   1   4   5   26.74    1.28
  -2  -4  -5    2.41    0.48
  -2  -4  -5    2.30    0.43
  -2  -4  -5    3.52    0.55
  -2  -4  -5    3.23    0.63
   2   4   5    2.60    0.49
   2   4   5    2.48    0.61
  -3  -4  -5   14.62    1.05
  -3  -4  -5   14.75    0.98
  -3  -4  -5   12.74    1.17
  -3  -4  -5   14.18    0.93
   3   4   5   12.13    1.11
  -4  -4  -5  188.70    5.98
  -4  -4  -5  184.79    5.70
  -4  -4  -5  177.64    5.73
   4   4   5  180.38    6.12
  -5  -4  -5   58.83    2.27
  -5  -4  -5   55.33    2.22
  -5  -4  -5   55.55    2.53
  -6  -4  -5    1.29    0.38
  -6  -4  -5    1.67    0.55
   6   4   5    1.13    0.26
  -7  -4  -5    1.25    0.39
  -7  -4  -5    1.71    0.67
   7   4   5    1.44    0.32
   8   4   5   22.30    0.90
   8   4   5   19.76    0.88
   8   4   5   21.27    0.93
   8   4   5   20.43    0.95
   8   4   5   23.25    1.08
   8   4   5   20.70    1.13
   8   4   5   20.35    0.91
   9   4   5   44.98    1.55
   9   4   5   45.81    1.55
   9   4   5   43.68    1.60
   9   4   5   47.15    1.74
   9   4   5   44.34    1.82
  10   4   5    8.73    0.63
  10   4   5    9.66    0.51
  10   4   5    8.35    0.53
  10   4   5    9.00    0.49
  11   4   5    6.66    0.35
   9  -5  -5    9.85    0.43
   9  -5  -5   10.15    0.47
  -9   5   5    9.59    0.39
   8  -5  -5    6.78    0.42
   8  -5  -5    7.75    0.47
  -8   5   5    6.57    0.36
   7  -5  -5   43.19    1.50
   7  -5  -5   40.48    1.42
   6  -5  -5   35.05    1.31
   6  -5  -5   34.46    1.25
   5  -5  -5  115.13    5.91
   5  -5  -5  110.14    5.38
   5  -5  -5  113.52    3.50
  -5   5   5  117.56    5.32
   4  -5  -5   57.99    3.77
   4  -5  -5   61.79    3.48
  -4   5   5   58.12    2.86
  -4   5   5   56.26    2.81
  -4   5   5   63.50    3.44
   3  -5  -5   21.78    2.06
   3  -5  -5   26.17    1.99
  -3   5   5   24.08    1.60
  -3   5   5   24.60    1.92
  -3   5   5   23.87    1.64
   2  -5  -5    1.44    0.64
   2  -5  -5    1.08    0.54
  -2   5   5    1.81    0.68
  -2   5   5    1.83    0.52
  -2   5   5    1.71    0.54
   1  -5  -5    1.84    0.57
   1  -5  -5    1.74    0.71
   1  -5  -5    1.89    0.40
   1  -5  -5    0.94    0.42
  -1   5   5    2.35    0.64
  -1   5   5    1.65    0.50
  -1   5   5    1.06    0.42
   0  -5  -5   45.74    2.04
   0  -5  -5   43.99    2.12
   0  -5  -5   45.93    2.17
   0  -5  -5   47.62    1.98
   0   5   5   45.60    1.97
   0   5   5   46.32    1.91
   0   5   5   44.43    2.25
   0   5   5   44.20    2.16
  -1  -5  -5    3.58    0.64
  -1  -5  -5    3.30    0.65
  -1  -5  -5    2.77    0.56
   1   5   5    3.34    0.70
   1   5   5    2.62    0.50
   1   5   5    2.46    0.54
   1   5   5    3.51    0.55
  -2  -5  -5   20.84    1.31
  -2  -5  -5   19.56    1.26
  -2  -5  -5   18.42    1.35
  -2  -5  -5   17.86    1.19
   2   5   5   20.83    1.24
   2   5   5   19.94    1.50
  -3  -5  -5    0.24    0.29
  -3  -5  -5    0.26    0.33
  -3  -5  -5    0.47    0.37
  -4  -5  -5   -0.26    0.24
  -4  -5  -5   -0.05    0.25
  -4  -5  -5    0.18    0.37
  -5  -5  -5   85.56    3.28
  -5  -5  -5   90.15    3.64
  -5  -5  -5   90.02    3.33
  -6  -5  -5   13.90    1.46
  -6  -5  -5   17.24    1.17
   6   5   5   16.71    0.81
  -7  -5  -5    4.78    0.96
   7   5   5    5.20    0.52
   8   5   5   42.30    1.61
   8   5   5   41.77    1.46
   8   5   5   41.38    1.48
   8   5   5   38.73    1.49
   8   5   5   40.32    1.44
   8   5   5   40.55    1.48
   9   5   5    3.22    0.39
   9   5   5    3.20    0.43
   9   5   5    3.84    0.39
   9   5   5    3.20    0.35
   9   5   5    2.89    0.33
  10   5   5    5.65    0.42
  10   5   5    5.42    0.51
  10   5   5    5.56    0.39
  10   5   5    5.14    0.39
  11   5   5    9.65    0.46
  11   5   5    9.85    0.44
   8  -6  -5   39.22    1.29
   8  -6  -5   43.65    1.38
  -8   6   5   39.54    1.34
  -8   6   5   43.92    1.30
   7  -6  -5   31.01    1.10
   7  -6  -5   31.88    1.18
  -7   6   5   32.35    1.08
   6  -6  -5    5.65    0.46
   6  -6  -5    5.15    0.38
  -6   6   5    4.94    0.35
   5  -6  -5    0.04    0.17
  -5   6   5    0.16    0.12
  -5   6   5    0.11    0.14
   4  -6  -5   32.95    2.59
   4  -6  -5   34.76    3.10
  -4   6   5   35.11    2.65
   3  -6  -5   42.36    2.78
   3  -6  -5   41.95    3.11
  -3   6   5   41.20    2.74
  -3   6   5   41.45    2.42
   2  -6  -5   40.82    2.83
   2  -6  -5   36.87    2.40
  -2   6   5   35.66    2.39
  -2   6   5   35.02    2.15
   1  -6  -5   43.97    2.81
   1  -6  -5   43.20    2.48
   1  -6  -5   43.39    1.69
  -1   6   5   41.90    2.32
  -1   6   5   45.57    2.18
  -1   6   5   42.34    2.48
   0  -6  -5   64.89    2.90
   0  -6  -5   61.23    2.68
   0  -6  -5   64.94    2.57
   0  -6  -5   67.33    3.02
   0   6   5   61.98    2.58
   0   6   5   62.74    2.91
   0   6   5   59.88    2.94
   0   6   5   64.80    2.62
  -1  -6  -5   22.44    1.44
  -1  -6  -5   21.45    1.42
  -1  -6  -5   22.00    1.51
   1   6   5   22.52    1.64
   1   6   5   25.59    1.44
   1   6   5   22.50    1.27
   1   6   5   22.07    1.56
  -2  -6  -5   35.82    1.97
  -2  -6  -5   34.52    1.90
  -2  -6  -5   36.46    1.97
   2   6   5   36.79    1.41
   2   6   5   37.28    1.89
  -3  -6  -5   92.30    3.62
  -3  -6  -5   86.49    3.47
  -3  -6  -5   90.89    3.60
   3   6   5   88.99    3.56
  -4  -6  -5   37.94    1.99
  -4  -6  -5   37.09    1.98
  -4  -6  -5   39.30    2.16
  -5  -6  -5    5.25    0.94
  -5  -6  -5    3.86    0.69
  -5  -6  -5    4.06    0.72
  -6  -6  -5   -0.09    0.34
  -6  -6  -5   -0.23    0.46
   7   6   5    2.42    0.35
   7   6   5    1.63    0.32
   7   6   5    1.82    0.29
   7   6   5    2.74    0.33
   7   6   5    1.84    0.29
   8   6   5   12.80    0.71
   8   6   5   13.92    0.80
   8   6   5   14.58    0.71
   8   6   5   13.89    0.69
   8   6   5   14.04    0.74
   9   6   5   41.07    1.54
   9   6   5   41.73    1.46
   9   6   5   40.38    1.41
   9   6   5   38.13    1.45
   9   6   5   41.24    1.42
  10   6   5    2.74    0.31
  10   6   5    3.09    0.34
  10   6   5    4.23    0.35
  10   6   5    3.20    0.31
  10   6   5    2.63    0.34
   7  -7  -5   30.60    1.09
  -7   7   5   29.72    1.08
  -7   7   5   31.03    1.01
   6  -7  -5   55.80    1.88
  -6   7   5   55.42    1.88
  -6   7   5   58.70    1.78
  -6   7   5   57.06    1.81
   5  -7  -5   71.04    2.30
  -5   7   5   71.61    2.18
  -5   7   5   70.46    2.32
  -5   7   5   70.13    2.23
   4  -7  -5    6.94    0.41
   4  -7  -5    6.12    0.49
  -4   7   5    6.65    0.40
  -4   7   5    6.44    0.46
   3  -7  -5    0.30    0.16
   3  -7  -5    0.04    0.64
   3  -7  -5    0.08    0.19
   3  -7  -5   -0.04    0.74
  -3   7   5    0.03    0.16
  -3   7   5    0.04    0.11
  -3   7   5    0.45    0.67
   2  -7  -5    7.27    1.34
   2  -7  -5    8.30    1.64
  -2   7   5    8.25    1.28
  -2   7   5    8.77    1.46
   1  -7  -5   14.76    1.77
   1  -7  -5   15.89    2.13
  -1   7   5   13.90    1.62
  -1   7   5   15.14    1.73
  -1   7   5   14.46    1.46
   0  -7  -5  119.23    4.10
   0  -7  -5  118.70    5.69
   0   7   5  115.40    4.72
   0   7   5  120.22    4.27
   0   7   5  103.54    4.65
  -1  -7  -5    3.43    0.72
  -1  -7  -5    2.33    0.68
  -1  -7  -5    4.49    0.83
   1   7   5    4.02    0.65
   1   7   5    3.76    0.72
  -2  -7  -5    3.27    0.77
  -2  -7  -5    2.78    0.73
  -2  -7  -5    3.04    0.75
   2   7   5    2.76    0.65
  -3  -7  -5    2.75    0.70
  -3  -7  -5    1.61    0.60
   3   7   5    3.57    0.77
  -4  -7  -5   27.58    1.84
  -4  -7  -5   29.56    1.96
  -4  -7  -5   27.50    1.82
  -5  -7  -5   12.65    1.51
  -5  -7  -5   13.34    1.42
  -5  -7  -5   15.25    1.51
  -6  -7  -5    0.44    0.60
   6   7   5    0.75    0.27
   6   7   5    0.68    0.25
   6   7   5    0.96    0.30
   6   7   5    0.62    0.21
   7   7   5   11.05    0.66
   7   7   5   12.02    0.62
   7   7   5   11.34    0.61
   8   7   5    0.49    0.21
   8   7   5    0.14    0.17
   8   7   5    0.08    0.16
   8   7   5    0.19    0.19
   9   7   5    8.90    0.55
   9   7   5   10.18    0.54
   9   7   5    8.62    0.56
   9   7   5    9.03    0.52
  10   7   5    6.90    0.46
  10   7   5    6.42    0.40
  10   7   5    6.32    0.41
  10   7   5    7.46    0.41
   6  -8  -5    0.43    0.17
  -6   8   5    0.22    0.15
  -6   8   5    0.33    0.13
  -6   8   5    0.22    0.11
   5  -8  -5   21.05    0.90
  -5   8   5   21.43    0.80
  -5   8   5   20.96    0.85
  -5   8   5   21.90    0.92
   4  -8  -5   99.29    2.95
   4  -8  -5   99.64    3.11
  -4   8   5  101.77    3.14
  -4   8   5  102.37    3.07
  -4   8   5  100.35    2.97
   3  -8  -5   28.56    1.13
   3  -8  -5   27.01    1.01
   3  -8  -5   25.51    1.24
  -3   8   5   27.98    0.98
  -3   8   5   27.66    1.14
  -3   8   5   26.63    1.07
   2  -8  -5   37.77    1.40
   2  -8  -5   37.76    1.32
  -2   8   5   38.42    1.43
  -2   8   5   36.28    1.47
  -2   8   5   37.25    1.25
  -2   8   5   38.10    2.31
  -2   8   5   39.43    1.38
   1  -8  -5  105.48    6.17
   1  -8  -5  114.44    5.77
  -1   8   5  120.59    4.56
   0  -8  -5   14.85    2.08
   0  -8  -5   16.08    1.14
   0   8   5   15.99    1.33
   0   8   5   13.82    1.70
  -1  -8  -5   17.84    1.88
  -1  -8  -5   21.57    1.55
   1   8   5   21.99    1.35
   1   8   5   20.12    1.58
  -2  -8  -5    8.28    1.28
  -2  -8  -5    4.69    0.98
  -2  -8  -5    7.00    1.16
   2   8   5    6.26    1.01
  -3  -8  -5   33.00    2.23
  -3  -8  -5   34.60    2.19
  -3  -8  -5   37.07    2.29
   3   8   5   33.55    2.13
  -4  -8  -5   25.02    1.93
  -5  -8  -5    5.17    0.35
  -5  -8  -5    4.51    0.40
  -5  -8  -5    5.51    1.11
   5   8   5    4.95    0.33
   5   8   5    4.64    0.46
   5   8   5    4.56    0.58
   5   8   5    4.76    0.44
  -6  -8  -5    2.46    0.27
  -6  -8  -5    1.79    0.29
   6   8   5    1.49    0.38
   6   8   5    1.63    0.26
   6   8   5    1.68    0.25
   6   8   5    1.63    0.31
   6   8   5    1.62    0.28
  -7  -8  -5   10.73    0.52
   7   8   5   10.49    0.80
   7   8   5   11.46    0.64
   7   8   5   10.63    0.59
   7   8   5   11.78    0.60
   7   8   5   10.95    0.65
  -8  -8  -5   52.64    1.70
   8   8   5   53.53    1.75
   8   8   5   54.33    1.81
   8   8   5   53.01    1.80
   8   8   5   52.81    1.75
   9   8   5   46.19    1.57
   9   8   5   46.72    1.57
   9   8   5   46.99    1.53
   9   8   5   46.75    1.53
 -10  -8  -5    0.24    0.10
  10   8   5    0.16    0.13
  10   8   5    0.49    0.17
  10   8   5    0.29    0.14
   5  -9  -5    5.98    0.41
  -5   9   5    5.59    0.39
  -5   9   5    5.39    0.30
  -5   9   5    6.96    0.38
   4  -9  -5    0.02    0.13
   4  -9  -5    0.52    0.25
   4  -9  -5    0.44    0.18
  -4   9   5    0.17    0.15
  -4   9   5    0.49    0.20
  -4   9   5    0.48    0.13
   3  -9  -5   12.08    0.67
   3  -9  -5   12.21    0.58
   3  -9  -5   11.23    0.75
  -3   9   5   12.16    0.63
  -3   9   5   12.17    0.69
   2  -9  -5   12.37    0.68
   2  -9  -5   12.01    0.61
   2  -9  -5   10.44    0.75
  -2   9   5   12.22    0.73
  -2   9   5   11.19    1.39
  -2   9   5   11.33    0.62
  -2   9   5   11.84    0.69
   1  -9  -5   50.20    1.69
   1  -9  -5   50.84    1.77
  -1   9   5   51.53    1.87
  -1   9   5   47.36    2.57
  -1   9   5   49.76    1.72
  -1   9   5   53.57    1.81
   0  -9  -5   49.11    1.68
   0   9   5   51.85    1.79
   0   9   5   48.84    1.68
   0   9   5   50.97    1.86
   0   9   5   50.91    2.45
  -1  -9  -5   12.33    1.35
  -1  -9  -5   10.42    0.57
   1   9   5   10.13    0.57
   1   9   5   10.34    0.63
   1   9   5   10.49    0.71
  -2  -9  -5    0.77    0.22
  -2  -9  -5    0.57    0.57
   2   9   5    0.92    0.26
   2   9   5    0.78    0.21
   2   9   5    0.68    0.28
   2   9   5    0.19    0.22
   2   9   5    1.14    0.77
  -3  -9  -5    6.47    0.54
  -3  -9  -5    7.25    0.49
  -3  -9  -5    6.94    1.24
   3   9   5    7.38    0.46
   3   9   5    6.84    0.60
   3   9   5    7.58    0.55
   3   9   5    6.85    0.60
  -4  -9  -5   37.66    1.37
  -4  -9  -5   38.51    1.28
   4   9   5   39.01    1.31
   4   9   5   37.40    1.43
   4   9   5   40.91    1.61
  -5  -9  -5   27.62    1.04
  -5  -9  -5   26.09    0.95
   5   9   5   24.84    1.09
   5   9   5   26.11    0.94
   5   9   5   27.19    1.26
   5   9   5   26.11    1.05
  -6  -9  -5    2.85    0.29
  -6  -9  -5    2.44    0.31
   6   9   5    3.41    0.52
   6   9   5    3.09    0.40
   6   9   5    3.04    0.34
  -7  -9  -5    0.28    0.18
  -7  -9  -5    0.53    0.16
   7   9   5    0.12    0.19
   7   9   5    0.09    0.17
   7   9   5   -0.10    0.16
   7   9   5    0.42    0.28
   7   9   5    0.31    0.19
  -8  -9  -5    2.09    0.23
   8   9   5    1.64    0.37
   8   9   5    2.54    0.30
   8   9   5    1.91    0.26
   8   9   5    1.97    0.25
   8   9   5    2.35    0.31
  -9  -9  -5    8.49    0.40
   9   9   5    9.24    0.49
   9   9   5    9.18    0.47
   9   9   5    8.67    0.48
   9   9   5    9.32    0.45
  -4  10   5   26.51    0.88
  -4  10   5   21.30    0.90
   3 -10  -5   17.69    0.71
   3 -10  -5   18.39    0.89
  -3  10   5   19.33    0.83
  -3  10   5   18.27    0.76
   2 -10  -5   24.00    1.13
   2 -10  -5   24.38    0.93
  -2  10   5   24.63    0.97
  -2  10   5   24.17    1.03
   1 -10  -5    1.14    0.23
  -1  10   5    1.23    0.29
  -1  10   5    1.28    0.24
  -1  10   5    0.65    0.24
   0 -10  -5    4.03    0.41
   0  10   5    4.42    0.48
   0  10   5    4.79    0.43
   0  10   5    4.26    0.50
   1  10   5   16.97    0.76
   1  10   5   15.98    0.82
   1  10   5   17.67    0.93
  -2 -10  -5   79.04    3.40
  -2 -10  -5   79.52    2.52
   2  10   5   83.90    2.63
   2  10   5   79.22    2.49
   2  10   5   81.63    2.74
  -3 -10  -5   29.67    1.12
  -3 -10  -5   26.21    2.01
   3  10   5   27.71    1.19
   3  10   5   30.18    1.32
   3  10   5   28.67    1.17
  -4 -10  -5    0.75    0.22
   4  10   5    0.71    0.25
   4  10   5    0.71    0.31
   4  10   5    0.79    0.18
  -5 -10  -5   12.26    0.54
  -5 -10  -5   12.24    0.63
   5  10   5   12.05    0.81
   5  10   5   12.04    0.55
   5  10   5   12.41    0.68
  -6 -10  -5   11.15    0.58
  -6 -10  -5   11.14    0.51
   6  10   5   11.14    0.63
   6  10   5   10.78    0.76
   6  10   5   10.38    0.57
  -7 -10  -5   28.44    1.03
  -7 -10  -5   28.44    0.98
   7  10   5   30.01    1.11
   7  10   5   27.96    1.05
   7  10   5   29.74    1.28
  -8 -10  -5   30.96    0.99
   8  10   5   29.87    1.22
   8  10   5   30.98    1.05
   8  10   5   29.98    1.07
   8  10   5   27.04    1.01
   3 -11  -5   10.27    0.40
  -3  11   5   10.12    0.48
  -3  11   5    9.66    0.46
   2 -11  -5   33.68    1.25
   2 -11  -5   34.63    1.32
   2 -11  -5   35.43    1.16
  -2  11   5   35.46    1.20
  -2  11   5   38.15    1.26
   1 -11  -5   63.35    2.20
   1 -11  -5   68.23    2.01
  -1  11   5   62.16    2.00
  -1  11   5   65.31    2.09
   0 -11  -5   19.05    0.79
   0  11   5   18.88    0.90
   0  11   5   19.41    0.87
  -1 -11  -5    0.81    0.22
   1  11   5    1.34    0.31
   1  11   5    0.99    0.25
   1  11   5    1.33    0.22
  -2 -11  -5    0.43    0.19
   2  11   5    0.40    0.23
   2  11   5    0.40    0.22
   2  11   5    0.49    0.17
  -3 -11  -5   43.49    1.48
   3  11   5   41.98    1.43
   3  11   5   43.42    1.56
   3  11   5   44.16    1.68
  -4 -11  -5   24.72    0.95
   4  11   5   23.31    0.87
   4  11   5   23.83    1.11
   4  11   5   22.55    0.99
  -5 -11  -5   22.58    0.87
   5  11   5   20.87    0.78
   5  11   5   20.93    1.03
  -6 -11  -5    1.86    0.25
   6  11   5    2.10    0.30
   6  11   5    1.95    0.34
  -7 -11  -5    2.40    0.25
  -7 -11  -5    2.50    0.20
   7  11   5    2.09    0.33
   7  11   5    2.17    0.26
   1 -12  -5   18.71    0.65
   1 -12  -5   16.09    0.74
   1 -12  -5   17.38    0.70
  -1  12   5   17.09    0.69
   0 -12  -5   39.96    1.47
   0 -12  -5   43.93    1.35
   0  12   5   41.88    1.40
  -1 -12  -5   19.98    0.78
   1  12   5   20.71    0.88
   1  12   5   19.45    0.82
   1  12   5   20.74    0.77
   2  12   5   14.88    0.74
   2  12   5   15.53    0.71
   2  12   5   14.91    0.63
  -3 -12  -5   18.84    0.75
   3  12   5   20.49    0.91
   3  12   5   21.36    0.77
   3  12   5   17.96    0.80
  -4 -12  -5    3.12    0.31
   4  12   5    3.32    0.32
   4  12   5    3.88    0.41
   4  12   5    3.17    0.27
  -5 -12  -5   11.46    0.53
   5  12   5   12.41    0.65
   5  12   5   10.78    0.45
  -6 -12  -5    2.63    0.25
   6  12   5    2.66    0.31
   6  10  -6    1.10    0.23
   6  10  -6    1.29    0.19
   6  10  -6    1.01    0.17
  -6 -10   6    1.09    0.19
  -6 -10   6    1.13    0.19
   5  10  -6   -0.16    0.16
   5  10  -6    0.18    0.10
   5  10  -6    0.12    0.15
   5  10  -6    0.27    0.15
  -5 -10   6    0.14    0.14
  -5 -10   6    0.30    0.15
   4  10  -6   19.29    0.88
   4  10  -6   18.61    0.77
   4  10  -6   18.30    0.77
   4  10  -6   18.57    0.70
  -4 -10   6   19.09    0.75
  -4 -10   6   18.48    0.77
   3  10  -6   42.32    1.42
   3  10  -6   41.91    1.41
   3  10  -6   41.74    1.36
   3  10  -6   43.94    1.54
  -3 -10   6   40.52    1.37
   2  10  -6   10.19    0.53
   2  10  -6   11.11    0.65
   2  10  -6   10.58    0.51
   2  10  -6   10.13    0.54
   1  10  -6    0.54    0.16
  -1 -10   6    0.53    0.18
   0 -10   6   -0.11    0.15
   1 -10   6    7.39    0.42
   1 -10   6    7.49    0.40
   7   9  -6   65.82    2.07
   7   9  -6   61.48    1.96
   7   9  -6   62.83    1.92
   7   9  -6   60.22    2.00
   7   9  -6   64.37    1.97
  -7  -9   6   62.53    1.92
  -7  -9   6   65.75    2.01
   6   9  -6   25.61    1.00
   6   9  -6   26.08    1.12
   6   9  -6   26.19    1.02
   6   9  -6   26.23    1.07
   6   9  -6   28.03    0.98
  -6  -9   6   26.74    1.05
  -6  -9   6   27.12    0.99
   5   9  -6   18.96    0.78
   5   9  -6   20.40    0.97
   5   9  -6   19.32    0.84
   5   9  -6   18.25    0.83
   5   9  -6   18.66    0.71
  -5  -9   6   18.03    0.85
  -5  -9   6   19.28    0.81
   4   9  -6   15.17    0.65
   4   9  -6   15.23    0.67
   4   9  -6   13.97    0.83
   4   9  -6   15.32    0.74
   4   9  -6   14.66    0.73
  -4  -9   6   14.30    0.69
  -4  -9   6   14.19    0.73
   3   9  -6    2.28    0.32
   3   9  -6    1.52    0.28
   3   9  -6    1.94    0.26
   3   9  -6    1.25    0.32
  -3  -9   6    1.69    0.27
  -3  -9   6    1.69    0.29
   2   9  -6   32.70    1.24
   2   9  -6   34.12    1.21
  -2  -9   6   34.52    1.22
   1   9  -6   18.27    0.77
  -1  -9   6   17.17    0.78
   0   9  -6   18.60    0.85
   0  -9   6   18.59    0.79
  -1   9  -6    4.06    0.39
  -1   9  -6    4.11    0.37
   1  -9   6    4.51    0.43
   1  -9   6    4.27    0.47
   1  -9   6    5.04    0.39
  -2   9  -6    7.79    0.50
  -2   9  -6    8.62    0.47
   2  -9   6    8.77    0.54
   2  -9   6    8.82    0.46
   2  -9   6    8.43    0.58
  -3   9  -6    1.15    0.21
  -3   9  -6    1.75    0.22
   3  -9   6    1.49    0.18
   3  -9   6    1.50    0.26
   3  -9   6    1.55    0.24
   8   8  -6   20.24    0.79
   8   8  -6   19.54    0.88
   8   8  -6   19.61    0.79
   8   8  -6   18.56    0.75
   8   8  -6   19.13    0.85
  -8  -8   6   18.69    0.69
  -8  -8   6   20.41    0.81
   7   8  -6    0.31    0.19
   7   8  -6    0.64    0.25
   7   8  -6    0.64    0.21
   7   8  -6    0.46    0.26
   7   8  -6    0.35    0.18
  -7  -8   6    0.36    0.15
  -7  -8   6    0.42    0.18
  -7  -8   6    0.02    0.18
   6   8  -6    2.47    0.31
   6   8  -6    2.99    0.36
   6   8  -6    2.32    0.37
   6   8  -6    2.80    0.42
   6   8  -6    1.83    0.30
  -6  -8   6    2.14    0.29
  -6  -8   6    2.35    0.25
  -6  -8   6    2.51    0.34
   5   8  -6   11.97    0.65
   5   8  -6   11.94    0.67
   5   8  -6   11.92    0.67
   5   8  -6   12.25    0.55
  -5  -8   6   11.73    0.65
  -5  -8   6   11.95    0.70
  -5  -8   6   11.98    0.55
   4   8  -6   49.48    1.78
   4   8  -6   53.22    1.73
   4   8  -6   52.27    1.67
   4   8  -6   50.85    1.93
   4   8  -6   50.00    1.78
  -4  -8   6   50.80    1.81
  -4  -8   6   51.51    1.73
   3   8  -6   25.96    1.03
   3   8  -6   27.30    1.02
   3   8  -6   26.55    1.09
  -3  -8   6   23.32    1.94
  -3  -8   6   26.78    1.14
  -3  -8   6   27.04    1.06
   2   8  -6    1.18    0.24
   2   8  -6    1.72    0.29
  -2  -8   6    1.66    0.32
  -2  -8   6    0.90    0.70
  -2  -8   6    1.28    0.26
   1   8  -6   28.64    1.32
   1   8  -6   29.04    1.09
  -1  -8   6   28.38    1.18
   0   8  -6   14.86    0.71
   0   8  -6   13.47    1.18
   0   8  -6   16.34    0.81
   0  -8   6   15.63    0.73
  -1   8  -6   23.01    0.94
  -1   8  -6   23.31    1.03
   1  -8   6   22.33    0.92
   1  -8   6   22.50    1.11
  -2   8  -6    9.38    0.53
  -2   8  -6    8.69    0.59
   2  -8   6    7.30    0.63
   2  -8   6    8.84    0.51
   2  -8   6    8.17    0.58
  -3   8  -6    1.43    0.28
  -3   8  -6    1.67    0.25
   3  -8   6    1.43    0.32
   3  -8   6    1.57    0.29
   3  -8   6    1.77    0.24
  -4   8  -6    4.49    0.34
  -4   8  -6    4.50    0.42
   4  -8   6    4.39    0.46
   4  -8   6    4.37    0.42
   4  -8   6    3.81    0.37
  -5   8  -6    9.90    0.50
  -5   8  -6   10.85    0.45
   5  -8   6    9.72    0.53
   5  -8   6    9.94    0.51
   9   7  -6    8.16    0.44
   9   7  -6    8.10    0.43
   9   7  -6    8.35    0.53
   9   7  -6   10.34    0.60
   9   7  -6    7.94    0.45
   9   7  -6    7.84    0.46
   9   7  -6    8.39    0.42
  -9  -7   6    8.92    0.40
   8   7  -6   63.32    2.08
   8   7  -6   62.67    1.98
   8   7  -6   59.30    1.97
   8   7  -6   62.92    2.11
   8   7  -6   56.22    1.88
   8   7  -6   60.32    1.91
  -8  -7   6   58.78    1.96
  -8  -7   6   61.67    1.86
   7   7  -6   23.22    1.14
   7   7  -6   23.38    1.10
   7   7  -6   24.73    0.97
   7   7  -6   23.50    1.01
   7   7  -6   22.90    0.99
  -7  -7   6   23.05    0.92
  -7  -7   6   25.00    1.02
  -7  -7   6   22.21    0.86
   6   7  -6   20.72    1.06
   6   7  -6   20.23    0.93
   6   7  -6   21.00    0.94
   6   7  -6   20.76    0.89
   6   7  -6   18.03    0.98
  -6  -7   6   18.40    0.84
  -6  -7   6   21.34    0.80
   5   7  -6   26.30    1.05
   5   7  -6   26.71    0.94
   5   7  -6   24.79    1.14
   5   7  -6   25.95    1.24
   5   7  -6   25.52    1.09
   5   7  -6   25.31    1.09
  -5  -7   6   24.63    1.09
  -5  -7   6   26.44    1.03
  -5  -7   6   26.39    0.95
   4   7  -6    5.47    0.51
   4   7  -6    6.03    0.60
   4   7  -6    6.88    0.49
   4   7  -6    6.77    0.43
   4   7  -6    5.85    0.48
  -4  -7   6    5.85    0.47
  -4  -7   6    5.59    0.54
  -4  -7   6    6.18    0.39
   3   7  -6   37.25    1.30
   3   7  -6   36.49    1.38
   3   7  -6   37.78    1.35
  -3  -7   6   36.08    1.33
  -3  -7   6   37.76    2.43
  -3  -7   6   38.07    1.43
   2   7  -6   26.64    1.04
   2   7  -6   25.03    1.01
   2   7  -6   26.58    2.90
   2   7  -6   28.66    3.53
   2   7  -6   28.07    1.10
  -2  -7   6   26.31    1.97
  -2  -7   6   27.72    1.15
  -2  -7   6   27.76    1.06
   1   7  -6   19.23    1.22
   1   7  -6   22.10    0.98
   1   7  -6   21.74    0.88
   1   7  -6   17.91    1.82
  -1  -7   6   21.09    2.80
  -1  -7   6   21.21    1.55
  -1  -7   6   21.62    0.90
  -1  -7   6   22.09    0.97
   0   7  -6   19.61    1.47
   0   7  -6   20.04    0.86
   0   7  -6   20.70    0.96
   0  -7   6   19.03    0.84
  -1   7  -6    1.67    0.33
  -1   7  -6    1.45    0.26
  -1   7  -6    1.76    0.70
   1  -7   6    2.18    0.30
  -2   7  -6   14.55    0.82
  -2   7  -6   13.65    1.58
  -2   7  -6   15.33    0.72
   2  -7   6   14.43    0.68
   2  -7   6   14.49    0.80
   2  -7   6   14.27    0.88
  -3   7  -6   19.26    0.94
  -3   7  -6   18.61    0.73
  -3   7  -6   19.31    0.83
   3  -7   6   20.80    1.04
   3  -7   6   18.30    0.92
   3  -7   6   18.97    0.78
  -4   7  -6    9.08    0.44
  -4   7  -6    8.78    0.51
  -4   7  -6    9.03    0.60
   4  -7   6    8.59    0.60
   4  -7   6    9.60    0.45
   4  -7   6    7.52    0.64
  -5   7  -6   46.15    1.51
  -5   7  -6   45.47    1.43
  -5   7  -6   46.19    1.61
   5  -7   6   47.31    1.63
   5  -7   6   45.92    1.68
  -6   7  -6    0.41    0.10
  -6   7  -6    0.56    0.13
  -6   7  -6    0.51    0.17
   6  -7   6    0.38    0.16
   6  -7   6    0.56    0.19
   9   6  -6   12.09    0.69
   9   6  -6   12.22    0.57
   9   6  -6   12.61    0.61
   9   6  -6   11.87    0.72
   9   6  -6   11.80    0.61
   9   6  -6   11.64    0.55
   9   6  -6   11.55    0.58
  -9  -6   6   11.40    0.50
   8   6  -6    0.42    0.20
   8   6  -6    0.28    0.18
   8   6  -6    0.23    0.26
   8   6  -6    0.57    0.23
   8   6  -6    0.56    0.19
   8   6  -6    0.20    0.20
   8   6  -6   -0.04    0.22
  -8  -6   6    0.39    0.15
  -8  -6   6    0.44    0.21
   7   6  -6   87.94    2.68
   7   6  -6   80.48    2.67
   7   6  -6   85.95    2.86
   7   6  -6   85.41    2.82
   7   6  -6   80.60    2.58
   7   6  -6   82.92    2.57
  -7  -6   6   83.12    2.51
   6   6  -6   56.88    1.95
   6   6  -6   55.17    1.99
   6   6  -6   57.99    1.96
   6   6  -6   58.80    2.11
   6   6  -6   56.22    1.87
   6   6  -6   55.73    2.05
  -6  -6   6   56.34    1.78
  -6  -6   6   56.92    1.86
   5   6  -6   27.21    1.12
   5   6  -6   27.08    0.96
   5   6  -6   28.24    1.13
   5   6  -6   26.90    1.27
   5   6  -6   27.50    1.07
   5   6  -6   26.95    1.20
  -5  -6   6   26.32    1.05
  -5  -6   6   27.53    0.98
   4   6  -6  107.23    4.58
   3   6  -6    1.73    0.66
  -3  -6   6    1.21    0.64
  -3  -6   6    3.22    0.91
   2   6  -6    0.04    0.49
   2   6  -6    0.23    0.40
  -2  -6   6    0.18    0.50
  -2  -6   6    0.74    0.62
  -2  -6   6   -0.21    0.55
   1   6  -6    0.28    0.50
   1   6  -6    0.87    0.47
   1   6  -6    0.41    0.32
  -1  -6   6   -0.38    0.48
  -1  -6   6   -0.25    0.59
  -1  -6   6    0.26    0.55
   0   6  -6    2.41    0.70
   0   6  -6    1.74    0.63
   0   6  -6    1.23    0.65
   0   6  -6    1.60    0.72
   0  -6   6    1.39    0.50
   0  -6   6    0.24    0.59
  -1   6  -6   47.75    2.72
  -1   6  -6   45.37    2.47
   1  -6   6   41.85    3.18
   1  -6   6   46.33    2.90
  -2   6  -6    0.09    0.61
  -2   6  -6    0.11    0.15
  -2   6  -6    0.51    0.15
  -2   6  -6    0.62    0.62
  -2   6  -6    0.45    0.25
   2  -6   6   -0.24    0.73
   2  -6   6    0.29    0.17
   2  -6   6   -0.68    0.76
  -3   6  -6    0.97    0.23
  -3   6  -6    0.47    0.15
  -3   6  -6    0.55    0.26
   3  -6   6    1.11    0.22
   3  -6   6    0.68    0.26
   3  -6   6    1.16    0.35
  -4   6  -6    0.26    0.13
  -4   6  -6    0.04    0.14
  -4   6  -6    0.18    0.21
   4  -6   6    0.31    0.24
   4  -6   6    0.09    0.15
   4  -6   6    0.14    0.20
  -5   6  -6    9.36    0.63
  -5   6  -6    9.66    0.53
  -5   6  -6    9.60    0.48
   5  -6   6    9.38    0.70
   5  -6   6    9.52    0.63
  -6   6  -6   49.68    1.73
  -6   6  -6   51.81    1.59
  -6   6  -6   49.32    1.61
   6  -6   6   49.54    1.63
   6  -6   6   52.73    1.85
   6  -6   6   53.20    1.80
  -7   6  -6    2.35    0.27
  -7   6  -6    2.29    0.20
   7  -6   6    2.33    0.23
   7  -6   6    2.32    0.29
   7  -6   6    2.55    0.33
  10   5  -6   17.83    0.72
  10   5  -6   18.76    0.75
  10   5  -6   18.62    0.74
  10   5  -6   18.90    0.83
  10   5  -6   18.86    0.72
   9   5  -6   36.77    1.35
   9   5  -6   36.29    1.29
   9   5  -6   38.93    1.46
   9   5  -6   38.28    1.35
   9   5  -6   36.44    1.30
   9   5  -6   37.78    1.48
   8   5  -6   40.33    1.48
   8   5  -6   41.73    1.64
   8   5  -6   39.18    1.40
   8   5  -6   41.09    1.49
   8   5  -6   38.38    1.37
   8   5  -6   38.65    1.58
   8   5  -6   39.99    1.40
   7   5  -6   57.88    1.88
   7   5  -6   56.72    1.97
   7   5  -6   56.58    2.09
   7   5  -6   57.76    1.88
   7   5  -6   57.48    2.13
   7   5  -6   59.07    1.99
   7   5  -6   55.32    1.87
   6   5  -6    0.52    0.23
   6   5  -6    0.91    0.31
   6   5  -6    0.31    0.26
   6   5  -6    0.33    0.24
   6   5  -6    0.52    0.22
   6   5  -6    0.31    0.18
  -6  -5   6    0.41    0.21
   5   5  -6    4.82    1.04
  -5  -5   6    4.19    0.87
  -5  -5   6    3.01    0.74
   4   5  -6   26.48    1.85
  -4  -5   6   23.72    1.76
   3   5  -6   89.31    3.84
  -3  -5   6   92.41    3.93
  -3  -5   6   89.90    4.02
   2   5  -6   36.97    2.12
   2   5  -6   36.09    2.15
  -2  -5   6   37.73    2.28
  -2  -5   6   39.88    2.21
  -2  -5   6   39.68    2.38
   1   5  -6   17.91    1.43
   1   5  -6   18.87    1.41
   1   5  -6   17.56    1.23
  -1  -5   6   15.15    1.57
  -1  -5   6   16.47    1.74
  -1  -5   6   16.80    1.39
   0   5  -6   31.80    1.99
   0   5  -6   29.33    2.04
   0   5  -6   32.50    1.86
   0   5  -6   30.22    1.79
   0  -5   6   30.02    1.67
   0  -5   6   31.38    2.14
  -1   5  -6    0.67    0.43
  -1   5  -6    0.44    0.40
  -1   5  -6    0.41    0.43
  -1   5  -6   -0.12    0.50
   1  -5   6    0.59    0.56
   1  -5   6    0.16    0.67
  -2   5  -6   36.08    2.29
  -2   5  -6   34.76    2.28
   2  -5   6   33.40    2.72
   2  -5   6   33.21    2.40
  -3   5  -6    9.90    1.45
   3  -5   6    8.23    1.47
  -4   5  -6   75.03    2.35
  -4   5  -6   76.50    2.28
   4  -5   6   74.20    2.51
   4  -5   6   74.69    2.34
   4  -5   6   72.14    2.58
   4  -5   6   75.13    2.26
  -5   5  -6   11.79    0.59
  -5   5  -6   11.70    0.55
   5  -5   6   10.63    0.61
   5  -5   6   10.35    0.70
   5  -5   6   11.44    0.78
  -6   5  -6    2.67    0.27
   6  -5   6    2.86    0.33
   6  -5   6    3.35    0.49
   6  -5   6    3.20    0.43
  -7   5  -6   13.41    0.68
  -7   5  -6   14.37    0.58
   7  -5   6   14.66    0.80
   7  -5   6   13.60    0.63
   7  -5   6   14.12    0.73
  -8   5  -6    8.07    0.45
  -8   5  -6    9.22    0.37
   8  -5   6    8.87    0.48
   8  -5   6    8.40    0.41
   8  -5   6    8.97    0.52
  10   4  -6    0.27    0.18
  10   4  -6    0.74    0.19
  10   4  -6    0.71    0.20
  10   4  -6    0.47    0.22
   9   4  -6    0.27    0.24
   9   4  -6    0.12    0.18
   9   4  -6    0.09    0.18
   9   4  -6   -0.08    0.16
   9   4  -6   -0.15    0.20
   8   4  -6   22.25    0.98
   8   4  -6   20.80    1.06
   8   4  -6   21.49    0.92
   8   4  -6   22.40    0.93
   8   4  -6   21.15    0.98
   8   4  -6   21.09    1.08
   7   4  -6   82.57    2.53
   7   4  -6   82.46    2.54
   7   4  -6   81.43    2.75
   7   4  -6   78.35    2.75
   7   4  -6   77.88    2.49
   7   4  -6   82.77    2.63
   7   4  -6   83.52    2.63
   6   4  -6   42.81    3.03
   5   4  -6   38.66    2.63
   5   4  -6   39.40    2.33
  -5  -4   6   38.65    2.11
  -5  -4   6   36.76    2.14
   4   4  -6   70.56    3.23
   4   4  -6   75.72    3.61
  -4  -4   6   71.30    3.18
  -4  -4   6   71.35    3.13
  -4  -4   6   72.48    3.47
   3   4  -6    3.75    0.76
  -3  -4   6    2.98    0.67
  -3  -4   6    3.45    0.79
  -3  -4   6    2.76    0.63
   2   4  -6    3.56    0.68
   2   4  -6    2.80    0.67
   2   4  -6    3.91    0.45
  -2  -4   6    4.10    0.84
  -2  -4   6    3.74    0.83
  -2  -4   6    2.48    0.60
   1   4  -6   31.93    1.77
   1   4  -6   31.98    1.59
   1   4  -6   29.57    1.74
   1   4  -6   27.97    1.80
  -1  -4   6   30.20    1.79
  -1  -4   6   30.23    1.83
  -1  -4   6   27.56    1.88
   0   4  -6  136.96    4.80
   0   4  -6  135.60    4.87
   0   4  -6  135.39    4.62
   0   4  -6  136.58    5.01
   0  -4   6  130.67    4.60
   0  -4   6  138.83    5.00
   0  -4   6  130.29    5.09
  -1   4  -6   71.66    2.95
  -1   4  -6   66.65    3.03
  -1   4  -6   68.59    3.09
  -1   4  -6   69.46    2.95
   1  -4   6   68.84    2.37
   1  -4   6   68.80    3.29
  -2   4  -6   -0.20    0.34
  -2   4  -6    0.39    0.36
  -2   4  -6    0.58    0.40
   2  -4   6   -0.20    0.58
   2  -4   6   -0.14    0.39
  -3   4  -6    1.65    0.53
  -3   4  -6    0.48    0.45
  -3   4  -6    1.51    0.62
   3  -4   6    1.84    0.71
  -4   4  -6    0.59    0.61
  -4   4  -6    0.67    0.54
  -4   4  -6   -0.13    0.47
  -4   4  -6    0.98    0.55
  -5   4  -6   62.71    1.94
   5  -4   6   61.14    2.01
   5  -4   6   63.99    2.28
   5  -4   6   63.77    2.20
  -6   4  -6    9.30    0.49
   6  -4   6    9.79    0.58
   6  -4   6    9.23    0.73
   6  -4   6   10.59    0.71
  -7   4  -6    2.16    0.24
   7  -4   6    2.58    0.33
   7  -4   6    2.29    0.37
   7  -4   6    1.89    0.39
  -8   4  -6    3.01    0.25
   8  -4   6    3.10    0.30
   8  -4   6    2.39    0.34
   8  -4   6    2.60    0.38
  10   3  -6   27.68    1.01
  10   3  -6   27.07    1.10
  10   3  -6   26.19    0.97
  10   3  -6   25.26    0.96
   9   3  -6   55.76    1.85
   9   3  -6   53.41    1.80
   9   3  -6   53.73    1.96
   9   3  -6   55.17    1.86
   9   3  -6   53.31    1.78
   8   3  -6  131.58    3.96
   8   3  -6  122.59    4.06
   8   3  -6  134.63    3.88
   8   3  -6  131.40    4.10
   8   3  -6  131.97    3.94
   8   3  -6  130.34    3.88
   7   3  -6    8.00    0.66
   7   3  -6    8.14    0.51
   7   3  -6    8.61    0.53
   7   3  -6    8.79    0.59
   7   3  -6    9.20    0.59
   7   3  -6    7.25    0.64
   6   3  -6    2.54    0.86
  -6  -3   6    3.95    1.61
  -6  -3   6    2.18    0.57
   5   3  -6    7.90    1.30
   5   3  -6    7.43    1.06
  -5  -3   6    7.96    0.99
  -5  -3   6    6.38    1.12
  -5  -3   6    6.78    0.91
   4   3  -6  141.36    4.94
   4   3  -6  137.69    5.33
  -4  -3   6  133.84    5.27
  -4  -3   6  129.95    4.79
  -4  -3   6  137.44    4.83
   3   3  -6   87.79    3.43
   3   3  -6   85.78    3.61
  -3  -3   6   88.66    3.43
  -3  -3   6   86.58    3.74
  -3  -3   6   87.31    3.44
   2   3  -6   17.61    1.21
   2   3  -6   15.27    0.81
   2   3  -6   18.56    1.20
  -2  -3   6   16.13    1.40
  -2  -3   6   15.12    1.18
  -2  -3   6   19.80    1.32
   1   3  -6    6.22    0.82
   1   3  -6    6.67    0.73
   1   3  -6    7.23    0.95
   1   3  -6    7.39    0.92
  -1  -3   6    6.55    0.89
  -1  -3   6    6.21    0.84
  -1  -3   6    5.28    0.85
   0   3  -6    1.34    0.42
   0   3  -6    0.82    0.36
   0   3  -6    1.21    0.40
   0   3  -6    1.17    0.44
   0  -3   6    0.70    0.41
   0  -3   6    1.11    0.48
   0  -3   6    1.14    0.46
  -1   3  -6   93.40    3.41
  -1   3  -6   83.19    3.29
  -1   3  -6   91.67    3.53
  -1   3  -6   93.19    3.56
   1  -3   6   87.83    2.98
   1  -3   6   88.44    3.70
  -2   3  -6   75.35    3.12
  -2   3  -6   71.04    3.00
  -2   3  -6   69.80    3.11
  -2   3  -6   73.78    3.00
   2  -3   6   74.13    3.32
   2  -3   6   72.95    3.58
  -3   3  -6   25.47    1.65
  -3   3  -6   28.60    1.86
  -3   3  -6   27.50    1.68
  -3   3  -6   28.15    1.68
   3  -3   6   32.40    2.09
  -4   3  -6   11.98    1.25
  -4   3  -6   10.75    1.28
  -4   3  -6    9.73    1.37
   4  -3   6   10.35    1.45
  -5   3  -6    1.19    0.63
   6  -3   6   19.52    0.84
   6  -3   6   21.73    1.10
   6  -3   6   20.27    1.00
   7  -3   6    1.86    0.29
   7  -3   6    2.12    0.42
   7  -3   6    3.10    0.42
   8  -3   6   39.03    1.50
   8  -3   6   37.80    1.55
   8  -3   6   37.82    1.32
   9  -3   6    8.39    0.57
   9  -3   6    8.53    0.51
   9  -3   6    8.33    0.44
  10   2  -6    2.91    0.37
  10   2  -6    2.21    0.28
  10   2  -6    2.42    0.30
  10   2  -6    2.16    0.27
   9   2  -6    0.19    0.17
   9   2  -6    0.10    0.19
   9   2  -6    0.14    0.19
   9   2  -6    0.46    0.21
   9   2  -6   -0.08    0.22
   8   2  -6   63.36    2.01
   8   2  -6   61.14    2.07
   8   2  -6   61.33    2.05
   8   2  -6   56.48    2.14
   8   2  -6   61.08    1.98
   7   2  -6   76.31    2.58
   7   2  -6   72.55    4.20
   7   2  -6   76.55    2.44
   7   2  -6   73.88    2.42
   7   2  -6   74.79    2.37
   7   2  -6   77.83    4.35
   7   2  -6   73.62    2.34
   6   2  -6   83.90    4.36
   6   2  -6   90.00    4.46
  -6  -2   6   90.56    4.34
  -6  -2   6   86.21    3.43
   5   2  -6   91.95    4.25
   5   2  -6   90.50    4.19
  -5  -2   6   95.32    4.19
  -5  -2   6   88.96    3.48
  -5  -2   6   86.97    3.34
   4   2  -6   47.84    2.25
   4   2  -6   54.21    2.82
   4   2  -6   49.83    2.65
  -4  -2   6   48.67    2.24
  -4  -2   6   45.76    2.19
  -4  -2   6   50.64    2.67
   3   2  -6   98.24    3.48
   3   2  -6   91.46    3.69
  -3  -2   6   87.99    3.79
  -3  -2   6   94.23    3.50
  -3  -2   6   93.52    3.45
   2   2  -6   55.25    1.81
   2   2  -6   59.65    2.39
   2   2  -6   54.16    2.36
  -2  -2   6   58.45    2.65
  -2  -2   6   59.36    2.46
  -2  -2   6   54.28    2.36
   1   2  -6  229.55    7.14
   1   2  -6  228.44    6.80
   1   2  -6  221.87    6.97
   1   2  -6  224.47    7.45
   1   2  -6  234.61    7.08
  -1  -2   6  224.06    7.03
  -1  -2   6  233.63    7.39
  -1  -2   6  235.71    8.26
  -1  -2   6  234.43    7.21
   0   2  -6   42.37    1.92
   0   2  -6   42.89    1.86
   0   2  -6   39.71    1.74
   0   2  -6   39.21    1.80
   0   2  -6   36.82    2.02
   0  -2   6   42.98    2.08
   0  -2   6   36.81    1.74
   0  -2   6   39.62    1.93
  -1   2  -6    6.42    0.82
  -1   2  -6    4.07    0.70
  -1   2  -6    3.96    0.64
  -1   2  -6    4.43    0.70
  -1   2  -6    5.87    0.75
   1  -2   6    4.77    0.57
   1  -2   6    4.84    0.83
  -2   2  -6   70.90    2.77
  -2   2  -6   63.23    2.65
  -2   2  -6   68.83    2.84
  -2   2  -6   65.94    3.01
  -2   2  -6   66.43    2.72
   2  -2   6   63.06    3.22
   2  -2   6   71.88    3.01
  -3   2  -6   11.23    0.96
  -3   2  -6   11.05    0.94
  -3   2  -6    9.22    1.13
  -3   2  -6   11.72    1.18
   3  -2   6    9.29    1.19
  -4   2  -6    9.27    1.01
  -4   2  -6    7.28    1.07
  -4   2  -6   10.39    1.11
  -4   2  -6   10.03    1.17
   4  -2   6   10.18    1.33
  -5   2  -6   39.43    2.39
  -5   2  -6   36.90    1.98
  -6   2  -6   13.26    1.65
   6  -2   6   13.10    0.64
   6  -2   6   13.88    0.78
   7  -2   6    0.36    0.19
   7  -2   6    0.42    0.28
   7  -2   6    0.27    0.23
   8  -2   6    2.53    0.41
   8  -2   6    3.04    0.49
   8  -2   6    3.01    0.35
   9  -2   6   38.47    1.31
   9  -2   6   38.32    1.50
   9  -2   6   39.77    1.45
  10   1  -6   25.54    0.98
  10   1  -6   26.59    1.07
  10   1  -6   25.67    0.95
   9   1  -6   34.12    1.39
   9   1  -6   33.47    1.27
   9   1  -6   33.42    1.24
   8   1  -6    0.75    0.25
   8   1  -6    1.11    0.26
   8   1  -6    1.16    0.28
   8   1  -6    0.89    0.25
   8   1  -6    0.68    0.22
   8   1  -6    0.63    0.28
   7   1  -6   25.88    1.25
   7   1  -6   23.88    2.32
   7   1  -6   22.88    1.05
   7   1  -6   25.01    1.01
   7   1  -6   25.61    2.38
  -7  -1   6   24.64    2.56
   6   1  -6   49.61    3.10
   6   1  -6   47.59    3.00
  -6  -1   6   42.02    2.10
  -6  -1   6   42.05    2.79
   5   1  -6  152.98    5.99
   5   1  -6  150.36    5.92
  -5  -1   6  151.76    5.10
  -5  -1   6  148.88    5.81
  -5  -1   6  145.08    4.92
   4   1  -6  124.14    4.87
   4   1  -6  123.91    4.87
  -4  -1   6  131.34    4.92
  -4  -1   6  120.85    4.28
  -4  -1   6  126.30    4.34
   3   1  -6  301.92    9.30
   3   1  -6  290.41    8.79
   3   1  -6  292.72    9.30
  -3  -1   6  300.50    8.93
  -3  -1   6  305.08    9.43
  -3  -1   6  289.17    8.94
   2   1  -6    0.16    0.29
   2   1  -6    0.04    0.32
   2   1  -6    0.30    0.23
   2   1  -6    0.19    0.26
  -2  -1   6   -0.05    0.27
  -2  -1   6    0.12    0.26
  -2  -1   6    0.06    0.40
   1   1  -6    0.26    0.26
   1   1  -6    0.46    0.26
   1   1  -6    0.62    0.32
   1   1  -6    0.43    0.23
   1   1  -6    0.35    0.27
   1   1  -6    0.35    0.26
  -1  -1   6    0.31    0.31
  -1  -1   6    0.56    0.31
  -1  -1   6    0.31    0.33
   0   1  -6   60.91    2.31
   0   1  -6   62.52    2.40
   0   1  -6   65.05    2.70
   0   1  -6   64.53    2.12
   0   1  -6   58.72    2.37
   0   1  -6   63.07    2.47
   0  -1   6   62.90    2.50
   0  -1   6   64.51    2.38
   0  -1   6   66.71    2.67
  -1   1  -6  175.78    5.46
  -1   1  -6  165.42    5.41
  -1   1  -6  164.97    5.37
  -1   1  -6  181.39    5.47
  -1   1  -6  169.82    5.76
   1  -1   6  172.44    5.61
   1  -1   6  169.80    5.12
   1  -1   6  169.74    5.48
  -2   1  -6    3.36    0.61
  -2   1  -6    2.67    0.47
  -2   1  -6    3.62    0.57
  -2   1  -6    3.20    0.66
  -2   1  -6    4.21    0.68
   2  -1   6    2.98    0.59
  -3   1  -6   12.01    1.02
  -3   1  -6   14.55    1.39
  -3   1  -6   11.66    0.91
  -3   1  -6    9.74    1.22
  -3   1  -6   11.84    0.91
   3  -1   6   12.34    1.08
  -4   1  -6    6.83    0.80
  -4   1  -6    7.19    0.81
  -4   1  -6    7.07    0.96
  -4   1  -6    6.95    1.01
   4  -1   6    6.47    0.97
  -5   1  -6    6.09    0.98
  -5   1  -6    3.66    0.61
  -5   1  -6    6.50    1.13
  -6   1  -6   11.94    0.98
  -6   1  -6   10.85    1.44
   7  -1   6   15.33    0.92
   7  -1   6   16.15    0.72
   7  -1   6   14.80    0.85
   8  -1   6   11.74    0.72
   8  -1   6    8.33    0.72
   8  -1   6    9.72    0.55
   9  -1   6   17.61    0.74
   9  -1   6   16.60    0.86
   9  -1   6   16.32    0.93
  10  -1   6    4.94    0.33
  10  -1   6    5.83    0.49
  10  -1   6    5.50    0.39
  10   0  -6   11.08    0.58
  10   0  -6   12.29    0.66
  10   0  -6   12.26    0.56
   9   0  -6   42.24    1.44
   9   0  -6   40.57    1.44
   9   0  -6   40.15    1.56
   9   0  -6   40.60    1.47
   9   0  -6   43.24    1.56
   8   0  -6   74.97    2.44
   8   0  -6   77.17    2.56
   8   0  -6   78.28    2.59
   8   0  -6   77.36    2.44
   8   0  -6   77.34    2.49
   7   0  -6   54.88    1.92
   7   0  -6   57.31    1.92
   7   0  -6   66.87    3.84
   7   0  -6   56.89    1.95
   7   0  -6   59.10    2.10
   7   0  -6   57.10    1.99
  -7   0   6   54.18    3.45
   6   0  -6   55.74    3.35
   6   0  -6   50.00    3.14
  -6   0   6   52.39    3.11
  -6   0   6   47.85    2.26
   5   0  -6   22.22    1.83
   5   0  -6   21.72    1.84
  -5   0   6   21.64    1.81
  -5   0   6   19.09    1.23
  -5   0   6   21.18    1.32
   4   0  -6   90.54    3.92
   4   0  -6   96.28    3.89
  -4   0   6   89.16    3.31
  -4   0   6   84.00    3.27
  -4   0   6   91.34    3.81
   3   0  -6    8.50    1.03
   3   0  -6    8.41    1.05
   3   0  -6    8.23    0.85
  -3   0   6    8.69    0.92
  -3   0   6    9.61    0.82
  -3   0   6    8.89    1.05
   2   0  -6   83.70    3.22
   2   0  -6   79.86    2.84
   2   0  -6   85.44    3.20
   2   0  -6   89.06    2.98
   2   0  -6   84.57    3.16
  -2   0   6   79.03    2.91
  -2   0   6   89.98    3.14
  -2   0   6   83.75    3.28
  -2   0   6   85.44    3.02
   1   0  -6  215.57    6.55
   1   0  -6  212.41    6.86
   1   0  -6  223.35    6.46
   1   0  -6  214.16    6.61
   1   0  -6  224.64    6.62
   1   0  -6  213.12    6.51
  -1   0   6  218.78    6.55
  -1   0   6  204.89    6.79
  -1   0   6  234.17    6.77
  -1   0   6  221.78    6.64
   0   0  -6   81.57    2.84
   0   0  -6   75.06    2.73
   0   0  -6   79.12    2.58
   0   0  -6   73.91    2.61
   0   0  -6   83.70    3.10
   0   0   6   84.34    2.95
   0   0   6   77.33    2.94
   0   0   6   73.85    2.79
   0   0   6   83.14    2.88
  -1   0  -6    0.89    0.30
  -1   0  -6    1.19    0.25
  -1   0  -6    0.52    0.34
  -1   0  -6    1.07    0.36
  -1   0  -6    1.29    0.33
  -1   0  -6    1.12    0.36
   1   0   6    0.94    0.37
   1   0   6    0.86    0.34
   1   0   6    0.74    0.35
  -2   0  -6  169.98    5.92
  -2   0  -6  178.21    5.45
  -2   0  -6  168.49    5.55
  -2   0  -6  180.71    5.60
  -2   0  -6  175.37    5.40
   2   0   6  178.01    5.73
   2   0   6  171.11    5.52
  -3   0  -6    4.66    0.72
  -3   0  -6    5.62    0.66
  -3   0  -6    5.23    0.88
  -3   0  -6    5.78    0.81
  -3   0  -6    5.36    0.63
   3   0   6    4.52    0.66
  -4   0  -6  198.75    6.24
  -4   0  -6  204.91    6.67
  -4   0  -6  202.76    6.25
  -4   0  -6  208.87    6.84
   4   0   6  198.86    6.68
  -5   0  -6   11.55    1.34
  -5   0  -6   14.56    0.99
  -5   0  -6   10.73    1.29
  -6   0  -6    1.51    0.62
  -6   0  -6    1.61    0.42
   6   0   6    1.21    0.28
  -7   0  -6    1.98    0.80
   7   0   6    3.01    0.32
   7   0   6    3.28    0.45
   7   0   6    3.20    0.36
   7   0   6    2.65    0.46
   7   0   6    3.36    0.44
   8   0   6   14.17    0.86
   8   0   6   13.34    0.66
   8   0   6   14.04    0.90
   8   0   6   14.43    0.82
   9   0   6   60.57    2.11
   9   0   6   60.92    1.95
   9   0   6   63.79    2.25
  10   0   6   10.26    0.58
  10   0   6   10.01    0.58
  10   0   6   12.97    0.72
  10  -1  -6    9.40    0.50
  10  -1  -6    9.58    0.48
   9  -1  -6    0.07    0.16
   9  -1  -6    0.33    0.21
   9  -1  -6    0.32    0.20
   9  -1  -6    0.19    0.24
   8  -1  -6   20.82    1.00
   8  -1  -6   19.72    0.89
   8  -1  -6   21.37    0.92
   8  -1  -6   20.73    0.89
   8  -1  -6   18.02    0.94
   7  -1  -6  129.40    3.76
   7  -1  -6  114.76    4.43
   7  -1  -6  122.71    3.74
   7  -1  -6  129.37    3.80
   7  -1  -6  132.04    3.90
   6  -1  -6    8.72    1.59
   6  -1  -6   14.83    1.96
  -6   1   6   10.08    1.06
  -6   1   6   10.81    1.69
   5  -1  -6   45.59    2.85
   5  -1  -6   44.00    2.67
  -5   1   6   47.32    2.75
  -5   1   6   46.43    2.09
  -5   1   6   45.12    2.10
   4  -1  -6  132.26    5.00
   4  -1  -6  129.90    5.14
   4  -1  -6  121.80    4.48
  -4   1   6  126.64    4.41
  -4   1   6  129.24    4.93
  -4   1   6  130.73    4.38
   3  -1  -6    3.48    0.70
   3  -1  -6    2.55    0.67
   3  -1  -6    3.29    0.57
  -3   1   6    2.60    0.54
  -3   1   6    3.03    0.60
  -3   1   6    3.44    0.55
  -3   1   6    1.88    0.58
   2  -1  -6    6.42    0.71
   2  -1  -6    6.93    0.83
   2  -1  -6    5.77    0.80
   2  -1  -6    5.00    0.65
  -2   1   6    6.04    0.73
  -2   1   6    5.38    0.69
  -2   1   6    6.83    0.80
  -2   1   6    4.88    0.71
   1  -1  -6  110.19    3.82
   1  -1  -6  108.99    3.72
   1  -1  -6  104.40    3.64
   1  -1  -6  108.60    3.59
   1  -1  -6  105.19    3.47
   1  -1  -6  113.87    3.60
  -1   1   6  109.48    3.81
  -1   1   6  111.04    3.74
  -1   1   6  119.54    3.82
  -1   1   6  115.56    3.71
   0  -1  -6  342.06   10.18
   0  -1  -6  367.31   10.08
   0  -1  -6  355.65   10.25
   0  -1  -6  348.44   10.11
   0  -1  -6  366.69   10.50
   0   1   6  369.41   10.37
   0   1   6  332.86   10.22
   0   1   6  359.67   10.37
   0   1   6  345.32   10.29
  -1  -1  -6   77.22    2.50
  -1  -1  -6   72.99    2.63
  -1  -1  -6   79.36    2.68
  -1  -1  -6   76.13    2.96
  -1  -1  -6   72.02    2.60
   1   1   6   71.61    2.72
   1   1   6   74.43    2.82
   1   1   6   68.95    2.62
  -2  -1  -6   23.35    1.50
  -2  -1  -6   23.31    1.07
  -2  -1  -6   23.58    1.28
  -2  -1  -6   25.83    1.26
  -2  -1  -6   24.23    1.21
   2   1   6   27.35    1.48
   2   1   6   22.24    1.14
  -3  -1  -6   17.08    1.01
  -3  -1  -6   16.85    1.35
  -3  -1  -6   18.17    1.20
  -3  -1  -6   18.21    1.05
   3   1   6   17.40    1.28
  -4  -1  -6    3.83    0.53
  -4  -1  -6    3.91    0.55
  -4  -1  -6    4.43    0.72
  -5  -1  -6  122.97    4.61
  -5  -1  -6  121.22    4.03
  -5  -1  -6  122.08    4.72
  -6  -1  -6   34.20    2.16
  -6  -1  -6   39.80    2.39
  -6  -1  -6   35.30    1.63
   6   1   6   35.94    1.39
  -7  -1  -6   14.94    1.76
   7   1   6   19.35    0.95
   8   1   6   23.21    1.12
   8   1   6   23.28    1.08
   8   1   6   23.86    1.19
   8   1   6   23.31    0.96
   9   1   6   -0.05    0.25
   9   1   6    0.09    0.20
   9   1   6   -0.06    0.20
  10   1   6   15.59    0.81
  10   1   6   17.11    0.80
  10   1   6   18.47    0.94
  10  -2  -6   19.78    0.73
  10  -2  -6   18.52    0.73
   9  -2  -6   48.24    1.61
   9  -2  -6   48.86    1.65
   8  -2  -6   81.82    2.56
   8  -2  -6   85.47    2.86
   8  -2  -6   77.44    2.66
   8  -2  -6   81.68    2.59
   7  -2  -6    0.65    0.24
   7  -2  -6    0.99    0.29
   7  -2  -6    0.93    0.24
   6  -2  -6    0.62    0.67
   6  -2  -6    0.81    0.71
  -6   2   6   -0.10    0.60
  -6   2   6    0.01    0.34
   5  -2  -6    1.06    0.66
   5  -2  -6    0.48    0.50
  -5   2   6    1.21    0.67
  -5   2   6    1.25    0.40
  -5   2   6    1.57    0.62
  -5   2   6    1.23    0.45
   4  -2  -6   74.78    3.47
   4  -2  -6   72.90    3.61
   4  -2  -6   76.80    3.07
  -4   2   6   73.18    3.24
  -4   2   6   72.73    2.96
  -4   2   6   75.04    2.93
  -4   2   6   77.55    3.46
   3  -2  -6  235.41    7.87
   3  -2  -6  246.63    7.68
   3  -2  -6  224.51    7.25
  -3   2   6  229.71    7.49
  -3   2   6  235.84    7.20
  -3   2   6  233.95    7.32
   2  -2  -6  140.93    4.75
   2  -2  -6  145.85    4.92
   2  -2  -6  156.06    5.25
  -2   2   6  147.03    4.76
  -2   2   6  153.55    4.89
  -2   2   6  141.33    4.94
  -2   2   6  149.15    4.99
   1  -2  -6  194.90    6.14
   1  -2  -6  196.75    6.34
   1  -2  -6  198.45    6.04
   1  -2  -6  191.56    6.10
   1  -2  -6  194.65    6.02
  -1   2   6  201.16    6.11
  -1   2   6  196.62    6.19
  -1   2   6  212.10    6.24
  -1   2   6  206.79    6.32
   0  -2  -6   64.60    2.36
   0  -2  -6   61.69    2.34
   0  -2  -6   63.35    2.44
   0  -2  -6   54.44    2.09
   0  -2  -6   64.42    2.27
   0  -2  -6   59.79    2.27
   0   2   6   61.31    2.47
   0   2   6   59.14    2.25
   0   2   6   60.60    2.32
   0   2   6   62.93    2.39
  -1  -2  -6   11.68    0.79
  -1  -2  -6   12.26    0.84
  -1  -2  -6   11.23    0.79
  -1  -2  -6   10.84    0.92
  -1  -2  -6   12.92    0.81
   1   2   6   12.26    0.88
   1   2   6   11.24    0.93
  -2  -2  -6  235.76    7.54
  -2  -2  -6  226.06    7.08
  -2  -2  -6  238.08    7.07
  -2  -2  -6  238.29    6.99
  -2  -2  -6  235.47    6.99
   2   2   6  238.38    7.44
  -3  -2  -6   29.05    1.82
  -3  -2  -6   33.79    1.48
  -3  -2  -6   30.45    1.41
  -3  -2  -6   30.73    1.41
  -3  -2  -6   29.19    1.54
   3   2   6   31.43    1.77
  -4  -2  -6  217.18    6.54
  -4  -2  -6  209.63    6.52
  -4  -2  -6  222.84    6.98
  -5  -2  -6    0.94    0.44
  -5  -2  -6    0.50    0.27
  -6  -2  -6    2.67    0.75
  -6  -2  -6    2.67    0.48
   6   2   6    2.33    0.34
  -7  -2  -6    0.19    0.29
  -7  -2  -6    0.43    0.60
  -7  -2  -6    1.02    0.62
   7   2   6    0.22    0.21
   8   2   6   60.78    2.23
   8   2   6   57.84    2.07
   8   2   6   61.60    2.19
   8   2   6   60.66    1.99
   9   2   6   18.58    0.81
   9   2   6   18.37    0.89
   9   2   6   17.76    0.96
   9   2   6   17.47    1.00
  10   2   6    7.71    0.60
  10   2   6    8.25    0.67
  10   2   6    8.50    0.54
   9  -3  -6    8.73    0.49
   9  -3  -6    9.54    0.53
   8  -3  -6   36.71    1.38
   8  -3  -6   39.37    1.37
   7  -3  -6   96.67    3.01
   7  -3  -6   99.52    3.12
   7  -3  -6   94.96    2.97
   6  -3  -6   41.35    3.27
   6  -3  -6   45.91    3.10
  -6   3   6   38.99    2.89
   5  -3  -6  137.50    5.70
   5  -3  -6  136.86    6.05
  -5   3   6  138.10    5.67
  -5   3   6  134.61    4.83
  -5   3   6  126.60    4.72
  -5   3   6  131.61    5.39
   4  -3  -6   15.18    1.86
   4  -3  -6   13.37    1.62
   4  -3  -6   14.89    1.43
  -4   3   6   12.76    1.06
  -4   3   6   11.75    1.05
  -4   3   6   12.38    1.42
   3  -3  -6   34.38    2.09
   3  -3  -6   40.45    2.41
   3  -3  -6   33.31    1.79
  -3   3   6   37.17    2.10
  -3   3   6   35.41    1.77
  -3   3   6   33.39    1.81
   2  -3  -6    0.30    0.33
   2  -3  -6    1.54    0.44
   2  -3  -6    0.44    0.41
  -2   3   6    1.58    0.40
  -2   3   6    0.35    0.31
  -2   3   6    0.70    0.39
   1  -3  -6  128.89    4.41
   1  -3  -6  132.02    4.14
   1  -3  -6  136.46    4.42
   1  -3  -6  137.00    4.49
   1  -3  -6  137.60    4.79
  -1   3   6  141.01    4.56
  -1   3   6  143.24    4.71
  -1   3   6  127.37    4.42
  -1   3   6  127.09    4.40
   0  -3  -6   85.73    3.04
   0  -3  -6   84.96    3.04
   0  -3  -6   83.42    2.98
   0   3   6   89.21    3.12
   0   3   6   79.80    2.87
   0   3   6   82.58    3.21
  -1  -3  -6   14.79    0.96
  -1  -3  -6   16.39    1.00
  -1  -3  -6   16.26    1.13
  -1  -3  -6   15.07    0.88
  -1  -3  -6   16.84    1.03
   1   3   6   17.03    1.21
   1   3   6   16.88    1.07
   1   3   6   14.86    0.91
  -2  -3  -6   10.72    0.82
  -2  -3  -6   11.46    0.82
  -2  -3  -6   11.25    0.85
  -2  -3  -6   11.98    1.03
   2   3   6   10.86    1.00
  -3  -3  -6    8.47    0.71
  -3  -3  -6    5.38    0.68
  -3  -3  -6    6.83    0.94
  -3  -3  -6    8.37    0.74
   3   3   6    9.42    1.12
  -4  -3  -6    1.06    0.37
  -4  -3  -6    0.73    0.30
  -4  -3  -6    0.93    0.37
   4   3   6    0.89    0.46
  -5  -3  -6   57.33    2.79
  -5  -3  -6   67.29    2.45
  -5  -3  -6   62.35    2.62
  -6  -3  -6   17.10    1.08
  -6  -3  -6   19.30    1.55
   6   3   6   16.44    0.84
  -7  -3  -6   13.69    1.67
  -7  -3  -6   13.88    1.04
   7   3   6   14.97    0.83
   8   3   6    0.74    0.31
   8   3   6    0.76    0.21
   8   3   6    1.17    0.33
   8   3   6    1.05    0.24
   8   3   6    1.04    0.27
   9   3   6   27.29    1.21
   9   3   6   26.26    1.11
   9   3   6   24.87    1.24
   9   3   6   25.05    1.01
  10   3   6   10.56    0.53
  10   3   6   10.45    0.69
  10   3   6   10.96    0.77
  10   3   6   11.16    0.61
  11   3   6   17.46    0.69
   9  -4  -6   29.67    1.04
   9  -4  -6   29.20    1.02
   8  -4  -6    0.41    0.19
   8  -4  -6    0.73    0.19
   7  -4  -6   -0.06    0.14
   7  -4  -6    0.05    0.17
   6  -4  -6   16.45    0.84
   6  -4  -6   15.76    0.78
   6  -4  -6   15.48    0.73
   5  -4  -6   78.51    4.07
   5  -4  -6   80.39    4.48
  -5   4   6   78.36    3.96
  -5   4   6   68.84    3.20
  -5   4   6   75.41    3.31
   4  -4  -6  226.75    8.58
   4  -4  -6  222.82    8.22
  -4   4   6  227.00    7.48
  -4   4   6  235.34    8.14
  -4   4   6  224.02    7.49
   3  -4  -6  155.67    5.76
   3  -4  -6  147.74    5.23
   3  -4  -6  152.58    6.06
  -3   4   6  147.11    5.68
  -3   4   6  159.24    5.40
  -3   4   6  146.80    5.20
   2  -4  -6   74.54    3.46
   2  -4  -6   69.24    2.84
   2  -4  -6   72.63    3.13
  -2   4   6   63.23    2.76
  -2   4   6   68.84    2.91
  -2   4   6   71.51    3.17
   1  -4  -6   17.27    0.96
   1  -4  -6   18.63    1.17
   1  -4  -6   17.13    1.21
   1  -4  -6   17.62    1.44
   1  -4  -6   16.73    1.19
  -1   4   6   17.11    1.16
  -1   4   6   16.93    1.18
  -1   4   6   16.46    1.10
  -1   4   6   15.06    1.25
   0  -4  -6  105.67    3.68
   0  -4  -6  111.86    3.83
   0  -4  -6  110.25    3.89
   0   4   6  114.98    3.95
   0   4   6  119.16    4.18
   0   4   6  104.07    3.69
  -1  -4  -6   59.08    2.43
  -1  -4  -6   59.81    2.40
  -1  -4  -6   60.11    2.44
  -1  -4  -6   66.35    2.52
  -1  -4  -6   61.36    2.55
   1   4   6   59.48    2.51
   1   4   6   60.77    2.28
   1   4   6   60.33    2.27
   1   4   6   67.10    2.79
  -2  -4  -6   32.04    1.61
  -2  -4  -6   32.67    1.86
  -2  -4  -6   30.78    1.56
  -2  -4  -6   36.20    1.69
   2   4   6   32.34    1.87
  -3  -4  -6   22.68    1.36
  -3  -4  -6   22.27    1.30
  -3  -4  -6   21.41    1.23
   3   4   6   20.79    1.54
  -4  -4  -6  121.84    4.06
  -4  -4  -6  117.78    4.23
  -4  -4  -6  120.45    4.10
   4   4   6  113.75    4.51
  -5  -4  -6   16.90    1.28
  -5  -4  -6   15.41    1.07
  -5  -4  -6   16.15    1.07
  -6  -4  -6    0.69    0.52
  -6  -4  -6    1.02    0.40
  -6  -4  -6    1.32    0.52
   6   4   6    0.64    0.24
  -7  -4  -6   13.81    1.68
   7   4   6   14.30    0.81
   8   4   6   27.49    1.10
   8   4   6   29.07    1.30
   8   4   6   28.79    1.20
   8   4   6   29.07    1.37
   8   4   6   31.19    1.15
   8   4   6   29.91    1.16
   9   4   6   25.99    1.03
   9   4   6   25.27    1.09
   9   4   6   26.41    1.29
   9   4   6   27.21    1.05
   9   4   6   26.63    1.21
  10   4   6    0.62    0.18
  10   4   6    0.19    0.18
  10   4   6    0.49    0.25
  11   4   6    3.85    0.34
  11   4   6    4.97    0.30
   8  -5  -6   43.16    1.46
   8  -5  -6   44.04    1.44
  -8   5   6   43.71    1.37
   7  -5  -6   53.79    1.76
   7  -5  -6   52.75    1.81
  -7   5   6   54.90    1.70
   6  -5  -6   39.43    1.38
   5  -5  -6   20.45    2.62
   5  -5  -6   20.28    0.89
   5  -5  -6   18.78    0.83
   5  -5  -6   22.90    2.13
  -5   5   6   21.89    2.10
   4  -5  -6   10.91    1.66
   4  -5  -6   13.67    2.07
  -4   5   6    8.61    1.21
  -4   5   6    9.52    1.44
  -4   5   6   12.76    1.48
   3  -5  -6   32.06    2.50
   3  -5  -6   31.39    2.21
  -3   5   6   29.23    1.84
  -3   5   6   31.17    2.23
  -3   5   6   33.01    2.00
   2  -5  -6  113.36    4.53
   2  -5  -6  113.47    4.17
   2  -5  -6  119.33    5.02
  -2   5   6  103.31    4.70
  -2   5   6  107.61    4.55
  -2   5   6  111.53    4.28
   1  -5  -6  162.35    5.73
   1  -5  -6  165.72    5.05
   1  -5  -6  164.25    5.49
   1  -5  -6  167.10    6.21
  -1   5   6  168.37    5.71
  -1   5   6  167.21    5.91
  -1   5   6  155.81    5.37
   0  -5  -6   93.81    3.62
   0  -5  -6   95.49    3.34
   0  -5  -6   94.07    3.49
   0   5   6   93.34    3.80
   0   5   6   93.28    3.37
   0   5   6   90.48    3.61
  -1  -5  -6    3.20    0.61
  -1  -5  -6    2.44    0.57
  -1  -5  -6    2.32    0.57
   1   5   6    1.84    0.53
   1   5   6    1.86    0.42
   1   5   6    2.68    0.65
   1   5   6    2.39    0.47
  -2  -5  -6   -0.16    0.27
  -2  -5  -6    0.28    0.34
  -2  -5  -6    0.18    0.32
  -2  -5  -6   -0.22    0.26
   2   5   6    0.70    0.45
   2   5   6    0.05    0.28
   2   5   6    0.10    0.26
  -3  -5  -6    6.20    0.77
  -3  -5  -6    5.22    0.76
  -3  -5  -6    4.45    0.79
   3   5   6    5.69    1.00
  -4  -5  -6   53.41    2.38
  -4  -5  -6   51.17    2.30
  -4  -5  -6   56.72    2.55
  -5  -5  -6   77.65    3.34
  -5  -5  -6   80.07    3.11
  -5  -5  -6   75.57    3.04
  -6  -5  -6   17.00    1.65
  -6  -5  -6   16.26    1.20
   6   5   6   17.46    0.86
  -7  -5  -6   29.30    2.16
   7   5   6   28.42    1.12
   7   5   6   29.04    1.16
   7   5   6   27.98    1.23
   7   5   6   28.87    1.19
   7   5   6   29.26    1.12
   8   5   6    0.22    0.17
   8   5   6    0.53    0.23
   8   5   6    0.60    0.27
   8   5   6    0.34    0.22
   8   5   6    0.36    0.20
   8   5   6    0.43    0.19
   9   5   6   15.93    0.80
   9   5   6   18.55    0.94
   9   5   6   15.69    0.74
   9   5   6   15.17    0.77
   9   5   6   17.21    0.77
  10   5   6    9.44    0.51
  10   5   6    9.78    0.52
  10   5   6    9.71    0.55
  10   5   6    8.44    0.62
  11   5   6    2.04    0.21
   8  -6  -6    5.30    0.31
   8  -6  -6    5.42    0.37
  -8   6   6    5.71    0.35
  -8   6   6    5.31    0.29
   7  -6  -6    7.55    0.50
   7  -6  -6    7.69    0.45
  -7   6   6    9.16    0.43
   6  -6  -6   27.45    1.11
   6  -6  -6   28.44    1.05
  -6   6   6   29.53    1.03
   5  -6  -6   43.23    1.57
  -5   6   6   47.57    1.49
  -5   6   6   43.44    1.52
  -5   6   6   44.27    1.82
   4  -6  -6   94.13    5.07
   4  -6  -6   83.04    2.78
   4  -6  -6   76.02    4.26
  -4   6   6   81.75    2.75
  -4   6   6   84.27    4.33
   3  -6  -6   17.94    2.10
   3  -6  -6   21.09    2.59
  -3   6   6   20.09    1.91
  -3   6   6   19.25    1.65
   2  -6  -6    6.23    1.31
   2  -6  -6    8.87    1.34
  -2   6   6    9.84    1.30
  -2   6   6    6.35    1.15
   1  -6  -6    0.68    0.55
   1  -6  -6    0.34    0.40
   1  -6  -6    0.51    0.27
   1  -6  -6    0.24    0.44
  -1   6   6    0.25    0.40
  -1   6   6    1.30    0.49
  -1   6   6    0.42    0.39
   0  -6  -6  121.62    4.66
   0  -6  -6  129.15    4.28
   0  -6  -6  124.39    4.50
   0   6   6  118.52    4.81
   0   6   6  123.99    4.70
   0   6   6  122.31    4.33
  -1  -6  -6    9.83    1.13
  -1  -6  -6   11.51    1.21
  -1  -6  -6   13.92    1.17
   1   6   6   12.57    0.95
   1   6   6    8.95    1.14
   1   6   6   11.75    1.39
   1   6   6   13.35    1.04
  -2  -6  -6   26.24    1.62
  -2  -6  -6   22.13    1.56
  -2  -6  -6   23.67    1.57
   2   6   6   25.50    1.52
   2   6   6   22.97    1.80
  -3  -6  -6   37.47    2.05
  -3  -6  -6   38.42    2.07
  -3  -6  -6   35.83    1.96
  -4  -6  -6    1.66    0.63
  -4  -6  -6    2.79    0.60
  -4  -6  -6    2.96    0.68
  -5  -6  -6   27.58    1.69
  -5  -6  -6   29.04    1.73
  -5  -6  -6   27.49    1.87
  -6  -6  -6   12.03    1.28
  -6  -6  -6   14.12    1.59
   6   6   6   11.30    0.69
   7   6   6   13.88    0.75
   7   6   6   14.46    0.73
   7   6   6   13.45    0.72
   7   6   6   13.20    0.68
   7   6   6   13.74    0.79
   7   6   6   13.75    0.69
   8   6   6   46.13    1.60
   8   6   6   47.82    1.77
   8   6   6   47.15    1.66
   8   6   6   46.76    1.68
   8   6   6   46.42    1.61
   9   6   6    0.13    0.20
   9   6   6    0.04    0.15
   9   6   6    0.15    0.17
   9   6   6    0.38    0.21
   9   6   6   -0.14    0.20
  10   6   6    0.93    0.24
  10   6   6    1.10    0.24
  10   6   6    1.06    0.20
  10   6   6    1.12    0.21
  10   6   6    0.83    0.22
   7  -7  -6    2.29    0.27
  -7   7   6    2.36    0.22
  -7   7   6    1.78    0.24
   6  -7  -6    4.01    0.40
  -6   7   6    3.88    0.30
  -6   7   6    4.49    0.34
  -6   7   6    4.11    0.41
   5  -7  -6    3.19    0.38
  -5   7   6    2.74    0.32
  -5   7   6    2.76    0.29
   4  -7  -6   55.40    1.89
   4  -7  -6   57.23    1.77
  -4   7   6   55.67    1.78
  -4   7   6   56.45    1.85
  -4   7   6   55.45    2.00
   3  -7  -6   78.16    2.36
   3  -7  -6   82.70    4.70
   3  -7  -6   76.66    2.45
   3  -7  -6   79.37    4.23
  -3   7   6   80.94    2.35
  -3   7   6   80.19    4.23
  -3   7   6   71.15    2.56
  -3   7   6   74.93    2.41
   2  -7  -6   71.43    4.15
   2  -7  -6   61.56    3.50
  -2   7   6   64.11    3.32
  -2   7   6   61.90    3.51
  -2   7   6   63.37    3.06
   1  -7  -6  190.69    7.60
  -1   7   6  185.56    6.39
  -1   7   6  180.01    6.78
  -1   7   6  188.47    7.03
   0  -7  -6   14.63    1.16
   0   7   6   16.60    1.30
   0   7   6   17.34    1.81
   0   7   6   14.63    1.71
  -1  -7  -6   17.41    1.48
  -1  -7  -6   15.00    1.45
  -1  -7  -6   16.17    1.34
   1   7   6   18.15    1.32
   1   7   6   16.05    1.80
   1   7   6   15.15    1.13
  -2  -7  -6   29.38    1.87
  -2  -7  -6   31.40    1.97
  -2  -7  -6   29.25    1.87
   2   7   6   29.43    1.80
  -3  -7  -6  107.70    4.32
  -3  -7  -6  106.89    4.33
   3   7   6  106.12    4.24
  -4  -7  -6   54.98    2.78
  -4  -7  -6   56.45    2.89
  -4  -7  -6   60.03    2.90
  -5  -7  -6    5.28    0.93
  -5  -7  -6    6.29    1.00
  -5  -7  -6    8.01    1.26
  -6  -7  -6    2.39    0.84
   6   7   6    3.19    0.36
   6   7   6    3.05    0.39
   6   7   6    2.67    0.31
   6   7   6    2.92    0.35
   7   7   6    0.27    0.19
   7   7   6    0.24    0.17
   7   7   6    0.37    0.19
   7   7   6    0.16    0.21
   8   7   6   17.74    0.87
   8   7   6   19.14    0.83
   8   7   6   19.38    0.88
   8   7   6   18.22    0.82
   9   7   6   48.19    1.65
   9   7   6   45.10    1.62
   9   7   6   47.69    1.58
   9   7   6   48.66    1.60
  10   7   6    0.55    0.17
  10   7   6    0.42    0.19
  10   7   6    0.33    0.16
  10   7   6    0.33    0.14
   6  -8  -6   18.39    0.76
  -6   8   6   19.20    0.77
  -6   8   6   17.94    0.71
  -6   8   6   17.89    0.66
   5  -8  -6   38.61    1.40
  -5   8   6   40.96    1.30
  -5   8   6   39.35    1.36
  -5   8   6   39.42    1.44
   4  -8  -6    2.39    0.33
   4  -8  -6    1.99    0.25
  -4   8   6    2.32    0.30
  -4   8   6    1.75    0.32
  -4   8   6    2.00    0.24
   3  -8  -6    4.75    0.45
   3  -8  -6    5.59    0.40
  -3   8   6    5.03    0.50
  -3   8   6    5.66    0.37
  -3   8   6    6.02    0.45
  -3   8   6    5.68    0.52
   2  -8  -6    0.41    0.17
   2  -8  -6    1.04    0.25
  -2   8   6    0.35    0.21
  -2   8   6    0.56    0.19
  -2   8   6    0.52    0.15
  -2   8   6    0.26    0.23
  -2   8   6    0.97    0.59
   1  -8  -6   48.33    3.43
  -1   8   6   48.07    2.53
  -1   8   6   45.09    2.98
   0  -8  -6  167.32    5.47
   0  -8  -6  171.92    7.34
   0   8   6  165.91    6.58
   0   8   6  178.03    5.91
  -1  -8  -6   21.64    2.15
  -1  -8  -6   21.27    1.51
   1   8   6   19.19    1.30
  -2  -8  -6   17.77    1.86
  -2  -8  -6   17.27    1.74
  -2  -8  -6   15.27    1.62
   2   8   6   17.83    1.71
  -3  -8  -6   11.50    1.51
  -3  -8  -6   11.38    1.51
  -3  -8  -6    9.29    1.33
   3   8   6    5.69    1.02
  -4  -8  -6    9.98    1.37
  -5  -8  -6   27.44    0.97
  -5  -8  -6   25.78    1.02
   5   8   6   26.57    1.11
   5   8   6   27.35    1.08
   5   8   6   27.47    1.31
   5   8   6   25.65    0.94
  -6  -8  -6    0.97    0.21
  -6  -8  -6    0.73    0.17
   6   8   6    1.20    0.36
   6   8   6    0.43    0.23
   6   8   6    0.56    0.21
   6   8   6    0.67    0.20
  -7  -8  -6    6.86    0.41
   7   8   6    7.71    0.48
   7   8   6    7.66    0.56
   7   8   6    7.37    0.53
   7   8   6    8.23    0.49
  -8  -8  -6    1.17    0.19
   8   8   6    0.61    0.20
   8   8   6    0.84    0.24
   8   8   6    0.83    0.24
   8   8   6    0.97    0.23
  -9  -8  -6    0.01    0.10
   9   8   6    0.28    0.16
   9   8   6    0.19    0.18
   9   8   6    0.12    0.17
   9   8   6    0.03    0.14
 -10  -8  -6    2.91    0.20
  10   8   6    2.88    0.27
  10   8   6    2.84    0.29
  10   8   6    2.55    0.26
  10   8   6    3.50    0.29
   5  -9  -6   24.81    0.92
  -5   9   6   24.61    0.88
  -5   9   6   21.73    0.90
  -5   9   6   23.60    0.92
   4  -9  -6   82.79    2.47
   4  -9  -6   85.95    2.62
  -4   9   6   87.23    2.66
  -4   9   6   85.46    2.59
  -4   9   6   81.55    2.71
   3  -9  -6   22.08    0.93
   3  -9  -6   20.62    0.83
  -3   9   6   20.98    0.89
  -3   9   6   20.31    0.98
  -3   9   6   22.26    0.97
   2  -9  -6   37.18    1.37
   2  -9  -6   37.67    1.30
  -2   9   6   37.64    1.35
  -2   9   6   36.34    1.40
  -2   9   6   35.86    1.46
  -2   9   6   33.46    2.21
   1  -9  -6    0.24    0.19
   1  -9  -6    0.56    0.19
  -1   9   6    0.05    0.21
  -1   9   6   -0.03    0.18
  -1   9   6    0.57    0.53
  -1   9   6    0.28    0.18
   0  -9  -6    0.93    0.23
   0   9   6    0.35    0.18
   0   9   6    0.16    0.21
   0   9   6    1.13    0.31
   0   9   6    0.89    0.49
  -1  -9  -6   80.28    2.55
  -1  -9  -6   87.80    3.41
   1   9   6   82.27    2.77
   1   9   6   81.89    2.66
   1   9   6   81.88    2.54
  -2  -9  -6   30.91    2.04
  -2  -9  -6   33.80    1.21
   2   9   6   33.08    1.18
   2   9   6   30.36    1.26
   2   9   6   32.10    1.39
   2   9   6   32.63    1.27
  -3  -9  -6   70.79    3.37
  -3  -9  -6   66.95    2.12
   3   9   6   65.35    2.06
   3   9   6   64.64    2.34
   3   9   6   63.49    2.17
  -4  -9  -6   57.93    1.74
  -4  -9  -6   55.72    1.84
   4   9   6   56.73    2.09
   4   9   6   57.15    1.78
   4   9   6   54.04    1.90
   4   9   6   51.01    1.82
  -5  -9  -6    1.01    0.22
  -5  -9  -6    0.82    0.18
   5   9   6    0.95    0.34
   5   9   6    0.52    0.24
   5   9   6    0.85    0.23
  -6  -9  -6    0.09    0.16
  -6  -9  -6    0.14    0.13
   6   9   6    0.34    0.19
   6   9   6    0.38    0.23
   6   9   6    0.11    0.28
  -7  -9  -6    1.14    0.19
  -7  -9  -6    1.02    0.23
   7   9   6    0.88    0.33
   7   9   6    0.76    0.24
   7   9   6    0.83    0.21
   7   9   6    0.83    0.21
   7   9   6    1.22    0.28
  -8  -9  -6   25.45    0.90
   8   9   6   25.79    1.03
   8   9   6   25.16    1.00
   8   9   6   25.13    0.94
   8   9   6   25.51    0.95
  -9  -9  -6   12.11    0.50
   9   9   6   13.13    0.56
   9   9   6   13.37    0.60
   9   9   6   12.76    0.59
   9   9   6   12.46    0.56
  -4  10   6   10.39    0.53
  -4  10   6   10.43    0.50
   3 -10  -6   13.64    0.58
  -3  10   6   14.37    0.70
  -3  10   6   13.81    0.64
   2 -10  -6   21.85    0.84
  -2  10   6   21.30    0.88
  -2  10   6   21.11    0.97
  -2  10   6   20.84    0.93
   1 -10  -6   64.49    2.03
  -1  10   6   64.85    2.06
  -1  10   6   63.92    2.14
  -1  10   6   61.45    2.20
   0 -10  -6   17.53    0.79
   0  10   6   18.97    0.89
   0  10   6   17.16    0.78
   0  10   6   17.77    0.94
   1  10   6   12.72    0.71
   1  10   6   11.40    0.75
   1  10   6   11.94    0.62
  -2 -10  -6    0.67    0.21
  -2 -10  -6    0.98    0.64
   2  10   6    0.73    0.21
   2  10   6    0.11    0.24
   2  10   6    0.74    0.25
  -3 -10  -6    3.55    0.92
  -3 -10  -6    4.42    0.41
   3  10   6    4.73    0.57
   3  10   6    4.37    0.45
   3  10   6    3.86    0.37
  -4 -10  -6   28.82    1.13
   4  10   6   31.29    1.21
   4  10   6   29.23    1.34
  -5 -10  -6   21.18    0.89
  -5 -10  -6   20.68    0.78
   5  10   6   21.02    1.09
   5  10   6   20.84    0.80
   5  10   6   21.92    0.96
   5  10   6   21.48    0.88
  -6 -10  -6   23.78    0.93
  -6 -10  -6   22.76    0.85
   6  10   6   23.19    1.15
   6  10   6   23.61    0.94
   6  10   6   24.62    1.00
  -7 -10  -6   59.31    1.77
  -7 -10  -6   57.17    1.81
   7  10   6   57.70    1.85
   7  10   6   56.05    2.07
   7  10   6   57.83    1.89
  -8 -10  -6    9.33    0.42
   8  10   6    9.92    0.51
   8  10   6    9.91    0.51
   8  10   6    8.90    0.65
   3 -11  -6    2.80    0.21
  -3  11   6    2.99    0.26
  -3  11   6    3.20    0.29
   2 -11  -6    1.68    0.22
  -2  11   6    1.83    0.23
  -2  11   6    2.00    0.26
   1 -11  -6    0.06    0.14
   1 -11  -6    0.21    0.32
  -1  11   6    0.29    0.18
  -1  11   6   -0.07    0.17
  -1  11   6   -0.08    0.11
   0 -11  -6   35.60    1.27
   0  11   6   37.84    1.36
   0  11   6   36.94    1.42
  -1 -11  -6   10.76    0.57
   1  11   6   10.20    0.68
   1  11   6   10.99    0.55
   1  11   6   11.01    0.64
  -2 -11  -6   36.13    1.29
   2  11   6   36.22    1.38
   2  11   6   38.57    1.52
   2  11   6   38.49    1.30
  -3 -11  -6   19.29    0.81
   3  11   6   18.42    0.77
   3  11   6   20.15    1.00
   3  11   6   17.96    0.86
  -4 -11  -6    7.58    0.49
   4  11   6    8.10    0.64
   4  11   6    8.53    0.45
  -5 -11  -6    2.50    0.30
   5  11   6    3.44    0.45
   5  11   6    2.58    0.25
   5  11   6    2.80    0.35
  -6 -11  -6    1.04    0.21
   6  11   6    0.79    0.28
   6  11   6    1.39    0.25
  -7 -11  -6   11.97    0.51
  -7 -11  -6   10.55    0.44
   7  11   6   10.99    0.66
   7  11   6   11.32    0.55
   7  11   6   11.20    0.51
   1 -12  -6   39.04    1.21
  -1  12   6   38.05    1.27
   0 -12  -6    7.17    0.40
   0 -12  -6    6.82    0.70
   0  12   6    6.79    0.43
   0  12   6    6.10    0.43
  -1 -12  -6    1.21    0.21
   1  12   6    1.69    0.25
   1  12   6    1.74    0.28
   1  12   6    2.51    0.25
   2  12   6    0.56    0.15
   2  12   6    0.68    0.21
   2  12   6    0.49    0.23
  -3 -12  -6   27.81    0.99
   3  12   6   27.06    1.04
   3  12   6   28.87    0.98
   3  12   6   29.42    1.16
  -4 -12  -6   21.70    0.84
   4  12   6   24.65    1.01
   4  12   6   22.19    0.81
  -5 -12  -6   20.84    0.77
   5  12   6   19.36    0.69
   5  12   6   20.63    0.90
  -6 -12  -6    9.30    0.44
   6  12   6    8.99    0.54
   5  10  -7    6.23    0.36
   5  10  -7    6.80    0.38
   5  10  -7    5.97    0.28
   5  10  -7    6.51    0.42
  -5 -10   7    6.38    0.37
  -5 -10   7    6.29    0.37
   4  10  -7   14.59    0.69
   4  10  -7   15.09    0.61
   4  10  -7   14.04    0.61
   4  10  -7   14.34    0.55
  -4 -10   7   13.88    0.60
  -4 -10   7   14.49    0.62
   3  10  -7    1.26    0.20
   3  10  -7    1.04    0.24
   3  10  -7    1.21    0.17
   3  10  -7    0.89    0.19
  -3 -10   7    0.94    0.23
   2  10  -7    1.42    0.20
   2  10  -7    1.40    0.25
   1  10  -7    3.80    0.29
  -1 -10   7    3.57    0.30
   0 -10   7    2.97    0.26
   7   9  -7   10.39    0.48
   7   9  -7   10.14    0.45
   7   9  -7   10.78    0.56
   7   9  -7   10.17    0.49
  -7  -9   7   10.52    0.48
  -7  -9   7   11.01    0.52
   6   9  -7    0.81    0.17
   6   9  -7    0.98    0.21
   6   9  -7    0.94    0.20
   6   9  -7    0.92    0.25
  -6  -9   7    0.81    0.21
  -6  -9   7    0.54    0.18
   5   9  -7    1.81    0.21
   5   9  -7    2.05    0.33
   5   9  -7    2.12    0.29
   5   9  -7    2.06    0.27
  -5  -9   7    1.81    0.26
  -5  -9   7    1.90    0.29
   4   9  -7    5.10    0.50
   4   9  -7    4.25    0.39
   4   9  -7    5.02    0.36
   4   9  -7    4.30    0.39
  -4  -9   7    4.69    0.43
  -4  -9   7    4.28    0.38
   3   9  -7   25.64    1.10
   3   9  -7   24.58    0.97
   3   9  -7   23.68    0.91
   3   9  -7   24.89    0.98
  -3  -9   7   23.12    0.99
  -3  -9   7   23.60    0.94
   2   9  -7    7.03    0.44
   2   9  -7    6.54    0.46
   1   9  -7    0.42    0.18
  -1  -9   7    0.43    0.20
   0   9  -7    3.39    0.34
   0  -9   7    2.96    0.32
  -1   9  -7   13.41    0.60
  -1   9  -7   12.90    0.66
   1  -9   7   13.92    0.89
   1  -9   7   14.98    0.64
  -2   9  -7   11.41    0.52
  -2   9  -7   10.70    0.57
   2  -9   7   11.78    0.51
   2  -9   7   12.44    0.59
  -3   9  -7    9.53    0.42
  -3   9  -7    9.45    0.47
   3  -9   7    9.00    0.45
   3  -9   7    8.88    0.37
   8   8  -7   15.38    0.61
   8   8  -7   16.11    0.65
   8   8  -7   16.31    0.70
   8   8  -7   14.75    0.64
   8   8  -7   16.04    0.72
  -8  -8   7   14.60    0.56
  -8  -8   7   14.64    0.58
  -8  -8   7   16.65    0.67
   7   8  -7   52.09    1.71
   7   8  -7   49.06    1.76
   7   8  -7   55.96    1.83
   7   8  -7   52.07    1.66
   7   8  -7   54.62    1.71
  -7  -8   7   51.83    1.66
  -7  -8   7   49.18    1.58
  -7  -8   7   53.52    1.74
   6   8  -7   13.80    0.73
   6   8  -7   12.53    0.75
   6   8  -7   12.66    0.62
   6   8  -7   13.35    0.66
   6   8  -7   13.04    0.67
  -6  -8   7   12.47    0.68
  -6  -8   7   12.29    0.54
  -6  -8   7   12.59    0.63
   5   8  -7   29.90    1.27
   5   8  -7   28.71    1.10
   5   8  -7   29.67    1.14
   5   8  -7   28.65    1.00
   5   8  -7   28.42    1.13
  -5  -8   7   29.58    1.18
  -5  -8   7   28.50    1.11
   4   8  -7   16.08    0.78
   4   8  -7   15.87    0.69
   4   8  -7   14.63    0.76
   4   8  -7   14.89    0.88
   4   8  -7   15.94    0.73
  -4  -8   7   16.13    0.76
  -4  -8   7   16.41    0.82
   3   8  -7    3.63    0.36
   3   8  -7    3.23    0.37
   3   8  -7    2.81    0.37
  -3  -8   7    3.02    0.35
  -3  -8   7    2.97    0.39
   2   8  -7   19.62    0.84
   2   8  -7   20.91    0.89
  -2  -8   7   18.97    0.85
  -2  -8   7   20.85    0.94
   1   8  -7   16.64    0.83
   1   8  -7   17.33    0.77
  -1  -8   7   17.89    0.80
   0   8  -7   51.96    1.83
   0   8  -7   53.19    1.74
   0  -8   7   51.56    1.73
  -1   8  -7   30.30    1.23
  -1   8  -7   32.72    1.16
   1  -8   7   29.37    1.20
   1  -8   7   30.31    1.13
  -2   8  -7    0.07    0.13
  -2   8  -7    0.49    0.21
   2  -8   7    0.10    0.16
   2  -8   7    0.21    0.19
  -3   8  -7    2.54    0.29
  -3   8  -7    2.28    0.32
   3  -8   7    2.43    0.24
   3  -8   7    2.09    0.31
  -4   8  -7   12.80    0.54
  -4   8  -7   11.62    0.59
   4  -8   7   11.19    0.58
   9   7  -7    9.87    0.44
   9   7  -7   10.41    0.49
   9   7  -7   10.59    0.49
   9   7  -7   10.52    0.46
   9   7  -7   11.41    0.56
  -9  -7   7   10.92    0.44
   8   7  -7    8.76    0.51
   8   7  -7    9.32    0.59
   8   7  -7    8.47    0.59
   8   7  -7    8.62    0.51
   8   7  -7    8.79    0.47
   8   7  -7    7.63    0.46
  -8  -7   7    9.30    0.44
  -8  -7   7    7.91    0.49
   7   7  -7    3.35    0.36
   7   7  -7    3.70    0.44
   7   7  -7    3.70    0.40
   7   7  -7    3.30    0.37
   7   7  -7    2.34    0.38
  -7  -7   7    3.14    0.34
  -7  -7   7    3.02    0.28
  -7  -7   7    3.48    0.38
   6   7  -7   18.60    0.88
   6   7  -7   19.49    0.97
   6   7  -7   19.10    0.87
   6   7  -7   18.43    0.84
   6   7  -7   19.05    0.98
  -6  -7   7   18.48    0.83
  -6  -7   7   18.12    0.88
  -6  -7   7   20.06    0.77
   5   7  -7    6.93    0.52
   5   7  -7    7.52    0.42
   5   7  -7    5.67    0.59
   5   7  -7    7.41    0.50
   5   7  -7    6.48    0.51
  -5  -7   7    7.32    0.42
  -5  -7   7    6.43    0.53
  -5  -7   7    6.39    0.48
   4   7  -7   92.63    2.84
   4   7  -7   88.18    2.97
   4   7  -7   89.93    2.83
   4   7  -7   92.39    2.71
   4   7  -7   90.28    2.78
  -4  -7   7   83.89    4.12
  -4  -7   7   89.59    2.77
  -4  -7   7   87.36    2.65
  -4  -7   7   89.52    2.86
   3   7  -7   36.88    1.30
   3   7  -7   36.38    1.36
   3   7  -7   36.78    1.33
  -3  -7   7   36.18    1.33
  -3  -7   7   35.20    2.38
  -3  -7   7   36.80    1.42
   2   7  -7   25.75    1.09
   2   7  -7   26.76    1.04
   2   7  -7   26.88    1.13
   2   7  -7   28.55    1.07
  -2  -7   7   26.24    1.89
  -2  -7   7   29.61    1.18
  -2  -7   7   28.67    1.09
   1   7  -7    7.95    0.58
   1   7  -7    7.42    0.49
  -1  -7   7    8.42    0.58
  -1  -7   7    6.63    0.98
   0   7  -7    0.88    0.50
   0   7  -7    0.30    0.18
   0   7  -7    0.34    0.21
   0  -7   7   -0.01    0.19
  -1   7  -7   12.85    1.38
  -1   7  -7   12.42    0.74
   1  -7   7   12.37    0.64
  -2   7  -7   32.68    1.24
  -2   7  -7   34.53    1.37
   2  -7   7   33.68    1.22
   2  -7   7   33.70    1.33
  -3   7  -7    7.93    0.59
  -3   7  -7    8.56    0.51
   3  -7   7    7.39    0.46
   3  -7   7    7.00    0.55
  -4   7  -7    5.88    0.41
  -4   7  -7    4.71    0.47
  -4   7  -7    5.10    0.31
   4  -7   7    5.54    0.46
   4  -7   7    5.30    0.52
   4  -7   7    5.04    0.33
  -5   7  -7    0.06    0.12
  -5   7  -7    0.05    0.16
  -5   7  -7    0.08    0.09
   5  -7   7    0.04    0.16
   5  -7   7    0.37    0.20
   9   6  -7    6.37    0.39
   9   6  -7    7.21    0.52
   9   6  -7    7.56    0.44
   9   6  -7    6.69    0.43
   9   6  -7    7.12    0.43
  -9  -6   7    6.29    0.35
   8   6  -7   59.68    1.99
   8   6  -7   64.11    2.13
   8   6  -7   59.65    1.91
   8   6  -7   63.22    1.95
   8   6  -7   61.65    2.10
   8   6  -7   60.58    1.91
   8   6  -7   59.70    1.98
  -8  -6   7   58.86    1.96
  -8  -6   7   59.77    1.87
   7   6  -7   29.69    1.17
   7   6  -7   28.05    1.25
   7   6  -7   28.88    1.09
   7   6  -7   29.61    1.28
   7   6  -7   27.05    1.08
   7   6  -7   27.58    1.14
  -7  -6   7   29.67    1.03
  -7  -6   7   27.45    1.14
   6   6  -7   37.29    1.37
   6   6  -7   38.92    1.56
   6   6  -7   36.11    1.52
   6   6  -7   38.85    1.43
   6   6  -7   38.14    1.42
  -6  -6   7   39.27    1.29
  -6  -6   7   40.94    1.38
  -6  -6   7   35.28    1.42
   5   6  -7    3.44    0.41
   5   6  -7    3.18    0.45
   5   6  -7    3.93    0.52
   5   6  -7    3.67    0.39
   5   6  -7    2.86    0.39
   5   6  -7    3.55    0.32
  -5  -6   7    3.78    0.32
  -5  -6   7    3.77    0.39
  -5  -6   7    3.89    0.43
   4   6  -7    4.21    0.43
   4   6  -7    4.98    0.56
   4   6  -7    4.55    0.38
   4   6  -7    3.61    0.41
   4   6  -7    5.28    0.44
  -4  -6   7    5.14    0.43
  -4  -6   7    4.40    0.34
  -4  -6   7    5.10    0.50
  -3  -6   7  112.23    4.68
   2   6  -7   62.77    3.21
   2   6  -7   64.63    3.25
  -2  -6   7   64.09    3.17
  -2  -6   7   68.15    3.54
   1   6  -7   54.12    2.90
   1   6  -7   51.40    2.75
   1   6  -7   53.81    2.28
  -1  -6   7   55.26    2.66
  -1  -6   7   52.19    3.13
   0   6  -7   42.17    2.47
   0   6  -7   47.50    2.35
   0   6  -7   44.64    2.64
   0  -6   7   44.60    2.89
  -1   6  -7   12.56    1.62
  -1   6  -7   11.00    0.59
  -1   6  -7   11.13    1.37
  -1   6  -7    9.92    0.67
   1  -6   7   12.23    1.73
   1  -6   7    8.69    1.71
   1  -6   7   10.51    0.58
  -2   6  -7    6.55    1.14
  -2   6  -7    7.98    0.59
  -2   6  -7    7.56    0.41
  -2   6  -7    7.93    0.49
   2  -6   7    7.63    0.49
   2  -6   7    6.88    0.54
  -3   6  -7    7.20    0.58
  -3   6  -7    7.82    0.43
  -3   6  -7    7.85    0.50
   3  -6   7    7.85    0.47
   3  -6   7    8.42    0.59
  -4   6  -7   12.17    0.73
  -4   6  -7   13.16    0.57
  -4   6  -7   13.57    0.65
   4  -6   7   10.80    0.76
   4  -6   7   10.86    0.70
   4  -6   7   12.31    0.55
  -5   6  -7   27.37    1.01
  -5   6  -7   26.10    0.94
  -5   6  -7   28.57    1.13
   5  -6   7   26.01    1.12
   5  -6   7   26.07    1.16
  -6   6  -7    7.92    0.39
  -6   6  -7    8.29    0.52
  -6   6  -7    8.02    0.42
   6  -6   7    7.61    0.55
   6  -6   7    8.23    0.44
   6  -6   7    8.96    0.54
  10   5  -7   15.36    0.59
  10   5  -7   14.73    0.65
  10   5  -7   14.51    0.60
  10   5  -7   14.17    0.59
 -10  -5   7   13.20    0.52
   9   5  -7    9.77    0.56
   9   5  -7   10.52    0.65
   9   5  -7   10.25    0.55
   9   5  -7   10.23    0.53
   9   5  -7   10.05    0.55
  -9  -5   7    9.35    0.45
   8   5  -7    0.08    0.19
   8   5  -7    0.19    0.17
   8   5  -7    0.14    0.20
   8   5  -7    0.04    0.19
   8   5  -7    0.24    0.25
   8   5  -7   -0.01    0.25
   8   5  -7    0.41    0.19
  -8  -5   7    0.33    0.15
   7   5  -7   59.67    1.98
   7   5  -7   61.70    2.21
   7   5  -7   62.11    2.00
   7   5  -7   62.38    2.08
   7   5  -7   61.50    2.19
   7   5  -7   61.39    2.06
   7   5  -7   60.16    1.98
  -7  -5   7   63.56    1.92
   6   5  -7   24.22    1.12
   6   5  -7   22.64    1.10
   6   5  -7   22.87    0.99
   6   5  -7   22.96    0.93
   6   5  -7   21.83    0.93
   6   5  -7   21.87    0.99
  -6  -5   7   23.40    0.86
  -6  -5   7   22.07    0.97
   5   5  -7   59.75    2.06
   5   5  -7   61.72    2.15
   5   5  -7   56.06    2.20
   5   5  -7   59.93    3.23
  -5  -5   7   63.13    1.96
   4   5  -7   58.98    3.06
  -4  -5   7   58.85    3.05
  -4  -5   7   57.64    3.20
   3   5  -7   22.37    1.73
  -3  -5   7   22.04    1.79
  -3  -5   7   19.50    1.78
   2   5  -7    0.79    0.45
   2   5  -7    0.23    0.42
[truncated: 437,072 more chars]
