# Supplementary material for: {α,α′-Bis[(tert-but­yl)(6-meth­oxy­pyridin-2-yl)phosphino]-o-xylene}(η2-N-methyl­maleinimide)palladium(0) toluene hemisolvate
Source: IUCrdata. 2025 Jun 12;10(Pt 6):x250508. doi: 10.1107/S2414314625005085 (PMC12230596; doi:10.1107/S2414314625005085)
Supplement: Supplementary file 2 [file x-10-x250508-Isup2.hkl]

data_I                                                                          
_shelx_title ' AX2612 in P-1'                                                   
_shelx_refln_list_code          4                                               
_shelx_F_calc_maximum      200.54                                               
_exptl_crystal_F_000       790.00                                               
_reflns_d_resolution_high  0.8395                                               
                                                                                
loop_                                                                           
 _space_group_symop_operation_xyz                                               
 'x, y, z'                                                                      
 '-x, -y, -z'                                                                   
                                                                                
_cell_length_a     9.5548                                                       
_cell_length_b    10.7020                                                       
_cell_length_c    18.4654                                                       
_cell_angle_alpha  74.051                                                       
_cell_angle_beta   87.000                                                       
_cell_angle_gamma  76.089                                                       
                                                                                
_shelx_F_squared_multiplier     1.000                                           
                                                                                
loop_                                                                           
 _refln_index_h                                                                 
 _refln_index_k                                                                 
 _refln_index_l                                                                 
 _refln_F_squared_calc                                                          
 _refln_F_squared_meas                                                          
 _refln_F_squared_sigma                                                         
 _refln_observed_status                                                         
   1   0   0       8859.09       9687.10       269.39 o                         
   2   0   0      16024.86      16885.49       471.64 o                         
   3   0   0        679.24        587.29        22.65 o                         
   4   0   0        765.07        674.31        27.86 o                         
   5   0   0       3940.08       4124.62       155.34 o                         
   6   0   0        862.96        787.92        41.17 o                         
   7   0   0        451.36        429.95        35.86 o                         
   8   0   0       1756.14       1684.25        32.25 o                         
   9   0   0        362.12        315.56        19.26 o                         
  10   0   0        702.59        668.18        22.74 o                         
  11   0   0         45.04         45.04        10.43 o                         
 -10   1   0         36.60         39.66         6.69 o                         
  -9   1   0       1763.23       1728.95        32.85 o                         
  -8   1   0        673.55        664.10        17.74 o                         
  -7   1   0       1026.92       1039.04        37.19 o                         
  -6   1   0         43.67         40.07         8.67 o                         
  -5   1   0       1040.40       1041.11        30.64 o                         
  -4   1   0       3792.59       3539.21        55.45 o                         
  -3   1   0       7140.81       6995.85        82.31 o                         
  -2   1   0       6612.29       6583.04       131.66 o                         
  -1   1   0        962.98        876.52        20.52 o                         
   0   1   0        115.51        103.83         7.92 o                         
   1   1   0      21601.48      22035.27       308.74 o                         
   2   1   0       2080.45       2220.99        45.99 o                         
   3   1   0      10047.46       9983.79       174.95 o                         
   4   1   0       4963.46       4915.41       101.74 o                         
   5   1   0         28.99          8.27         8.86 o                         
   6   1   0         10.25          6.07        13.26 o                         
   7   1   0         23.61         26.67         7.70 o                         
   8   1   0         81.02         72.20         8.83 o                         
   9   1   0       1640.59       1669.40        38.66 o                         
  10   1   0         44.17         32.20         6.93 o                         
  11   1   0        289.01        274.81        21.27 o                         
 -10   2   0         15.64         12.76         5.84 o                         
  -9   2   0         22.30         31.25         6.87 o                         
  -8   2   0       1693.71       1804.84        47.86 o                         
  -7   2   0       1350.57       1332.96        34.13 o                         
  -6   2   0       2631.69       2691.59        73.19 o                         
  -5   2   0       1902.48       2029.52        62.58 o                         
  -4   2   0         21.46         13.17         4.73 o                         
  -3   2   0       1569.88       1582.19        29.03 o                         
  -2   2   0       6774.65       6853.70       124.13 o                         
  -1   2   0      34479.78      33369.59       323.80 o                         
   0   2   0       1196.03       1030.80        24.13 o                         
   1   2   0       6343.15       6031.97       124.43 o                         
   2   2   0       2229.20       2427.97        34.31 o                         
   3   2   0       9183.85       9051.08       112.72 o                         
   4   2   0      11302.54      11842.68       143.55 o                         
   5   2   0       5984.32       5899.56       114.82 o                         
   6   2   0       7814.56       8543.56       218.05 o                         
   7   2   0       2976.78       2906.35        90.68 o                         
   8   2   0        304.96        277.35         9.47 o                         
   9   2   0        953.24        929.96        26.55 o                         
  10   2   0        387.52        372.54        15.99 o                         
  11   2   0        211.71        207.25        19.60 o                         
 -10   3   0        408.28        398.65        21.68 o                         
  -9   3   0        632.93        596.78        21.41 o                         
  -8   3   0        215.48        161.98        27.31 o                         
  -7   3   0       1002.17        951.83        32.68 o                         
  -6   3   0       1539.83       1484.95        54.39 o                         
  -5   3   0       3655.92       3721.01        93.36 o                         
  -4   3   0       1200.09       1034.92        29.21 o                         
  -3   3   0        555.47        603.50        18.65 o                         
  -2   3   0       1260.71       1341.19        27.56 o                         
  -1   3   0        456.51        416.13        12.65 o                         
   0   3   0       2747.33       2570.54        32.25 o                         
   1   3   0      13767.77      13934.58       161.87 o                         
   2   3   0       3303.83       3134.74        61.55 o                         
   3   3   0       5943.67       6092.41        99.17 o                         
   4   3   0       1819.60       1736.21        34.81 o                         
   5   3   0         23.88         40.84        11.60 o                         
   6   3   0         83.07         78.59        11.15 o                         
   7   3   0       1161.32       1182.84        28.12 o                         
   8   3   0       1765.75       1699.50        25.67 o                         
   9   3   0        481.27        466.04        12.70 o                         
  10   3   0          1.10          3.12         5.07 o                         
  11   3   0         15.69         22.10        10.84 o                         
  -9   4   0        571.68        595.62        20.13 o                         
  -8   4   0        877.88        875.62        28.02 o                         
  -7   4   0        302.77        282.43        12.54 o                         
  -6   4   0        132.19        147.48         8.76 o                         
  -5   4   0         94.50         82.20        16.15 o                         
  -4   4   0       3935.72       4042.07        83.27 o                         
  -3   4   0       1653.88       1663.42        36.13 o                         
  -2   4   0       2727.23       2906.88        49.63 o                         
  -1   4   0       3889.34       3990.08        69.67 o                         
   0   4   0       8123.61       8238.84       100.96 o                         
   1   4   0        412.41        407.03        10.89 o                         
   2   4   0        153.24        223.08        11.89 o                         
   3   4   0       2764.22       2829.10        47.74 o                         
   4   4   0       8925.05       9298.80       133.10 o                         
   5   4   0       6952.27       7220.83       119.02 o                         
   6   4   0        317.80        266.19        21.43 o                         
   7   4   0        614.68        569.32        25.70 o                         
   8   4   0        872.71        884.54        15.15 o                         
   9   4   0       1625.90       1531.37        25.56 o                         
  10   4   0        886.60        952.35        20.11 o                         
  11   4   0        396.17        353.82        12.73 o                         
  -8   5   0        180.67        201.22        18.04 o                         
  -7   5   0         15.26         19.44         4.79 o                         
  -6   5   0         38.90         37.03         5.46 o                         
  -5   5   0        278.03        311.90        45.74 o                         
  -4   5   0        187.01        190.84        19.78 o                         
  -3   5   0        665.09        726.19        27.37 o                         
  -2   5   0       1488.45       1607.32        37.01 o                         
  -1   5   0       5708.37       5992.79        77.92 o                         
   0   5   0      18519.35      19285.17       228.49 o                         
   1   5   0       7060.44       7338.52        89.29 o                         
   2   5   0       1740.76       1737.49        31.08 o                         
   3   5   0       1974.40       2109.47        41.67 o                         
   4   5   0         18.10         11.36         6.57 o                         
   5   5   0       3655.30       3787.55       125.84 o                         
   6   5   0        914.17        919.91        43.38 o                         
   7   5   0       3053.64       3233.06       151.37 o                         
   8   5   0       1652.63       1630.97        25.01 o                         
   9   5   0         75.87         76.27         9.17 o                         
  10   5   0         37.77         42.45         4.30 o                         
  11   5   0         95.79         92.28         9.70 o                         
  -8   6   0        195.27        189.75         7.79 o                         
  -7   6   0          5.83          7.39         3.01 o                         
  -6   6   0        420.13        377.39        10.46 o                         
  -5   6   0        243.30        192.66         9.51 o                         
  -4   6   0       1326.38       1430.12        57.49 o                         
  -3   6   0        937.35        848.77        45.85 o                         
  -2   6   0       3729.40       4037.00        92.08 o                         
  -1   6   0       2488.76       2590.95        60.86 o                         
   0   6   0        130.28        105.64        10.16 o                         
   1   6   0       1122.15        976.87        24.72 o                         
   2   6   0       3784.72       3969.64        60.09 o                         
   3   6   0      13062.89      13734.41       211.49 o                         
   4   6   0       3008.47       2900.78        63.43 o                         
   5   6   0        124.21        134.72        14.44 o                         
   6   6   0        425.02        372.10        33.76 o                         
   7   6   0         84.03         66.09         5.72 o                         
   8   6   0       1849.96       1865.00        27.83 o                         
   9   6   0       1752.36       1797.21        27.38 o                         
  10   6   0       1008.62        993.63        19.46 o                         
  -7   7   0        141.15        163.60        13.73 o                         
  -6   7   0       1427.40       1416.15        23.30 o                         
  -5   7   0       1240.32       1217.97        21.80 o                         
  -4   7   0          7.61          7.22         2.65 o                         
  -3   7   0        320.38        308.82        11.66 o                         
  -2   7   0         24.52         32.68        14.34 o                         
  -1   7   0       5844.65       5854.40       113.98 o                         
   0   7   0       3393.70       3525.48        67.28 o                         
   1   7   0         31.16         37.15         9.85 o                         
   2   7   0         22.71         23.31        11.55 o                         
   3   7   0        711.04        751.55        45.04 o                         
   4   7   0       9410.37       9887.17       193.32 o                         
   5   7   0       2274.82       2285.73        58.95 o                         
   6   7   0       2542.89       2533.97        31.86 o                         
   7   7   0       1649.04       1595.28        23.03 o                         
   8   7   0        313.58        294.84         9.26 o                         
   9   7   0        816.09        816.44        15.23 o                         
  10   7   0         10.13          9.56         3.14 o                         
  -6   8   0          3.22          5.75         2.40 o                         
  -5   8   0        544.91        578.98        12.83 o                         
  -4   8   0       1432.86       1458.67        20.50 o                         
  -3   8   0        667.16        703.69        13.43 o                         
  -2   8   0        219.28        228.57         7.82 o                         
  -1   8   0         45.28         41.24         4.81 o                         
   0   8   0       1950.90       1969.46        64.93 o                         
   1   8   0       4107.93       4505.30        91.16 o                         
   2   8   0       3147.69       3035.62        83.89 o                         
   3   8   0       5031.25       4917.80       143.15 o                         
   4   8   0       2060.33       2285.02        71.31 o                         
   5   8   0        237.45        197.04         7.09 o                         
   6   8   0        498.57        499.00        10.76 o                         
   7   8   0        180.12        165.02         8.71 o                         
   8   8   0       2100.59       2144.17        27.59 o                         
   9   8   0       1797.51       1904.20        24.50 o                         
  10   8   0        375.98        362.74         7.41 o                         
  -5   9   0         20.42         21.17         3.72 o                         
  -4   9   0        555.00        528.71        11.92 o                         
  -3   9   0       1079.35       1088.94        18.23 o                         
  -2   9   0       1297.23       1336.37        26.15 o                         
  -1   9   0       1116.54       1144.03        24.69 o                         
   0   9   0       2168.50       2165.11        39.04 o                         
   1   9   0        474.17        440.59        16.75 o                         
   2   9   0         15.55         13.93         5.30 o                         
   3   9   0       2165.44       2070.41        34.33 o                         
   4   9   0       1917.35       1972.11        27.46 o                         
   5   9   0       1470.66       1428.31        18.95 o                         
   6   9   0        242.36        221.33         7.50 o                         
   7   9   0        149.39        147.17         8.66 o                         
   8   9   0         67.58         61.98         4.35 o                         
   9   9   0        273.88        260.61         6.64 o                         
  -4  10   0         31.32         28.03         4.80 o                         
  -3  10   0         36.44         36.33         3.67 o                         
  -2  10   0          4.06          3.24         3.33 o                         
  -1  10   0        252.68        252.37        10.48 o                         
   0  10   0       1411.45       1476.94        30.94 o                         
   1  10   0       1549.01       1589.14        33.11 o                         
   2  10   0       1335.10       1362.45        29.30 o                         
   3  10   0       2193.19       2258.72        38.48 o                         
   4  10   0         49.70         45.51         4.88 o                         
   5  10   0        618.17        634.71        11.73 o                         
   6  10   0        698.93        699.19        12.23 o                         
   7  10   0       2388.52       2469.85        30.08 o                         
   8  10   0       1633.70       1613.17        24.68 o                         
  -2  11   0        502.42        470.28         9.80 o                         
  -1  11   0        824.60        801.26        16.32 o                         
   0  11   0         33.35         22.93         5.45 o                         
   1  11   0        173.27        175.45         9.04 o                         
   2  11   0        410.35        427.59        16.27 o                         
   3  11   0       1861.57       1950.93        39.47 o                         
   4  11   0       2004.80       1999.16        30.21 o                         
   5  11   0         15.93         15.70         3.11 o                         
   6  11   0        661.89        670.56        13.27 o                         
   7  11   0          0.69          0.51         2.54 o                         
   1  12   0        338.09        333.84         9.85 o                         
   2  12   0        467.63        489.10        23.35 o                         
   3  12   0          4.28          8.60         3.80 o                         
   4  12   0        906.54        900.07        16.40 o                         
  -3 -12   1       1871.16       1913.68        34.80 o                         
  -2 -12   1        698.67        705.64        23.98 o                         
  -6 -11   1       1321.19       1333.66        25.75 o                         
  -5 -11   1        949.37        989.78        16.48 o                         
  -4 -11   1        870.81        888.53        15.06 o                         
  -3 -11   1        345.22        314.02        14.81 o                         
  -2 -11   1        589.27        657.35        20.71 o                         
  -1 -11   1        659.79        691.91        19.05 o                         
   0 -11   1       1513.47       1701.77        34.30 o                         
   1 -11   1       2762.73       2762.05        69.04 o                         
   2 -11   1        182.19        160.65         7.22 o                         
  -8 -10   1        585.14        583.42        12.51 o                         
  -7 -10   1        217.64        196.39         6.00 o                         
  -6 -10   1        595.28        599.19        13.31 o                         
  -5 -10   1        119.47        119.59         5.55 o                         
  -4 -10   1       1792.92       1882.24        29.82 o                         
  -3 -10   1       2866.33       2907.56        46.96 o                         
  -2 -10   1        537.70        554.50        22.73 o                         
  -1 -10   1        164.50        164.61         9.43 o                         
   0 -10   1          0.94         -2.18         5.03 o                         
   1 -10   1       1707.50       1759.65        33.41 o                         
   2 -10   1       1226.11       1266.86        21.41 o                         
   3 -10   1        507.36        499.95        13.17 o                         
  -9  -9   1        375.24        353.19         7.62 o                         
  -8  -9   1       1129.46       1189.94        19.12 o                         
  -7  -9   1       1268.91       1344.93        19.43 o                         
  -6  -9   1        536.05        580.09        10.58 o                         
  -5  -9   1        129.07        129.06         5.33 o                         
  -4  -9   1         24.01         21.59         5.34 o                         
  -3  -9   1       1559.31       1642.24        28.93 o                         
  -2  -9   1       3334.76       3364.00        56.52 o                         
  -1  -9   1       3371.19       3368.39        66.00 o                         
   0  -9   1       2793.65       2773.08        47.43 o                         
   1  -9   1       2291.65       2233.93        40.21 o                         
   2  -9   1         31.53         23.10         4.44 o                         
   3  -9   1         85.42         92.76         5.42 o                         
   4  -9   1        195.64        200.34        12.40 o                         
   5  -9   1       1102.87       1086.21        23.05 o                         
  -9  -8   1        130.83        125.31         4.97 o                         
  -8  -8   1         97.79         94.61         4.69 o                         
  -7  -8   1        143.27        145.49         9.38 o                         
  -6  -8   1       1483.38       1513.85        21.90 o                         
  -5  -8   1       2779.11       2772.18        34.25 o                         
  -4  -8   1       3341.36       3283.60        40.57 o                         
  -3  -8   1       2070.44       1810.23       139.07 o                         
  -2  -8   1         90.50        142.21        25.80 o                         
  -1  -8   1         95.70        101.06        14.98 o                         
   0  -8   1       2361.47       2377.78        68.01 o                         
   1  -8   1        902.29        868.09        20.36 o                         
   2  -8   1       1142.81       1188.09        20.35 o                         
   3  -8   1        961.99        976.46        16.54 o                         
   4  -8   1        440.22        425.22         9.78 o                         
   5  -8   1          5.27          4.76         2.83 o                         
   6  -8   1        474.62        468.56        11.01 o                         
 -10  -7   1        223.81        238.00         9.48 o                         
  -9  -7   1        702.21        706.64        15.73 o                         
  -8  -7   1       2019.52       2037.42        31.19 o                         
  -7  -7   1         96.05         84.95         5.90 o                         
  -6  -7   1          9.30         11.09         3.29 o                         
  -5  -7   1          0.19          1.34        12.96 o                         
  -4  -7   1        534.40        512.02        34.63 o                         
  -3  -7   1       5056.01       5197.06       333.81 o                         
  -2  -7   1       2547.21       2543.72        60.97 o                         
  -1  -7   1       3019.30       3092.86        67.13 o                         
   0  -7   1       3827.22       3628.18        69.31 o                         
   1  -7   1         24.92         34.54        11.06 o                         
   2  -7   1        432.74        412.63        34.22 o                         
   3  -7   1         62.65         70.02         4.88 o                         
   4  -7   1       3263.86       3227.94        42.32 o                         
   5  -7   1       2977.82       2983.02        43.60 o                         
   6  -7   1       1087.91       1086.80        19.10 o                         
   7  -7   1        124.96        126.80        12.78 o                         
 -10  -6   1        165.47        159.08         6.41 o                         
  -9  -6   1        317.37        299.88         9.02 o                         
  -8  -6   1          6.92          7.57         3.50 o                         
  -7  -6   1       4311.37       4345.73        51.32 o                         
  -6  -6   1        524.99        562.41        48.06 o                         
  -5  -6   1        484.13        457.02        26.76 o                         
  -4  -6   1       1301.43       1345.09        39.75 o                         
  -3  -6   1        386.07        424.12        24.47 o                         
  -2  -6   1        718.89        739.32        22.67 o                         
  -1  -6   1       2160.67       2254.60        54.18 o                         
   0  -6   1       2199.35       2135.14        41.28 o                         
   1  -6   1       8276.38       8590.79       132.07 o                         
   2  -6   1       2573.79       2625.24        66.38 o                         
   3  -6   1       1641.68       1651.13        53.30 o                         
   4  -6   1       1103.11       1026.96        17.88 o                         
   5  -6   1        900.70        847.05        17.04 o                         
   6  -6   1       1661.88       1655.25        26.94 o                         
   7  -6   1        379.77        384.00        11.86 o                         
   8  -6   1        642.07        663.29        22.37 o                         
 -11  -5   1        177.23        167.02         9.58 o                         
 -10  -5   1         44.66         44.84         4.37 o                         
  -9  -5   1       1273.48       1335.82        21.37 o                         
  -8  -5   1        615.92        603.13        14.69 o                         
  -7  -5   1          9.12         31.28        25.44 o                         
  -6  -5   1        113.43        115.51        31.07 o                         
  -5  -5   1         23.27         25.76         8.02 o                         
  -4  -5   1       3913.06       3951.38        75.08 o                         
  -3  -5   1       8416.28       8612.63       123.33 o                         
  -2  -5   1        198.95        122.29         8.88 o                         
  -1  -5   1       2739.97       2926.51        43.43 o                         
   0  -5   1          0.72         -2.99         4.52 o                         
   1  -5   1        635.39        627.54        24.03 o                         
   2  -5   1        938.96        888.12        29.47 o                         
   3  -5   1       4256.37       4227.95        86.06 o                         
   4  -5   1       8113.91       8349.44       221.95 o                         
   5  -5   1       2563.38       2464.34        63.25 o                         
   6  -5   1         94.03         86.80         7.10 o                         
   7  -5   1        168.35        136.98        14.99 o                         
   8  -5   1       1238.06       1352.19        27.98 o                         
 -11  -4   1         93.29         90.56         6.45 o                         
 -10  -4   1         50.82         44.34         4.84 o                         
  -9  -4   1         19.40         20.31         3.52 o                         
  -8  -4   1       1435.21       1396.47        19.53 o                         
  -7  -4   1        539.25        562.86        21.28 o                         
  -6  -4   1        248.41        215.35        30.43 o                         
  -5  -4   1       2362.79       2453.29        73.23 o                         
  -4  -4   1         99.02        113.50        11.00 o                         
  -3  -4   1       1990.14       1970.68        42.01 o                         
  -2  -4   1       5006.33       4802.47        79.32 o                         
  -1  -4   1       2225.22       2073.78        29.19 o                         
   0  -4   1      16012.47      16263.76       197.98 o                         
   1  -4   1       1548.43       1461.61        25.14 o                         
   2  -4   1         56.42         69.69         8.80 o                         
   3  -4   1          8.45          5.97         6.05 o                         
   4  -4   1       1132.26       1121.51        33.66 o                         
   5  -4   1       3272.21       3375.55        93.39 o                         
   6  -4   1       1979.20       1781.82        38.88 o                         
   7  -4   1       1109.48       1057.77        27.15 o                         
   8  -4   1        334.69        290.45        15.60 o                         
   9  -4   1         42.57         39.02         6.88 o                         
 -11  -3   1         84.19         68.39        13.76 o                         
 -10  -3   1         36.36         29.59         4.99 o                         
  -9  -3   1       1309.01       1251.83        21.39 o                         
  -8  -3   1        343.48        331.73         9.74 o                         
  -7  -3   1        297.38        283.86        19.63 o                         
  -6  -3   1       1313.70       1401.71        56.48 o                         
  -5  -3   1       5207.96       5359.67       148.61 o                         
  -4  -3   1      11270.12      12109.86       163.33 o                         
  -3  -3   1       8743.27       9320.54       122.06 o                         
  -2  -3   1       1665.52       1727.77        28.11 o                         
  -1  -3   1        141.62         98.38         7.59 o                         
   0  -3   1      10027.02      10002.94       111.08 o                         
   1  -3   1       5795.09       5628.58        67.51 o                         
   2  -3   1       5783.17       6034.31        76.04 o                         
   3  -3   1       1195.95       1073.75        25.72 o                         
   4  -3   1       7610.24       8227.69       122.64 o                         
   5  -3   1        347.11        356.49        28.39 o                         
   6  -3   1        923.14        791.04        54.33 o                         
   7  -3   1       1353.87       1282.76        30.77 o                         
   8  -3   1       1303.42       1294.88        37.47 o                         
   9  -3   1       1030.36       1105.76        31.96 o                         
 -11  -2   1          7.02          2.09         9.59 o                         
 -10  -2   1         86.18         66.37         8.17 o                         
  -9  -2   1        177.70        160.25        11.04 o                         
  -8  -2   1        737.45        683.91        15.52 o                         
  -7  -2   1        421.44        470.04        30.06 o                         
  -6  -2   1         31.51         25.51         6.85 o                         
  -5  -2   1          7.61          8.20         6.14 o                         
  -4  -2   1        402.58        345.18        12.81 o                         
  -3  -2   1      19568.60      19261.17       286.15 o                         
  -2  -2   1      16976.97      17453.53       200.71 o                         
  -1  -2   1        557.63        524.20        12.75 o                         
   0  -2   1         94.76         80.99         6.60 o                         
   1  -2   1          3.46          0.24         2.77 o                         
   2  -2   1        634.16        624.26        13.77 o                         
   3  -2   1       1919.58       1946.88        36.57 o                         
   4  -2   1        940.35        748.17        21.23 o                         
   5  -2   1       7878.38       8241.01       162.91 o                         
   6  -2   1       1386.07       1419.59        49.50 o                         
   7  -2   1       1061.95       1069.02        27.59 o                         
   8  -2   1        441.75        463.56        19.75 o                         
   9  -2   1        810.74        817.65        43.37 o                         
  10  -2   1        237.52        222.09        12.12 o                         
 -10  -1   1       1809.91       1793.60        39.21 o                         
  -9  -1   1        626.81        568.25        16.57 o                         
  -8  -1   1         29.07         35.26         5.87 o                         
  -7  -1   1        423.52        390.23        21.97 o                         
  -6  -1   1       3112.44       3327.52        90.18 o                         
  -5  -1   1       1028.51        875.15        25.34 o                         
  -4  -1   1       3267.81       3112.34        48.70 o                         
  -3  -1   1        101.67         90.30         9.57 o                         
  -2  -1   1       4063.34       4222.25        65.07 o                         
  -1  -1   1       3555.35       3516.16        74.01 o                         
   0  -1   1      40215.31      40345.80      1404.48 o                         
   1  -1   1      11733.30      11823.53       165.80 o                         
   2  -1   1      21342.06      21535.18       250.80 o                         
   3  -1   1       7206.42       7423.37        85.20 o                         
   4  -1   1         14.35         22.02         6.41 o                         
   5  -1   1         31.78         19.89         7.44 o                         
   6  -1   1       2191.83       2164.82        66.28 o                         
   7  -1   1       1656.18       1677.30        50.33 o                         
   8  -1   1       3416.44       3406.75        56.45 o                         
   9  -1   1        489.39        472.94        16.30 o                         
  10  -1   1          0.25          4.32         4.67 o                         
 -11   0   1        242.38        201.00        16.68 o                         
 -10   0   1        176.88        184.38        10.10 o                         
  -9   0   1       3304.18       3293.98        48.29 o                         
  -8   0   1        430.05        431.72        12.06 o                         
  -7   0   1         20.52         28.93         8.21 o                         
  -6   0   1        106.07         98.35        22.89 o                         
  -5   0   1        409.24        443.23        24.08 o                         
  -4   0   1       8109.50       7948.48        99.68 o                         
  -3   0   1        694.63        665.67        12.06 o                         
  -2   0   1       5203.55       5574.66        72.70 o                         
  -1   0   1       6091.87       6284.78        94.18 o                         
   0   0   1       2090.12       2127.57        65.47 o                         
   1   0   1       2455.05       2581.83        99.87 o                         
   2   0   1       3172.93       3273.31        70.53 o                         
   3   0   1       4029.34       4011.75        65.54 o                         
   4   0   1      13037.40      12851.18       193.77 o                         
   5   0   1       4463.68       4303.89        76.40 o                         
   6   0   1          3.96          8.90        11.47 o                         
   7   0   1        201.56        183.55        17.81 o                         
   8   0   1        865.56        866.36        20.51 o                         
   9   0   1       2252.63       2240.84        42.57 o                         
  10   0   1        465.39        412.41        14.27 o                         
  11   0   1        852.29        783.56        35.45 o                         
 -10   1   1         59.98         64.26         7.40 o                         
  -9   1   1       1335.49       1361.36        26.92 o                         
  -8   1   1       3545.06       3614.52        52.66 o                         
  -7   1   1       1150.60       1164.22        32.15 o                         
  -6   1   1       1165.55       1227.92        37.25 o                         
  -5   1   1       4619.63       4806.83        94.80 o                         
  -4   1   1       1116.32       1175.10        25.50 o                         
  -3   1   1        164.84        157.43         7.02 o                         
  -2   1   1         38.98         52.83         4.21 o                         
  -1   1   1        883.16        823.64        21.95 o                         
   0   1   1      23652.82      25084.28       680.56 o                         
   1   1   1       4899.58       4549.56       136.36 o                         
   2   1   1       1629.42       1497.48        27.99 o                         
   3   1   1        482.98        541.58        21.58 o                         
   4   1   1         31.20         21.83         8.24 o                         
   5   1   1      11618.31      11896.03       422.54 o                         
   6   1   1       5666.50       5754.64       159.52 o                         
   7   1   1       3849.29       3708.45       208.50 o                         
   8   1   1       2371.07       2329.91        49.23 o                         
   9   1   1         17.06         14.53         6.22 o                         
  10   1   1        398.82        387.94        16.33 o                         
  11   1   1         32.44         24.19        10.43 o                         
 -10   2   1        269.73        283.72        12.92 o                         
  -9   2   1        697.41        702.66        19.06 o                         
  -8   2   1        641.13        670.45        15.70 o                         
  -7   2   1        663.30        592.17        17.90 o                         
  -6   2   1        128.86        115.13        10.39 o                         
  -5   2   1       1843.58       1769.24        56.94 o                         
  -4   2   1       1089.42       1014.40        25.96 o                         
  -3   2   1       2683.80       2666.76        46.69 o                         
  -2   2   1       2946.21       2919.94        45.81 o                         
  -1   2   1        219.62        221.20        14.93 o                         
   0   2   1        605.58        609.33        24.39 o                         
   1   2   1       3780.57       3708.99        79.76 o                         
   2   2   1        253.14        163.72         7.86 o                         
   3   2   1       9994.00       9955.13       118.60 o                         
   4   2   1       4122.40       3904.72        58.97 o                         
   5   2   1         25.58         26.38         6.46 o                         
   6   2   1         26.37         18.81        10.52 o                         
   7   2   1        385.54        387.92        23.00 o                         
   8   2   1       1814.03       1854.77        41.45 o                         
   9   2   1       2492.12       2425.52        51.01 o                         
  10   2   1        267.62        271.33        14.32 o                         
  11   2   1        181.47        187.65        19.18 o                         
 -10   3   1        614.49        564.16        17.62 o                         
  -9   3   1         60.38         52.37         9.00 o                         
  -8   3   1        365.95        364.34        13.87 o                         
  -7   3   1        461.59        452.26        15.77 o                         
  -6   3   1       1496.26       1467.10        54.33 o                         
  -5   3   1       1103.48       1155.08        40.09 o                         
  -4   3   1        765.02        811.34        28.41 o                         
  -3   3   1       2496.16       2422.94        45.14 o                         
  -2   3   1       6812.85       7395.02       139.09 o                         
  -1   3   1       2933.07       2842.36        38.28 o                         
   0   3   1      15533.24      15304.31       163.89 o                         
   1   3   1        850.88        798.27        15.77 o                         
   2   3   1         98.86        109.24         8.33 o                         
   3   3   1        879.32        929.08        19.61 o                         
   4   3   1       4154.43       4068.17        58.45 o                         
   5   3   1       3239.64       3360.79       101.12 o                         
   6   3   1       3447.09       3445.77       112.01 o                         
   7   3   1       2126.95       2162.44        56.21 o                         
   8   3   1        164.42        122.18         6.47 o                         
   9   3   1       1399.88       1347.42        24.15 o                         
  10   3   1       1108.45       1095.89        28.44 o                         
  11   3   1        532.73        501.66        28.77 o                         
  -9   4   1       1666.49       1715.94        42.27 o                         
  -8   4   1        192.74        178.19        10.03 o                         
  -7   4   1         30.83         30.45         5.45 o                         
  -6   4   1        270.24        283.29        11.86 o                         
  -5   4   1        815.01        771.41        73.53 o                         
  -4   4   1       3345.30       3418.65        67.79 o                         
  -3   4   1         33.46         25.30         7.58 o                         
  -2   4   1         11.14          7.11         4.89 o                         
  -1   4   1       6411.51       7090.02        97.80 o                         
   0   4   1      19469.38      19554.25       195.90 o                         
   1   4   1      15957.77      15916.85       153.63 o                         
   2   4   1         87.13        123.26         9.04 o                         
   3   4   1       1429.32       1355.15        29.36 o                         
   4   4   1        139.17        125.29        13.84 o                         
   5   4   1         10.59         23.90         6.21 o                         
   6   4   1        933.28        945.25        34.99 o                         
   7   4   1       2145.54       2287.03        56.11 o                         
   8   4   1       3153.19       2968.71        40.01 o                         
   9   4   1        918.14        911.84        16.60 o                         
  10   4   1         13.26         10.75         3.51 o                         
  11   4   1          8.61          6.65         4.99 o                         
  -9   5   1        367.95        377.88        10.26 o                         
  -8   5   1       1430.36       1418.26        30.40 o                         
  -7   5   1        260.64        241.47        11.59 o                         
  -6   5   1        274.62        278.00        18.81 o                         
  -5   5   1        254.41        257.84        41.23 o                         
  -4   5   1        925.66        984.50        48.17 o                         
  -3   5   1       3008.57       3257.04        83.42 o                         
  -2   5   1       1110.97       1178.72        30.67 o                         
  -1   5   1       5269.20       5440.51        77.18 o                         
   0   5   1        914.41        918.99        20.50 o                         
   1   5   1         89.54         57.50         6.26 o                         
   2   5   1       1982.75       2018.41        34.11 o                         
   3   5   1       1023.85        886.41        27.23 o                         
   4   5   1       4763.96       4833.02        86.01 o                         
   5   5   1       3148.82       3150.20        71.59 o                         
   6   5   1         77.31        100.83        16.62 o                         
   7   5   1       1039.50        924.92        74.23 o                         
   8   5   1        465.22        447.24        11.69 o                         
   9   5   1       2056.10       2112.72        41.88 o                         
  10   5   1       2151.33       2127.54        52.88 o                         
  11   5   1       1340.55       1256.33        25.48 o                         
  -8   6   1        237.40        196.92         7.70 o                         
  -7   6   1        744.86        773.90        16.56 o                         
  -6   6   1       1734.55       1617.40        29.18 o                         
  -5   6   1       1699.87       1773.74        29.22 o                         
  -4   6   1        500.52        474.11        54.22 o                         
  -3   6   1        197.01        161.58        23.23 o                         
  -2   6   1        251.32        248.76        19.72 o                         
  -1   6   1       2875.09       2793.15        49.63 o                         
   0   6   1       5557.08       5395.75        79.42 o                         
   1   6   1        646.92        552.25        21.26 o                         
   2   6   1        941.98        895.13        24.57 o                         
   3   6   1        112.73        149.89        14.35 o                         
   4   6   1       1206.31       1132.53        36.97 o                         
   5   6   1       2974.71       3051.37        70.87 o                         
   6   6   1       2299.47       2407.14        81.52 o                         
   7   6   1       3752.04       3817.99        53.88 o                         
   8   6   1       1502.03       1614.27        27.20 o                         
   9   6   1         72.54         74.74         6.05 o                         
  10   6   1         49.84         41.37         4.66 o                         
  11   6   1         23.79         25.31         5.61 o                         
  -7   7   1         22.83         24.96         4.14 o                         
  -6   7   1        205.86        190.34         7.72 o                         
  -5   7   1        718.57        745.90        14.18 o                         
  -4   7   1        546.35        564.32        10.96 o                         
  -3   7   1        375.45        394.86        13.81 o                         
  -2   7   1       2438.88       2401.84        97.85 o                         
  -1   7   1       4175.31       4235.82        82.07 o                         
   0   7   1        587.10        528.56        24.19 o                         
   1   7   1        576.33        589.67        27.02 o                         
   2   7   1        661.83        628.95        34.86 o                         
   3   7   1       6406.94       6481.75       135.51 o                         
   4   7   1       3863.96       3908.04        99.60 o                         
   5   7   1        807.49        750.03        33.65 o                         
   6   7   1        408.59        383.39        13.56 o                         
   7   7   1        121.30        103.12         5.98 o                         
   8   7   1       3664.32       3827.70        54.09 o                         
   9   7   1       1486.82       1512.13        25.21 o                         
  10   7   1        653.84        668.85        14.46 o                         
  -6   8   1        265.01        287.03         8.41 o                         
  -5   8   1        406.54        407.87        15.22 o                         
  -4   8   1        105.83         98.74         4.92 o                         
  -3   8   1       1077.64       1130.56        18.50 o                         
  -2   8   1        308.27        334.69         9.09 o                         
  -1   8   1       3543.81       3676.83        55.59 o                         
   0   8   1       4679.64       4772.66        84.90 o                         
   1   8   1        278.44        312.33        23.60 o                         
   2   8   1         86.26         92.02        17.95 o                         
   3   8   1        121.17         67.06        16.76 o                         
   4   8   1       2864.98       2718.61        97.10 o                         
   5   8   1       2207.77       2148.48        25.87 o                         
   6   8   1       1634.35       1588.65        19.68 o                         
   7   8   1        343.29        344.61         8.60 o                         
   8   8   1        569.80        559.85        13.21 o                         
   9   8   1       1178.04       1196.88        18.30 o                         
  10   8   1         22.87         24.80         2.86 o                         
  -5   9   1        193.51        207.78         9.61 o                         
  -4   9   1        408.39        390.47        10.61 o                         
  -3   9   1       1094.63       1069.21        21.85 o                         
  -2   9   1         40.38         27.02         6.98 o                         
  -1   9   1          0.73         10.59         4.19 o                         
   0   9   1        366.85        383.82        20.04 o                         
   1   9   1       2204.65       2177.47        35.67 o                         
   2   9   1        521.54        495.21        13.39 o                         
   3   9   1       3671.01       3663.81        54.51 o                         
   4   9   1       1082.22       1074.44        17.28 o                         
   5   9   1        260.01        250.64         7.45 o                         
   6   9   1         90.88         93.15         4.85 o                         
   7   9   1       1574.89       1604.04        20.92 o                         
   8   9   1       1848.60       1943.77        35.39 o                         
   9   9   1       2019.98       2061.11        37.89 o                         
  -4  10   1        172.57        147.67         7.97 o                         
  -3  10   1        301.29        302.71         8.53 o                         
  -2  10   1        914.76        942.08        19.64 o                         
  -1  10   1       1099.60       1163.09        25.80 o                         
   0  10   1        570.06        592.09        16.85 o                         
   1  10   1         27.67         21.72         5.17 o                         
   2  10   1        196.31        176.82         8.98 o                         
   3  10   1        429.67        424.79        22.45 o                         
   4  10   1       1847.83       1855.82        36.90 o                         
   5  10   1        375.89        407.33         9.56 o                         
   6  10   1        690.11        705.64        13.37 o                         
   7  10   1        413.83        408.48         9.22 o                         
   8  10   1        178.05        159.46         7.55 o                         
  -2  11   1         41.85         43.64         3.69 o                         
  -1  11   1        107.18        116.70         6.34 o                         
   0  11   1       1591.43       1689.85        60.26 o                         
   1  11   1        171.44        168.41         8.98 o                         
   2  11   1        637.37        670.65        21.85 o                         
   3  11   1        662.63        661.20        19.13 o                         
   4  11   1          3.24          5.32         3.45 o                         
   5  11   1        335.55        334.55         9.16 o                         
   6  11   1        829.23        830.40        17.88 o                         
   7  11   1       1638.94       1519.12        23.30 o                         
   0  12   1         39.27         38.75         6.10 o                         
   1  12   1        127.74        108.68         7.24 o                         
   2  12   1        147.80        153.50         9.38 o                         
   3  12   1       1810.03       1897.26        43.00 o                         
   4  12   1       1800.72       1712.59        25.05 o                         
   5  12   1        177.42        169.59         5.54 o                         
  -6 -11   2         13.42         10.16         2.63 o                         
  -5 -11   2        106.08         95.69         4.58 o                         
  -4 -11   2        665.02        669.00        13.23 o                         
  -3 -11   2       2813.96       2890.91        57.90 o                         
  -2 -11   2        998.13       1075.34        23.96 o                         
  -1 -11   2        279.41        283.61        10.16 o                         
   0 -11   2        208.49        221.15        12.16 o                         
   1 -11   2         18.76         15.03         3.32 o                         
  -8 -10   2         27.59         25.87         2.37 o                         
  -7 -10   2       1322.91       1331.71        16.73 o                         
  -6 -10   2        705.52        742.40        11.67 o                         
  -5 -10   2        630.36        629.27        10.75 o                         
  -4 -10   2        798.79        767.58        15.74 o                         
  -3 -10   2        270.35        234.33        12.38 o                         
  -2 -10   2       1238.18       1253.84        30.45 o                         
  -1 -10   2        515.24        544.65        24.19 o                         
   0 -10   2       2425.14       2487.86        57.04 o                         
   1 -10   2       2593.51       2695.88        58.87 o                         
   2 -10   2        500.16        513.61        12.97 o                         
   3 -10   2         16.33         17.64         3.34 o                         
  -9  -9   2         43.88         43.87         3.29 o                         
  -8  -9   2        528.44        536.31        10.93 o                         
  -7  -9   2        127.57        127.80         5.95 o                         
  -6  -9   2        946.72        898.18        13.57 o                         
  -5  -9   2        534.70        534.40        14.32 o                         
  -4  -9   2       2558.52       2567.18        34.03 o                         
  -3  -9   2       3325.86       3324.40        50.83 o                         
  -2  -9   2        230.34        220.28        13.30 o                         
  -1  -9   2          2.73          1.26         5.10 o                         
   0  -9   2          2.47          6.03         3.95 o                         
   1  -9   2       1946.71       1963.14        38.83 o                         
   2  -9   2       1533.31       1521.92        25.36 o                         
   3  -9   2       1728.94       1776.16        28.30 o                         
   4  -9   2        739.14        733.44        17.31 o                         
   5  -9   2        451.30        480.17        11.46 o                         
  -9  -8   2        331.86        326.29         6.92 o                         
  -8  -8   2        353.24        339.82         7.77 o                         
  -7  -8   2       1058.16       1080.48        17.32 o                         
  -6  -8   2        694.65        678.13        12.92 o                         
  -5  -8   2       1176.78       1169.93        16.60 o                         
  -4  -8   2        150.51        141.67         6.57 o                         
  -3  -8   2        790.87        792.77        15.68 o                         
  -2  -8   2        787.53        744.33        32.62 o                         
  -1  -8   2       2916.53       2907.18        73.37 o                         
   0  -8   2       2218.29       2143.16        54.29 o                         
   1  -8   2       2768.84       2596.00        45.28 o                         
   2  -8   2        259.96        237.75         9.26 o                         
   3  -8   2        177.76        174.44        10.35 o                         
   4  -8   2       2973.00       3023.67        43.24 o                         
   5  -8   2       1672.05       1818.68        31.35 o                         
   6  -8   2       1141.18       1127.05        18.07 o                         
 -10  -7   2        216.08        196.00         5.42 o                         
  -9  -7   2        777.00        794.52        18.28 o                         
  -8  -7   2        367.72        355.18        11.39 o                         
  -7  -7   2        275.77        270.17         7.45 o                         
  -6  -7   2       1024.54       1003.13        17.86 o                         
  -5  -7   2       2285.19       2317.08        90.63 o                         
  -4  -7   2       1724.81       1893.36        77.87 o                         
  -3  -7   2        112.95        114.51        17.98 o                         
  -2  -7   2        145.44        129.44        15.99 o                         
  -1  -7   2        170.38        175.08        17.13 o                         
   0  -7   2       2679.03       2720.33        58.03 o                         
   1  -7   2       3447.19       3397.64        90.64 o                         
   2  -7   2       3487.88       3540.91        97.52 o                         
   3  -7   2        213.32        190.80        14.74 o                         
   4  -7   2        468.59        461.82        10.49 o                         
   5  -7   2       1182.02       1209.08        40.45 o                         
   6  -7   2        951.30       1002.11        20.15 o                         
   7  -7   2        324.36        313.68        17.42 o                         
 -10  -6   2         19.43         17.01         3.23 o                         
  -9  -6   2         28.97         31.10         3.98 o                         
  -8  -6   2        840.94        858.89        15.07 o                         
  -7  -6   2       1357.63       1333.72        20.18 o                         
  -6  -6   2         38.13         40.03        25.44 o                         
  -5  -6   2        129.36        159.77        16.63 o                         
  -4  -6   2        507.14        526.16        29.01 o                         
  -3  -6   2       7088.21       7327.17       126.53 o                         
  -2  -6   2       6944.01       7269.46       108.41 o                         
  -1  -6   2       2235.31       2103.68        40.12 o                         
   0  -6   2       1000.16        935.40        28.48 o                         
   1  -6   2         42.12         40.23         9.69 o                         
   2  -6   2        413.64        401.62        33.70 o                         
   3  -6   2       1403.02       1294.54        47.57 o                         
   4  -6   2       1816.24       1784.91        25.87 o                         
   5  -6   2       3024.62       3027.38        50.05 o                         
   6  -6   2        125.34        126.65         7.43 o                         
   7  -6   2        168.42        161.67         9.09 o                         
   8  -6   2         34.93         30.25         3.48 o                         
 -11  -5   2        318.94        289.77        11.22 o                         
 -10  -5   2        382.02        374.30        10.05 o                         
  -9  -5   2        291.35        299.39         9.06 o                         
  -8  -5   2        196.74        201.21         8.74 o                         
  -7  -5   2       1396.11       1403.55        20.21 o                         
  -6  -5   2       1861.48       1912.36        80.69 o                         
  -5  -5   2       1668.96       1705.11        44.18 o                         
  -4  -5   2       2699.47       2524.71        49.85 o                         
  -3  -5   2        532.68        605.52        23.68 o                         
  -2  -5   2       4450.48       4570.30        65.25 o                         
  -1  -5   2       1170.93       1139.56        24.04 o                         
   0  -5   2       7878.65       8513.39       111.13 o                         
   1  -5   2       2313.03       2168.36        40.47 o                         
   2  -5   2         22.48         19.99         6.89 o                         
   3  -5   2         21.58         14.37         8.31 o                         
   4  -5   2         83.55         79.26        13.33 o                         
   5  -5   2       1118.97       1087.05        27.64 o                         
   6  -5   2        605.33        576.03        18.94 o                         
   7  -5   2        372.81        389.78        11.65 o                         
   8  -5   2       1583.55       1545.90        27.26 o                         
 -11  -4   2         20.78         20.82         5.71 o                         
 -10  -4   2        267.33        278.87        10.14 o                         
  -9  -4   2        586.98        607.55        14.15 o                         
  -8  -4   2        997.09        983.47        17.21 o                         
  -7  -4   2         75.62         73.24        12.36 o                         
  -6  -4   2          0.82          3.38         9.09 o                         
  -5  -4   2         98.60        114.64        13.52 o                         
  -4  -4   2       5581.50       5760.27        89.03 o                         
  -3  -4   2       8657.64       9027.86       157.12 o                         
  -2  -4   2         40.53         59.86         6.30 o                         
  -1  -4   2       2942.23       3043.89        39.69 o                         
   0  -4   2         41.50         35.01         5.66 o                         
   1  -4   2       4192.79       4355.22        57.56 o                         
   2  -4   2       3855.42       3983.82        65.74 o                         
   3  -4   2       2602.39       2650.79        54.37 o                         
   4  -4   2       6454.10       6620.08       108.87 o                         
   5  -4   2       1783.39       1733.48        63.50 o                         
   6  -4   2          0.26         -0.82         4.33 o                         
   7  -4   2        314.03        303.69        14.19 o                         
   8  -4   2        491.58        471.86        17.94 o                         
   9  -4   2       2725.15       2803.56        74.44 o                         
 -11  -3   2         75.50         84.94         8.09 o                         
 -10  -3   2          6.26         13.52         3.95 o                         
  -9  -3   2         36.61         43.06         4.63 o                         
  -8  -3   2       1058.36        951.46        16.27 o                         
  -7  -3   2        828.66        766.44        48.33 o                         
  -6  -3   2        100.47         85.48        25.02 o                         
  -5  -3   2       4795.36       5053.98        95.33 o                         
  -4  -3   2        253.07        225.84        11.78 o                         
  -3  -3   2        798.98        783.88        18.72 o                         
  -2  -3   2       4560.14       4643.97        59.48 o                         
  -1  -3   2       9568.13       9370.08       114.00 o                         
   0  -3   2      15602.02      15160.54       177.95 o                         
   1  -3   2        918.08        810.25        16.97 o                         
   2  -3   2        322.87        327.95        13.81 o                         
   3  -3   2        326.58        344.69        19.16 o                         
   4  -3   2       1355.11       1433.65        37.83 o                         
   5  -3   2       8197.28       8608.55       177.37 o                         
   6  -3   2       2549.55       2386.68       108.08 o                         
   7  -3   2       1997.64       1924.65        41.54 o                         
   8  -3   2        615.88        657.17        19.91 o                         
   9  -3   2          3.74         10.20         5.63 o                         
 -11  -2   2        655.31        638.86        32.11 o                         
 -10  -2   2        269.70        276.98        11.01 o                         
  -9  -2   2       1786.35       1692.93        25.84 o                         
  -8  -2   2        490.72        506.28        13.74 o                         
  -7  -2   2         25.17         34.02         6.45 o                         
  -6  -2   2        860.47        921.32        67.56 o                         
  -5  -2   2        416.89        583.83        23.92 o                         
  -4  -2   2       7836.04       8288.33       116.43 o                         
  -3  -2   2       7709.52       7812.70       123.04 o                         
  -2  -2   2      12293.77      11927.01       140.54 o                         
  -1  -2   2       5100.14       5223.33        60.97 o                         
   0  -2   2       5866.42       5733.08        73.79 o                         
   1  -2   2       6013.27       6007.39        69.63 o                         
   2  -2   2       9545.24       9619.71       101.94 o                         
   3  -2   2       2359.05       2291.32        55.28 o                         
   4  -2   2       3185.66       3142.89        60.60 o                         
   5  -2   2         98.05         91.54        12.15 o                         
   6  -2   2       3407.10       3427.03        88.41 o                         
   7  -2   2        948.47        806.12        22.35 o                         
   8  -2   2       1908.35       1823.73        39.66 o                         
   9  -2   2       1931.15       1979.71        54.21 o                         
  10  -2   2        283.78        287.67        13.42 o                         
 -10  -1   2         10.12         -2.91         4.75 o                         
  -9  -1   2         27.02         20.37         5.17 o                         
  -8  -1   2        385.93        383.47        15.07 o                         
  -7  -1   2        225.16        251.49        20.53 o                         
  -6  -1   2       1361.34       1402.67        38.40 o                         
  -5  -1   2        141.96         93.33        14.57 o                         
  -4  -1   2        999.31       1279.00        26.40 o                         
  -3  -1   2      11663.44      12158.32       190.31 o                         
  -2  -1   2      22641.98      22362.45       254.21 o                         
  -1  -1   2       9639.86       9597.88       158.16 o                         
   0  -1   2      10037.93      10190.00       205.51 o                         
   1  -1   2       1553.13       1525.23        29.29 o                         
   2  -1   2        800.80        847.22        14.91 o                         
   3  -1   2      11172.22      11898.44       145.94 o                         
   4  -1   2       8186.00       8015.07       124.13 o                         
   5  -1   2       7238.82       7369.57       141.15 o                         
   6  -1   2        449.41        439.81        24.61 o                         
   7  -1   2        146.43        163.30        16.99 o                         
   8  -1   2         95.25         92.45         7.01 o                         
   9  -1   2       1153.84       1087.86        26.83 o                         
  10  -1   2        981.85        982.71        28.44 o                         
 -10   0   2        495.26        476.22        12.98 o                         
  -9   0   2        922.93        927.94        18.73 o                         
  -8   0   2          6.38          2.17         3.58 o                         
  -7   0   2        178.60        157.58        15.04 o                         
  -6   0   2        285.18        290.15        17.38 o                         
  -5   0   2       7916.89       8579.95       145.78 o                         
  -4   0   2      10158.51      10782.26       132.56 o                         
  -3   0   2       3587.30       3543.35        47.59 o                         
  -2   0   2        947.64       1016.24        30.80 o                         
  -1   0   2       2504.82       2473.72        39.13 o                         
   0   0   2      14911.87      14751.82       292.07 o                         
   1   0   2      18641.62      18271.65       252.78 o                         
   2   0   2       1561.70       1489.13        29.11 o                         
   3   0   2       1291.38       1180.67        20.17 o                         
   4   0   2       2053.33       2160.85        35.81 o                         
   5   0   2        719.43        714.09        36.82 o                         
   6   0   2       2870.88       2773.37        74.69 o                         
   7   0   2       1502.04       1494.76        50.47 o                         
   8   0   2       3647.01       3358.43        55.36 o                         
   9   0   2        101.65         88.66        10.65 o                         
  10   0   2         28.96         24.39         5.17 o                         
 -10   1   2        321.09        321.38        11.32 o                         
  -9   1   2        965.13        974.95        21.44 o                         
  -8   1   2       1763.42       1679.26        29.52 o                         
  -7   1   2        234.97        256.91        17.06 o                         
  -6   1   2        289.97        280.02        14.76 o                         
  -5   1   2        232.89        265.43        16.72 o                         
  -4   1   2       2592.64       2726.59        47.52 o                         
  -3   1   2      10710.08      10959.98       121.87 o                         
  -2   1   2       3756.28       3723.18        45.11 o                         
  -1   1   2       1653.24       1629.96        31.00 o                         
   0   1   2       1913.13       1935.47        44.08 o                         
   1   1   2      15687.57      15275.92       254.30 o                         
   2   1   2        179.51        226.68         8.61 o                         
   3   1   2       3968.36       3929.02        46.23 o                         
   4   1   2       9976.28      10059.90       181.92 o                         
   5   1   2       2784.54       2539.82        68.73 o                         
   6   1   2         29.29         18.03        14.10 o                         
   7   1   2        454.16        396.57        25.44 o                         
   8   1   2        927.74        854.72        24.98 o                         
   9   1   2       3027.35       3058.04        61.27 o                         
  10   1   2       1041.41        989.58        34.11 o                         
  11   1   2       1328.99       1209.74        49.21 o                         
 -10   2   2        458.35        434.20        21.84 o                         
  -9   2   2       1027.57       1017.01        25.83 o                         
  -8   2   2        479.55        439.51        13.62 o                         
  -7   2   2         28.11         24.98         7.11 o                         
  -6   2   2       1395.22       1355.19        33.47 o                         
  -5   2   2       3873.79       4166.13        84.85 o                         
  -4   2   2        847.92        861.55        23.94 o                         
  -3   2   2       3622.82       3960.99        85.94 o                         
  -2   2   2       5675.98       5800.34        75.02 o                         
  -1   2   2       2865.64       2872.37        44.62 o                         
   0   2   2       9570.25       9388.09       267.93 o                         
   1   2   2         66.64         93.30         8.03 o                         
   2   2   2        823.12        813.60        21.82 o                         
   3   2   2       5775.49       6006.96        94.03 o                         
   4   2   2       2421.72       2534.28        43.56 o                         
   5   2   2       6610.10       6427.05       110.18 o                         
   6   2   2       1982.69       1863.47        75.48 o                         
   7   2   2       5848.24       5998.66       180.56 o                         
   8   2   2       1730.05       1670.89        38.40 o                         
   9   2   2         40.30         36.59         7.14 o                         
  10   2   2        321.21        296.23        14.89 o                         
 -10   3   2        320.39        282.81        11.92 o                         
  -9   3   2        770.11        772.17        19.59 o                         
  -8   3   2        662.65        723.99        20.18 o                         
  -7   3   2         28.31         21.91         7.62 o                         
  -6   3   2        206.75        271.49        24.43 o                         
  -5   3   2         67.24         75.02        12.83 o                         
  -4   3   2       4376.31       4337.14        91.43 o                         
  -3   3   2       1732.56       1763.30        38.27 o                         
  -2   3   2       1760.04       1826.73        29.63 o                         
  -1   3   2       5300.02       5394.00        64.75 o                         
   0   3   2       7501.67       7347.38        82.86 o                         
   1   3   2       3465.66       3535.17        44.23 o                         
   2   3   2       1574.55       1501.27        27.64 o                         
   3   3   2       6324.27       6253.11        79.52 o                         
   4   3   2       2113.79       2062.12        34.87 o                         
   5   3   2        787.79        831.63        25.50 o                         
   6   3   2       1375.37       1429.25        40.74 o                         
   7   3   2        168.34        179.27        21.27 o                         
   8   3   2       4497.08       4487.82        56.68 o                         
   9   3   2       2444.88       2314.03        53.59 o                         
  10   3   2        418.09        435.24        17.23 o                         
  11   3   2        120.93        110.92        15.43 o                         
  -9   4   2         38.67         41.96         5.07 o                         
  -8   4   2        179.64        188.19        10.42 o                         
  -7   4   2         25.09         29.38         5.78 o                         
  -6   4   2        218.35        216.69        10.43 o                         
  -5   4   2        607.33        538.74        34.85 o                         
  -4   4   2        175.87        152.63        16.47 o                         
  -3   4   2        432.48        415.59        22.20 o                         
  -2   4   2        410.87        461.40        16.59 o                         
  -1   4   2       4685.17       4620.28        57.63 o                         
   0   4   2       3780.95       3738.49        42.62 o                         
   1   4   2       4987.36       5202.26        69.24 o                         
   2   4   2         41.73         34.64         5.60 o                         
   3   4   2       1742.73       1792.80        36.54 o                         
   4   4   2       6899.30       7218.35       130.60 o                         
   5   4   2       5166.88       5306.38       101.72 o                         
   6   4   2       1876.07       1979.67        54.44 o                         
   7   4   2        369.99        316.45        16.45 o                         
   8   4   2        544.47        525.71        11.98 o                         
   9   4   2        642.35        614.61        15.53 o                         
  10   4   2        824.58        799.36        15.70 o                         
  11   4   2       1334.17       1300.65        49.62 o                         
  -9   5   2        301.97        279.82         8.00 o                         
  -8   5   2        127.96        130.95         8.24 o                         
  -7   5   2        223.57        211.75        10.88 o                         
  -6   5   2         89.53         77.67        13.15 o                         
  -5   5   2        930.87       1046.28        68.58 o                         
  -4   5   2       2622.11       2593.95        60.60 o                         
  -3   5   2       1062.22       1107.01        35.07 o                         
  -2   5   2        236.82        219.74        15.23 o                         
  -1   5   2        921.57       1114.55        25.19 o                         
   0   5   2       5122.90       5113.52        62.16 o                         
   1   5   2      12104.40      12903.09       161.81 o                         
   2   5   2       3628.63       3574.02        68.88 o                         
   3   5   2       2011.79       1855.00        49.54 o                         
   4   5   2       1040.80       1094.54        30.89 o                         
   5   5   2       2203.49       2270.14        56.92 o                         
   6   5   2       2628.62       2579.94        89.66 o                         
   7   5   2       2779.43       2872.06        78.76 o                         
   8   5   2       3253.71       3266.86        46.94 o                         
   9   5   2       1019.07       1000.36        19.43 o                         
  10   5   2        413.33        403.90        10.42 o                         
  11   5   2        157.23        136.40         6.04 o                         
  -8   6   2        256.16        265.47         7.79 o                         
  -7   6   2        189.10        190.79         9.03 o                         
  -6   6   2        605.80        660.92        13.93 o                         
  -5   6   2       1083.79       1056.49        25.37 o                         
  -4   6   2         29.05         17.56        19.66 o                         
  -3   6   2        849.91        844.32        74.37 o                         
  -2   6   2       1162.04       1210.04        44.11 o                         
  -1   6   2       4013.13       4147.85        64.69 o                         
   0   6   2       3511.36       3698.04        56.77 o                         
   1   6   2         62.26         82.40         8.78 o                         
   2   6   2        622.71        610.66        19.80 o                         
   3   6   2       2684.83       2699.83        58.20 o                         
   4   6   2       5302.42       5457.11        98.93 o                         
   5   6   2       2456.42       2669.15        68.18 o                         
   6   6   2        211.98        184.86        23.80 o                         
   7   6   2        998.71       1003.39        17.59 o                         
   8   6   2        761.49        787.92        20.49 o                         
   9   6   2       1819.63       1901.17        33.14 o                         
  10   6   2       2077.36       2197.49        35.95 o                         
  11   6   2       2126.64       2006.30        31.75 o                         
  -7   7   2          8.34          8.16         3.34 o                         
  -6   7   2        677.81        686.16        15.55 o                         
  -5   7   2       1379.41       1401.12        23.72 o                         
  -4   7   2        205.35        204.45         8.21 o                         
  -3   7   2        304.06        304.97        12.41 o                         
  -2   7   2        368.87        309.00        28.75 o                         
  -1   7   2       1347.80       1375.95        40.86 o                         
   0   7   2       4443.16       4749.18        82.02 o                         
   1   7   2        631.71        632.40        24.87 o                         
   2   7   2        908.88        971.81        37.68 o                         
   3   7   2        252.12        225.62        21.91 o                         
   4   7   2       1853.25       1858.76        50.32 o                         
   5   7   2       2590.54       2431.03        68.67 o                         
   6   7   2       2181.33       2289.36        80.99 o                         
   7   7   2       2586.40       2574.31        35.62 o                         
   8   7   2       2935.96       3023.34        44.30 o                         
   9   7   2         90.72         82.11         6.04 o                         
  10   7   2          1.31         -3.61         3.61 o                         
  -6   8   2        634.92        607.87        13.35 o                         
  -5   8   2          6.64          2.79         2.58 o                         
  -4   8   2         94.71        101.11         5.04 o                         
  -3   8   2        977.24        976.84        16.65 o                         
  -2   8   2        243.27        235.52         7.83 o                         
  -1   8   2       3677.61       3726.48       166.43 o                         
   0   8   2        580.03        591.13        26.28 o                         
   1   8   2        161.67        146.05        14.97 o                         
   2   8   2         38.01         43.96        14.20 o                         
   3   8   2       2639.01       2632.87        76.23 o                         
   4   8   2       3947.64       4008.19       124.41 o                         
   5   8   2        966.97        956.80        15.42 o                         
   6   8   2        194.51        199.98         6.85 o                         
   7   8   2        272.69        270.09         8.14 o                         
   8   8   2       1767.15       1816.12        28.08 o                         
   9   8   2       2125.60       2225.51        32.99 o                         
  10   8   2        431.99        421.91         9.45 o                         
  -5   9   2        832.20        846.22        34.79 o                         
  -4   9   2         33.44         39.65         3.27 o                         
  -3   9   2        146.57        130.77         8.03 o                         
  -2   9   2        653.92        644.49        14.28 o                         
  -1   9   2        100.28         90.24        10.35 o                         
   0   9   2       2523.45       2542.50        49.05 o                         
   1   9   2         14.99          6.32         4.07 o                         
   2   9   2        263.34        264.57        10.07 o                         
   3   9   2        438.73        409.90        10.98 o                         
   4   9   2       1621.14       1550.09        23.12 o                         
   5   9   2        456.05        492.34        10.71 o                         
   6   9   2        899.98        843.89        18.66 o                         
   7   9   2        546.22        524.18        12.74 o                         
   8   9   2        220.39        229.80         7.58 o                         
   9   9   2        747.71        761.37        23.05 o                         
  -4  10   2        238.27        239.46         9.75 o                         
  -3  10   2        131.30        127.00         6.16 o                         
  -2  10   2        727.84        707.53        16.40 o                         
  -1  10   2        168.23        147.95         8.90 o                         
   0  10   2        102.84        106.13         8.01 o                         
   1  10   2       1107.79       1085.81        22.24 o                         
   2  10   2         98.49         93.11         6.58 o                         
   3  10   2        931.82        911.82        19.25 o                         
   4  10   2         28.33         18.34         4.20 o                         
   5  10   2        114.92        112.96         5.16 o                         
   6  10   2        450.66        453.78        10.44 o                         
   7  10   2        859.93        843.44        15.36 o                         
   8  10   2       1977.88       1972.66        31.69 o                         
  -2  11   2        219.68        216.52         6.95 o                         
  -1  11   2       1579.88       1702.67        29.47 o                         
   0  11   2        356.37        402.19        16.02 o                         
   1  11   2         28.46         25.67         4.77 o                         
   2  11   2        264.29        234.45        23.71 o                         
   3  11   2         79.26         86.59         6.19 o                         
   4  11   2       1073.14       1118.06        21.94 o                         
   5  11   2        460.20        478.95        11.24 o                         
   6  11   2        148.70        146.48         7.48 o                         
   7  11   2        153.18        142.58         9.52 o                         
   0  12   2        647.41        633.53        15.76 o                         
   1  12   2         47.66         44.40         5.75 o                         
   2  12   2         47.70         53.48         6.29 o                         
   3  12   2         98.01         96.66         5.60 o                         
   4  12   2        110.49        112.22         5.84 o                         
   5  12   2        330.05        305.86        11.70 o                         
  -5 -11   3        317.05        298.78         7.65 o                         
  -4 -11   3        671.66        696.82        13.19 o                         
  -3 -11   3        254.48        249.52         7.98 o                         
  -2 -11   3        131.04        123.21        11.94 o                         
  -1 -11   3        110.89        112.14         6.49 o                         
   0 -11   3        593.97        574.18        15.77 o                         
   1 -11   3       2889.70       2961.98        52.09 o                         
  -7 -10   3        428.80        441.73         8.55 o                         
  -6 -10   3        239.43        238.31         8.65 o                         
  -5 -10   3          2.84          3.82         2.50 o                         
  -4 -10   3        506.75        524.23        11.22 o                         
  -3 -10   3       1698.02       1731.33        30.78 o                         
  -2 -10   3        958.01        988.30        22.76 o                         
  -1 -10   3        349.32        330.58        12.46 o                         
   0 -10   3         91.25        106.72         8.99 o                         
   1 -10   3        264.60        256.68         9.93 o                         
   2 -10   3       1439.28       1546.26        27.04 o                         
   3 -10   3        543.75        547.62        13.87 o                         
  -8  -9   3         60.41         49.05         3.56 o                         
  -7  -9   3       1237.51       1313.67        18.60 o                         
  -6  -9   3        235.47        233.54         6.47 o                         
  -5  -9   3        653.16        650.85        11.09 o                         
  -4  -9   3       1676.81       1698.08        23.54 o                         
  -3  -9   3         64.12         65.17         6.60 o                         
  -2  -9   3        420.14        401.12        13.10 o                         
  -1  -9   3         49.14         40.96         5.77 o                         
   0  -9   3       1201.21       1204.70        26.78 o                         
   1  -9   3       1213.71       1206.73        26.56 o                         
   2  -9   3        239.82        223.76         9.38 o                         
   3  -9   3         13.18         14.79         3.34 o                         
   4  -9   3        200.97        189.25         8.10 o                         
  -9  -8   3        178.21        172.23         5.01 o                         
  -8  -8   3       1306.92       1367.01        18.28 o                         
  -7  -8   3        260.11        259.36         7.88 o                         
  -6  -8   3         61.80         59.07         4.47 o                         
  -5  -8   3       1578.40       1595.88        20.83 o                         
  -4  -8   3       1810.24       1771.34        23.91 o                         
  -3  -8   3        844.45        801.35        18.86 o                         
  -2  -8   3         15.48         20.85         4.82 o                         
  -1  -8   3          3.36          8.10         4.17 o                         
   0  -8   3        111.94         97.95         7.32 o                         
   1  -8   3        494.22        467.57        12.59 o                         
   2  -8   3       1240.67       1247.27        24.13 o                         
   3  -8   3        237.96        242.02         7.83 o                         
   4  -8   3       1807.34       1831.95        26.01 o                         
   5  -8   3         28.96         36.34         3.73 o                         
   6  -8   3        219.97        219.31         6.04 o                         
 -10  -7   3        132.65        123.59         4.27 o                         
  -9  -7   3          1.47          4.06         2.45 o                         
  -8  -7   3         15.58         13.74         2.96 o                         
  -7  -7   3       1419.40       1480.11        19.85 o                         
  -6  -7   3        104.82        103.59         5.48 o                         
  -5  -7   3       1122.28       1087.04        15.33 o                         
  -4  -7   3         36.88         19.60        27.94 o                         
  -3  -7   3       1379.39       1324.57        44.64 o                         
  -2  -7   3       1034.94        969.79        42.07 o                         
  -1  -7   3       1223.59       1281.17        45.05 o                         
   0  -7   3       1742.74       1745.42        41.61 o                         
   1  -7   3       3803.82       3672.83        85.77 o                         
   2  -7   3          9.45          7.12         7.71 o                         
   3  -7   3          9.88          3.98         2.89 o                         
   4  -7   3        445.85        442.67        12.36 o                         
   5  -7   3       4949.41       5013.48        76.15 o                         
   6  -7   3       1789.62       1911.10        41.11 o                         
   7  -7   3        291.29        265.05         7.90 o                         
 -10  -6   3        232.57        232.64         7.45 o                         
  -9  -6   3        639.68        661.92        12.65 o                         
  -8  -6   3         78.25         79.36         6.47 o                         
  -7  -6   3        128.26        115.83         5.92 o                         
  -6  -6   3       3450.36       3554.83        53.66 o                         
  -5  -6   3         32.62         27.81        12.05 o                         
  -4  -6   3        937.68        898.74        38.79 o                         
  -3  -6   3        182.66        132.65        17.47 o                         
  -2  -6   3        255.51        231.03        15.03 o                         
  -1  -6   3        533.56        549.70        20.30 o                         
   0  -6   3       1187.01       1104.52        32.05 o                         
   1  -6   3       3451.90       3421.17        69.80 o                         
   2  -6   3       4932.17       4745.10       102.05 o                         
   3  -6   3        802.77        790.46        64.36 o                         
   4  -6   3        432.12        390.67        10.42 o                         
   5  -6   3        227.55        234.73         9.87 o                         
   6  -6   3       1131.22       1193.32        28.83 o                         
   7  -6   3       1143.72       1178.94        22.38 o                         
 -10  -5   3        327.98        328.21        10.53 o                         
  -9  -5   3          9.52          6.32         3.13 o                         
  -8  -5   3        383.23        395.12         9.81 o                         
  -7  -5   3       1291.58       1281.06        20.59 o                         
  -6  -5   3        151.86        181.73        36.07 o                         
  -5  -5   3        783.27        648.28        32.99 o                         
  -4  -5   3        140.82        140.76        12.79 o                         
  -3  -5   3       3818.87       3931.72        67.93 o                         
  -2  -5   3       1056.58        955.03        23.38 o                         
  -1  -5   3       3586.62       3908.89        56.21 o                         
   0  -5   3       1062.91       1006.86        26.96 o                         
   1  -5   3          0.05         -0.26         5.75 o                         
   2  -5   3        681.58        644.71        27.75 o                         
   3  -5   3       4192.77       4181.42        81.17 o                         
   4  -5   3       7793.62       7633.28       201.80 o                         
   5  -5   3       4592.45       4529.20        83.81 o                         
   6  -5   3         79.20         90.19         6.54 o                         
   7  -5   3        127.19        123.58         7.16 o                         
   8  -5   3         39.65         34.47         5.18 o                         
 -11  -4   3        370.09        346.12         9.37 o                         
 -10  -4   3        156.46        161.66        10.41 o                         
  -9  -4   3        263.87        237.04         8.19 o                         
  -8  -4   3         81.68         79.39         4.76 o                         
  -7  -4   3       1190.69       1296.48       110.09 o                         
  -6  -4   3        521.72        545.73        43.99 o                         
  -5  -4   3       4436.42       4340.00       158.67 o                         
  -4  -4   3       6889.63       7264.14       122.86 o                         
  -3  -4   3         19.75         26.18         7.71 o                         
  -2  -4   3       1768.54       1872.25        42.13 o                         
  -1  -4   3        567.44        775.66        18.55 o                         
   0  -4   3      11383.63      12069.83       153.70 o                         
   1  -4   3       3665.29       3497.54        61.27 o                         
   2  -4   3        659.11        665.57        21.75 o                         
   3  -4   3        664.76        646.65        23.25 o                         
   4  -4   3        341.98        322.65        24.13 o                         
   5  -4   3       5095.25       5030.54       427.85 o                         
   6  -4   3       2096.47       2031.90        43.35 o                         
   7  -4   3        979.83       1030.62        27.87 o                         
   8  -4   3       2448.31       2483.52        91.85 o                         
   9  -4   3        386.07        382.67        13.05 o                         
 -11  -3   3         80.48         67.09         5.90 o                         
 -10  -3   3         50.66         45.30         5.11 o                         
  -9  -3   3        978.53        949.06        18.71 o                         
  -8  -3   3       2768.41       2700.10        32.46 o                         
  -7  -3   3         38.54         42.67        13.89 o                         
  -6  -3   3          3.92         21.25         9.09 o                         
  -5  -3   3        310.85        275.67        17.84 o                         
  -4  -3   3       3056.51       3205.88        55.77 o                         
  -3  -3   3       1543.58       1437.37        29.85 o                         
  -2  -3   3       1472.19       1325.96        28.75 o                         
  -1  -3   3       3413.74       3505.99        46.79 o                         
   0  -3   3       3441.29       3592.25        45.06 o                         
   1  -3   3       4136.00       4250.71        51.37 o                         
   2  -3   3       3159.92       3155.80        50.30 o                         
   3  -3   3       2905.62       2814.30        53.71 o                         
   4  -3   3       3066.31       2999.42        70.54 o                         
   5  -3   3       1436.40       1432.41        46.64 o                         
   6  -3   3        366.63        371.97        67.14 o                         
   7  -3   3         64.56         55.44        11.79 o                         
   8  -3   3        534.06        525.75        18.60 o                         
   9  -3   3       1789.66       1814.97        64.25 o                         
 -11  -2   3        924.72        883.61        24.99 o                         
 -10  -2   3        515.36        477.96        15.62 o                         
  -9  -2   3        390.32        364.62        10.13 o                         
  -8  -2   3       1251.77       1201.64        17.61 o                         
  -7  -2   3       1275.28       1319.60        41.66 o                         
  -6  -2   3       1608.93       1554.97        45.28 o                         
  -5  -2   3        594.21        595.51        26.05 o                         
  -4  -2   3         28.97         17.39         5.14 o                         
  -3  -2   3       8530.33       9309.68       108.93 o                         
  -2  -2   3       3201.30       3251.17        43.35 o                         
  -1  -2   3       3530.98       3481.88        44.42 o                         
   0  -2   3       5311.65       5105.58        61.44 o                         
   1  -2   3       4931.62       4706.06        57.98 o                         
   2  -2   3       1535.59       1558.84        26.35 o                         
   3  -2   3        216.52        242.12        12.43 o                         
   4  -2   3       2960.88       2918.04        63.62 o                         
   5  -2   3       7362.34       7645.32       152.09 o                         
   6  -2   3       3103.71       3115.33       113.63 o                         
   7  -2   3        986.94        976.59        25.29 o                         
   8  -2   3        646.31        622.14        36.46 o                         
   9  -2   3          3.89          2.84         4.57 o                         
  10  -2   3        803.08        819.76        31.90 o                         
 -11  -1   3        898.43        889.88        24.81 o                         
 -10  -1   3        677.59        699.58        24.33 o                         
  -9  -1   3       2225.06       2231.58        39.42 o                         
  -8  -1   3        774.66        745.53        15.03 o                         
  -7  -1   3        193.92        202.39        25.20 o                         
  -6  -1   3        606.92        623.32        27.79 o                         
  -5  -1   3        101.16         87.88        17.46 o                         
  -4  -1   3        441.15        370.12        14.95 o                         
  -3  -1   3        523.06        627.11        15.72 o                         
  -2  -1   3        632.81        681.68        15.53 o                         
  -1  -1   3        458.22        490.27        12.19 o                         
   0  -1   3        423.39        428.54        12.53 o                         
   1  -1   3       1331.26       1243.16        21.67 o                         
   2  -1   3       2316.89       2205.71        32.43 o                         
   3  -1   3       3441.35       3450.62        46.43 o                         
   4  -1   3       4372.11       4785.79        73.15 o                         
   5  -1   3        393.28        421.21        23.18 o                         
   6  -1   3        465.10        418.60        49.42 o                         
   7  -1   3        464.61        411.51        25.88 o                         
   8  -1   3       2867.56       2716.85        53.71 o                         
   9  -1   3       2985.81       2940.11        56.30 o                         
  10  -1   3        210.14        221.19        12.25 o                         
 -10   0   3        400.92        402.63        16.86 o                         
  -9   0   3         12.04         12.65         4.63 o                         
  -8   0   3       1722.67       1656.94        28.15 o                         
  -7   0   3       2376.33       2436.76        49.51 o                         
  -6   0   3        525.45        575.01        32.50 o                         
  -5   0   3        614.99        530.46        34.66 o                         
  -4   0   3          9.32         10.34         4.49 o                         
  -3   0   3       2191.14       2262.77        41.20 o                         
  -2   0   3        220.49        233.38        11.54 o                         
  -1   0   3        160.98        130.71         9.81 o                         
   0   0   3       8615.56       8050.46       118.07 o                         
   1   0   3         32.57         23.36         5.04 o                         
   2   0   3        446.78        441.27        12.35 o                         
   3   0   3       5795.56       5844.05       117.01 o                         
   4   0   3       8985.12       9445.53       118.00 o                         
   5   0   3      11635.29      11838.66       212.89 o                         
   6   0   3        468.96        498.56        25.03 o                         
   7   0   3        153.52        132.45        15.09 o                         
   8   0   3         68.05         63.73        10.29 o                         
   9   0   3       1790.05       1727.62        29.22 o                         
  10   0   3       3105.41       2963.26        55.35 o                         
 -10   1   3        362.73        352.54        13.69 o                         
  -9   1   3       1154.20       1121.22        23.40 o                         
  -8   1   3         91.51         96.65         6.08 o                         
  -7   1   3        156.70        191.85        22.03 o                         
  -6   1   3        262.90        288.84        14.86 o                         
  -5   1   3       1484.96       1528.05        41.31 o                         
  -4   1   3       7021.06       7641.19       110.26 o                         
  -3   1   3       1486.33       1603.05        34.53 o                         
  -2   1   3       2296.86       2387.53        32.39 o                         
  -1   1   3       6469.14       6729.82        98.25 o                         
   0   1   3        211.71        174.91         8.67 o                         
   1   1   3        162.64        112.68         7.50 o                         
   2   1   3        933.47       1022.72        22.15 o                         
   3   1   3        350.24        337.08         8.64 o                         
   4   1   3        218.00        178.46         9.78 o                         
   5   1   3       2010.90       2045.06        55.05 o                         
   6   1   3       3766.26       3845.81       111.26 o                         
   7   1   3       3697.87       3810.20       122.18 o                         
   8   1   3       3482.48       3439.53        57.25 o                         
   9   1   3        663.61        636.20        19.56 o                         
  10   1   3        414.03        426.38        17.12 o                         
  11   1   3         81.08         70.06        13.34 o                         
 -10   2   3          4.07          3.96         3.83 o                         
  -9   2   3        388.31        386.96        13.67 o                         
  -8   2   3       2403.80       2357.26        41.00 o                         
  -7   2   3        174.97        177.72        11.62 o                         
  -6   2   3       2672.03       2699.54        54.02 o                         
  -5   2   3       1221.09       1223.89        39.67 o                         
  -4   2   3        992.07       1096.91        28.31 o                         
  -3   2   3       3119.72       3221.29        53.94 o                         
  -2   2   3       6311.72       6293.07        87.50 o                         
  -1   2   3      16819.07      17039.93       182.46 o                         
   0   2   3       5311.28       5148.73        63.91 o                         
   1   2   3       4304.06       4346.34        55.57 o                         
   2   2   3       1680.81       1623.49        28.07 o                         
   3   2   3       9120.99       9433.98       105.73 o                         
   4   2   3       5584.27       5671.72       127.10 o                         
   5   2   3       1057.12       1037.22        29.86 o                         
   6   2   3        130.33        116.35        13.34 o                         
   7   2   3          5.69          8.34         7.92 o                         
   8   2   3       2212.54       2205.59        35.09 o                         
   9   2   3       3525.28       3495.67        67.77 o                         
  10   2   3       1121.05       1146.40        29.25 o                         
  11   2   3       1788.36       1634.67        61.72 o                         
 -10   3   3       1401.78       1330.87        58.38 o                         
  -9   3   3        401.41        396.39        13.27 o                         
  -8   3   3         14.52         17.84         5.05 o                         
  -7   3   3         14.92          8.62         4.34 o                         
  -6   3   3        493.24        560.62        32.56 o                         
  -5   3   3       3502.54       3516.53       123.27 o                         
  -4   3   3       1432.55       1397.89        35.54 o                         
  -3   3   3       4713.43       5553.16       101.36 o                         
  -2   3   3        921.13       1069.68        23.69 o                         
  -1   3   3       8469.37       8408.81       118.66 o                         
   0   3   3       1943.32       1824.19        24.92 o                         
   1   3   3       2484.57       2452.80        33.47 o                         
   2   3   3        330.52        335.90        11.03 o                         
   3   3   3        909.23        975.44        28.70 o                         
   4   3   3       5154.51       5545.38        81.72 o                         
   5   3   3       4840.49       4977.50        98.66 o                         
   6   3   3       1450.16       1495.81        42.28 o                         
   7   3   3       1212.54       1299.40        52.54 o                         
   8   3   3       2794.06       2755.19        37.62 o                         
   9   3   3         28.46         24.43         4.77 o                         
  10   3   3        462.02        447.74        17.67 o                         
  11   3   3        142.80        153.46        16.68 o                         
  -9   4   3       2626.90       2678.80        48.49 o                         
  -8   4   3       1583.49       1529.40        32.74 o                         
  -7   4   3        784.34        812.81        21.72 o                         
  -6   4   3        412.07        365.78        14.74 o                         
  -5   4   3        381.72        433.08        31.04 o                         
  -4   4   3       2011.14       1937.45        47.15 o                         
  -3   4   3       4040.11       4334.41        76.52 o                         
  -2   4   3        518.77        478.95        23.29 o                         
  -1   4   3        138.55        104.70         7.15 o                         
   0   4   3        996.13       1051.53        19.22 o                         
   1   4   3       5122.83       5166.13        59.42 o                         
   2   4   3       1422.90       1383.78        26.48 o                         
   3   4   3       1078.58       1101.80        25.78 o                         
   4   4   3       4767.17       5097.93        97.50 o                         
   5   4   3        110.73         99.66        10.95 o                         
   6   4   3       3132.36       3601.71        95.29 o                         
   7   4   3       2438.34       2501.91        63.86 o                         
   8   4   3       5488.38       5561.28        64.98 o                         
   9   4   3       2732.61       2625.07        36.20 o                         
  10   4   3        604.02        603.75        14.83 o                         
  11   4   3        258.42        240.20        19.60 o                         
  -9   5   3         15.85         14.21         2.76 o                         
  -8   5   3       1421.58       1434.96        26.48 o                         
  -7   5   3       1014.57       1037.67        25.10 o                         
  -6   5   3        792.75        804.32        21.48 o                         
  -5   5   3       2244.97       2238.59        84.96 o                         
  -4   5   3        600.50        537.44        30.07 o                         
  -3   5   3         47.40         40.83         8.83 o                         
  -2   5   3       1540.96       1622.34        41.04 o                         
  -1   5   3        176.71        301.82        14.59 o                         
   0   5   3       4379.33       4396.78        55.23 o                         
   1   5   3         75.94         72.20         7.14 o                         
   2   5   3         23.94          7.31         4.55 o                         
   3   5   3          7.81          4.42         6.12 o                         
   4   5   3       6153.44       6356.12       106.97 o                         
   5   5   3       5546.63       5863.82       115.10 o                         
   6   5   3       1121.34       1111.32        49.44 o                         
   7   5   3        256.97        267.64        23.35 o                         
   8   5   3         17.56         13.10         3.44 o                         
   9   5   3        880.65        824.70        16.68 o                         
  10   5   3       1396.51       1427.37        23.37 o                         
  11   5   3       1011.56        939.86        21.01 o                         
  -8   6   3        285.27        280.38         8.00 o                         
  -7   6   3        152.91        145.23         6.58 o                         
  -6   6   3        149.13        152.32         7.61 o                         
  -5   6   3       2147.67       2182.70        43.56 o                         
  -4   6   3       4023.36       3809.99       140.51 o                         
  -3   6   3        555.14        564.88        36.19 o                         
  -2   6   3        112.19        125.88        19.98 o                         
  -1   6   3       1276.35       1246.98        27.57 o                         
   0   6   3        130.08        104.79         9.55 o                         
   1   6   3         82.48         65.44         8.05 o                         
   2   6   3       2191.90       2141.21        45.65 o                         
   3   6   3        928.95        854.89        29.01 o                         
   4   6   3       1250.47       1314.32        37.78 o                         
   5   6   3       1945.87       2047.81        82.89 o                         
   6   6   3       2126.08       1958.12       115.09 o                         
   7   6   3       1924.98       1885.94        31.24 o                         
   8   6   3       3120.44       3128.06        49.62 o                         
   9   6   3        142.47        145.16         7.63 o                         
  10   6   3        153.45        137.48         9.25 o                         
  11   6   3         18.07         15.16         3.35 o                         
  -7   7   3       1018.37       1054.07        22.83 o                         
  -6   7   3       1990.00       2040.51        30.85 o                         
  -5   7   3        991.24        990.93        18.57 o                         
  -4   7   3          6.96          8.37         2.84 o                         
  -3   7   3       1168.07       1162.89        31.31 o                         
  -2   7   3         26.24         23.73        12.43 o                         
  -1   7   3       6008.42       6175.51       108.15 o                         
   0   7   3         31.94         31.13         8.37 o                         
   1   7   3         34.38         37.84         9.04 o                         
   2   7   3        453.25        452.03        31.84 o                         
   3   7   3        923.31        992.91        40.29 o                         
   4   7   3       2665.41       2555.23        61.20 o                         
   5   7   3       2198.04       2307.17        66.55 o                         
   6   7   3        160.55        182.65        42.53 o                         
   7   7   3          7.44          3.20         3.57 o                         
   8   7   3        413.50        394.40        10.95 o                         
   9   7   3       2452.06       2532.13        46.86 o                         
  10   7   3        174.20        176.82         8.33 o                         
  -6   8   3        288.90        275.80         7.49 o                         
  -5   8   3       2002.19       2088.12        31.56 o                         
  -4   8   3        661.59        637.17        11.65 o                         
  -3   8   3        282.99        282.36         8.17 o                         
  -2   8   3         15.44         17.21         3.47 o                         
  -1   8   3         28.22         19.28        15.49 o                         
   0   8   3       2520.13       2497.44        54.11 o                         
   1   8   3        318.28        339.39        29.09 o                         
   2   8   3        107.87        106.02        18.42 o                         
   3   8   3        861.65        800.90        40.58 o                         
   4   8   3        242.99        238.55        32.85 o                         
   5   8   3        571.56        521.23        10.62 o                         
   6   8   3        874.13        837.47        14.75 o                         
   7   8   3        853.27        843.27        14.97 o                         
   8   8   3       1529.78       1556.04        22.83 o                         
   9   8   3         52.22         44.86         4.53 o                         
  10   8   3         42.42         30.80         3.20 o                         
  -5   9   3          3.92          5.84         2.38 o                         
  -4   9   3        768.41        767.70        14.13 o                         
  -3   9   3        901.30        896.51        17.48 o                         
  -2   9   3       2067.74       2086.33        31.57 o                         
  -1   9   3        610.25        585.01        16.53 o                         
   0   9   3         39.74         26.43         4.59 o                         
   1   9   3        128.38        113.83         7.19 o                         
   2   9   3         17.37         13.54         6.74 o                         
   3   9   3        811.25        772.78        18.01 o                         
   4   9   3        546.58        567.29        11.69 o                         
   5   9   3         28.66         34.17         3.71 o                         
   6   9   3        130.06        125.08         5.88 o                         
   7   9   3        723.69        687.42        16.16 o                         
   8   9   3       1998.34       2023.18        27.38 o                         
   9   9   3       1260.20       1267.31        28.65 o                         
  -4  10   3        379.63        379.96        11.78 o                         
  -3  10   3         68.33         64.73         4.69 o                         
  -2  10   3         10.90         13.70         4.09 o                         
  -1  10   3        182.12        185.02        10.16 o                         
   0  10   3       1315.48       1327.28        33.12 o                         
   1  10   3         23.69         34.30         5.10 o                         
   2  10   3        670.02        651.93        15.73 o                         
   3  10   3          0.34         -2.26         3.54 o                         
   4  10   3        849.15        852.58        16.96 o                         
   5  10   3        900.31        895.97        14.47 o                         
   6  10   3        375.42        379.57        11.14 o                         
   7  10   3       1128.84       1153.93        17.50 o                         
   8  10   3        110.27         99.37         4.86 o                         
  -3  11   3        392.95        372.05        10.35 o                         
  -2  11   3        542.64        547.04        11.40 o                         
  -1  11   3        967.73       1018.67        22.69 o                         
   0  11   3         20.55         16.05         7.30 o                         
   1  11   3        805.23        788.73        17.36 o                         
   2  11   3        134.93        112.84         6.96 o                         
   3  11   3        982.82        981.16        20.28 o                         
   4  11   3        790.14        747.30        16.91 o                         
   5  11   3        160.10        143.59         7.83 o                         
   6  11   3        167.85        181.93        12.01 o                         
   7  11   3        532.40        488.26        26.06 o                         
   0  12   3        974.44        963.19        21.23 o                         
   1  12   3         45.31         49.78         5.04 o                         
   2  12   3        170.05        163.84         8.34 o                         
   3  12   3        102.69        114.85         6.02 o                         
   4  12   3       2081.32       2065.71        29.75 o                         
   5  12   3        753.23        681.04        12.34 o                         
   6  12   3        334.60        338.30        13.76 o                         
  -5 -11   4         30.82         34.18         2.92 o                         
  -4 -11   4         92.62         78.98         4.35 o                         
  -3 -11   4        650.75        648.47        13.99 o                         
  -2 -11   4        486.34        473.31        13.13 o                         
  -1 -11   4        304.48        303.70        10.06 o                         
   0 -11   4        343.56        330.45        10.40 o                         
  -7 -10   4        134.70        129.55         4.61 o                         
  -6 -10   4        339.72        342.72         7.72 o                         
  -5 -10   4        158.92        144.28         5.25 o                         
  -4 -10   4        309.54        315.16         8.86 o                         
  -3 -10   4        498.11        502.52        13.18 o                         
  -2 -10   4          6.79          7.73         4.81 o                         
  -1 -10   4          3.74          1.16         3.77 o                         
   0 -10   4        343.92        359.19        24.93 o                         
   1 -10   4       1996.62       2125.31        50.85 o                         
   2 -10   4        479.91        506.24        12.02 o                         
  -8  -9   4       1036.74        988.27        13.06 o                         
  -7  -9   4        943.92        980.44        13.89 o                         
  -6  -9   4        145.30        147.68         5.46 o                         
  -5  -9   4          6.43          3.34         2.38 o                         
  -4  -9   4        551.65        556.66        11.83 o                         
  -3  -9   4       1006.70       1078.42        19.48 o                         
  -2  -9   4       1692.01       1592.32        32.95 o                         
  -1  -9   4        244.16        261.64        11.71 o                         
   0  -9   4        382.08        368.43        14.01 o                         
   1  -9   4        392.63        361.29        12.82 o                         
   2  -9   4       1217.00       1256.18        21.83 o                         
   3  -9   4        704.23        718.24        14.21 o                         
   4  -9   4       1308.62       1329.07        23.91 o                         
  -9  -8   4        741.67        696.06        10.11 o                         
  -8  -8   4         10.09          4.22         3.07 o                         
  -7  -8   4        444.52        437.80         9.68 o                         
  -6  -8   4         87.35         85.85         6.34 o                         
  -5  -8   4       1688.53       1726.76        22.05 o                         
  -4  -8   4       1788.66       1737.04        22.98 o                         
  -3  -8   4         11.51          6.32         3.34 o                         
  -2  -8   4        534.67        504.63        18.24 o                         
  -1  -8   4       1013.13        904.35        24.72 o                         
   0  -8   4       1621.19       1579.34        30.61 o                         
   1  -8   4       1276.43       1307.08        27.24 o                         
   2  -8   4         21.84         22.25         4.58 o                         
   3  -8   4        263.85        262.85         9.16 o                         
   4  -8   4        352.82        342.01         8.26 o                         
   5  -8   4       1882.96       1920.77        43.45 o                         
  -9  -7   4        525.39        537.77         9.21 o                         
  -8  -7   4       2280.70       2380.16        28.14 o                         
  -7  -7   4        389.96        387.69         9.33 o                         
  -6  -7   4         22.83         30.09         3.67 o                         
  -5  -7   4         61.45         46.93         3.72 o                         
  -4  -7   4       1154.35       1167.54        20.90 o                         
  -3  -7   4        891.98        858.78        52.33 o                         
  -2  -7   4        254.21        204.09        20.86 o                         
  -1  -7   4         15.77          5.14         8.74 o                         
   0  -7   4        742.70        688.09        32.73 o                         
   1  -7   4       5166.50       5221.88        77.92 o                         
   2  -7   4       5802.22       5835.92        92.57 o                         
   3  -7   4         28.01         32.61         4.11 o                         
   4  -7   4        987.74        995.76        18.40 o                         
   5  -7   4        149.71        137.50         7.43 o                         
   6  -7   4         93.31        109.05         5.50 o                         
 -10  -6   4        175.96        178.17         6.73 o                         
  -9  -6   4         94.63         94.75         5.10 o                         
  -8  -6   4         29.82         28.68         3.92 o                         
  -7  -6   4       3741.89       3837.31        46.03 o                         
  -6  -6   4       1125.26       1072.44        16.81 o                         
  -5  -6   4        839.81        631.73        40.82 o                         
  -4  -6   4       1323.97       1276.73        41.90 o                         
  -3  -6   4        714.72        733.92        35.81 o                         
  -2  -6   4       3477.82       3622.96        77.47 o                         
  -1  -6   4       1995.66       2058.19        42.08 o                         
   0  -6   4        413.19        426.15        21.01 o                         
   1  -6   4        457.67        416.80        25.50 o                         
   2  -6   4        684.91        621.12        45.62 o                         
   3  -6   4       1509.89       1542.39        33.57 o                         
   4  -6   4        139.31        162.25         7.29 o                         
   5  -6   4       3773.48       3984.14        62.83 o                         
   6  -6   4       1358.00       1383.06        26.29 o                         
   7  -6   4        143.48        146.95         6.82 o                         
 -10  -5   4        807.88        805.07        15.23 o                         
  -9  -5   4        632.28        664.77        12.42 o                         
  -8  -5   4        199.35        189.47         7.26 o                         
  -7  -5   4         74.67         77.68         5.20 o                         
  -6  -5   4       1002.24        982.05        75.90 o                         
  -5  -5   4        218.43        206.45        23.88 o                         
  -4  -5   4       4660.16       4736.18       169.10 o                         
  -3  -5   4       1156.75       1152.83        32.04 o                         
  -2  -5   4       1292.44       1402.27        30.24 o                         
  -1  -5   4        157.93        149.87        10.78 o                         
   0  -5   4        896.55        894.11        27.90 o                         
   1  -5   4        604.64        491.84        22.44 o                         
   2  -5   4        755.21        790.70        41.05 o                         
   3  -5   4        198.29        183.53        18.57 o                         
   4  -5   4         15.61         10.90        14.66 o                         
   5  -5   4        556.72        545.85        18.18 o                         
   6  -5   4       1798.12       1751.77        32.01 o                         
   7  -5   4       1174.50       1253.30        24.32 o                         
   8  -5   4       2649.71       2767.93        48.15 o                         
 -10  -4   4        344.78        325.29        13.01 o                         
  -9  -4   4        156.64        157.19         7.27 o                         
  -8  -4   4       1706.78       1678.77        24.14 o                         
  -7  -4   4        999.96        945.39        16.35 o                         
  -6  -4   4        136.38        112.24        20.89 o                         
  -5  -4   4        674.55        665.42        36.10 o                         
  -4  -4   4          2.02          4.90         6.19 o                         
  -3  -4   4       1790.88       1792.53        39.28 o                         
  -2  -4   4        287.35        165.95        10.36 o                         
  -1  -4   4       1992.50       2114.23        35.32 o                         
   0  -4   4       6772.78       7193.94        89.20 o                         
   1  -4   4         82.53         80.37        11.42 o                         
   2  -4   4       1062.14        977.22        27.63 o                         
   3  -4   4       2476.44       2517.13        50.85 o                         
   4  -4   4       4987.98       5037.19        91.97 o                         
   5  -4   4       4744.33       4561.33       233.11 o                         
   6  -4   4          9.49         12.32         5.04 o                         
   7  -4   4        359.19        338.67        14.46 o                         
   8  -4   4        259.27        266.93        12.42 o                         
   9  -4   4        719.62        706.58        34.16 o                         
 -11  -3   4        954.83        894.82        21.90 o                         
 -10  -3   4        453.83        479.22        18.56 o                         
  -9  -3   4       2421.09       2407.03        36.49 o                         
  -8  -3   4         41.78         45.73         4.32 o                         
  -7  -3   4         77.63         75.34        15.01 o                         
  -6  -3   4        755.51        752.61        29.81 o                         
  -5  -3   4       2244.62       2378.31        54.19 o                         
  -4  -3   4       8598.55       8806.41       127.52 o                         
  -3  -3   4        690.76        610.54        18.29 o                         
  -2  -3   4        469.56        481.49        13.42 o                         
  -1  -3   4       1168.68       1267.73        23.58 o                         
   0  -3   4       4189.73       4262.67        52.74 o                         
   1  -3   4       6368.32       6356.20        74.11 o                         
   2  -3   4       3269.80       3483.70        55.68 o                         
   3  -3   4        389.83        401.88        20.91 o                         
   4  -3   4        151.44        170.87        16.03 o                         
   5  -3   4       3713.47       3964.73        98.76 o                         
   6  -3   4       3808.28       3786.26        66.52 o                         
   7  -3   4       1278.24       1321.33        31.61 o                         
   8  -3   4       1060.38       1116.42        27.87 o                         
   9  -3   4        138.22        146.18         9.58 o                         
 -11  -2   4         64.77         65.69         5.62 o                         
 -10  -2   4        143.26        141.98         8.98 o                         
  -9  -2   4       1310.09       1312.96        22.98 o                         
  -8  -2   4       4473.49       4563.98        53.55 o                         
  -7  -2   4       2000.87       1876.89        44.86 o                         
  -6  -2   4       3460.96       3626.10        84.13 o                         
  -5  -2   4       1879.14       1819.93        68.71 o                         
  -4  -2   4        420.08        637.43        29.12 o                         
  -3  -2   4       1322.44       1234.96        26.33 o                         
  -2  -2   4         69.11        103.83         8.32 o                         
  -1  -2   4       1917.48       1888.68        29.52 o                         
   0  -2   4          8.54          5.10         3.75 o                         
   1  -2   4       3965.44       4024.44        63.43 o                         
   2  -2   4       4428.82       4466.29        59.19 o                         
   3  -2   4       1300.90       1286.17        28.33 o                         
   4  -2   4       2709.51       2761.90        66.67 o                         
   5  -2   4        623.38        641.12        37.26 o                         
   6  -2   4        105.30         72.09        13.92 o                         
   7  -2   4        773.43        700.51        20.86 o                         
   8  -2   4        532.46        508.24        17.76 o                         
   9  -2   4       2536.24       2617.05        50.85 o                         
  10  -2   4       1371.12       1370.90        43.16 o                         
 -11  -1   4        938.52        888.41        24.34 o                         
 -10  -1   4       1066.81       1095.18        34.67 o                         
  -9  -1   4        857.63        876.47        23.14 o                         
  -8  -1   4        110.06        106.67         6.71 o                         
  -7  -1   4       1959.81       1957.44        43.05 o                         
  -6  -1   4       5156.84       5465.71        89.75 o                         
  -5  -1   4       9275.96       9455.14       157.59 o                         
  -4  -1   4       6235.26       6944.72       128.49 o                         
  -3  -1   4        671.03        725.98        18.27 o                         
  -2  -1   4        272.87        284.40        13.02 o                         
  -1  -1   4       7167.12       7044.77        87.16 o                         
   0  -1   4       2961.31       2786.83        45.97 o                         
   1  -1   4       3158.16       3017.05        42.63 o                         
   2  -1   4       1153.41       1123.90        24.52 o                         
   3  -1   4       1904.33       2074.78        33.17 o                         
   4  -1   4       5482.24       5907.41        88.56 o                         
   5  -1   4       7974.96       8670.52       196.67 o                         
   6  -1   4       1164.44       1065.21        80.07 o                         
   7  -1   4        219.37        217.37        14.81 o                         
   8  -1   4        823.01        835.48        23.11 o                         
   9  -1   4        156.90        143.76        13.20 o                         
  10  -1   4       1645.49       1714.25        60.26 o                         
 -10   0   4         99.43        112.85         7.79 o                         
  -9   0   4        977.40        940.48        23.48 o                         
  -8   0   4       2052.90       2045.85        29.64 o                         
  -7   0   4        816.58        789.03        41.12 o                         
  -6   0   4         11.64          1.86         5.03 o                         
  -5   0   4       1811.99       1741.69        51.34 o                         
  -4   0   4      15435.73      17197.16       245.30 o                         
  -3   0   4       4672.11       5048.58        63.60 o                         
  -2   0   4       1849.09       1825.53        30.97 o                         
  -1   0   4       4963.41       4722.08        61.04 o                         
   0   0   4      12060.57      11870.33       171.83 o                         
   1   0   4       5684.59       5738.90        67.40 o                         
   2   0   4      11522.96      12327.88       185.45 o                         
   3   0   4        377.86        341.19        15.52 o                         
   4   0   4         26.36         35.61         5.60 o                         
   5   0   4         70.10         71.97        13.60 o                         
   6   0   4       1763.16       1833.78        58.55 o                         
   7   0   4        248.75        239.86        19.81 o                         
   8   0   4       3588.20       3596.33        52.55 o                         
   9   0   4       3005.18       2890.17        48.41 o                         
  10   0   4        280.59        279.96        12.44 o                         
 -10   1   4        343.86        304.74        12.93 o                         
  -9   1   4        194.96        192.12        11.13 o                         
  -8   1   4       2630.08       2632.36        44.45 o                         
  -7   1   4       4040.30       4144.09        91.67 o                         
  -6   1   4        761.33        742.10        43.39 o                         
  -5   1   4       4683.50       4941.28        85.37 o                         
  -4   1   4       1249.20       1308.52        30.52 o                         
  -3   1   4       1037.91       1133.51        23.58 o                         
  -2   1   4       2614.09       2498.66        38.45 o                         
  -1   1   4       4142.76       4176.80        44.89 o                         
   0   1   4       1012.07        998.25        19.29 o                         
   1   1   4       5215.71       5288.75        73.42 o                         
   2   1   4      33246.93      34872.00       392.46 o                         
   3   1   4        750.15        843.96        21.09 o                         
   4   1   4       7273.23       7775.63       212.47 o                         
   5   1   4       6312.42       6827.79       152.89 o                         
   6   1   4        156.72        143.05        14.01 o                         
   7   1   4        167.85        183.42        17.83 o                         
   8   1   4        153.98        148.56         9.82 o                         
   9   1   4        712.73        652.71        18.33 o                         
  10   1   4       2700.84       2684.37        84.75 o                         
  11   1   4       1208.41       1227.67        48.79 o                         
 -10   2   4       1115.33       1078.07        56.92 o                         
  -9   2   4        691.54        709.79        22.54 o                         
  -8   2   4        430.37        394.04        14.78 o                         
  -7   2   4         45.60         38.30         5.87 o                         
  -6   2   4        108.68         87.19         9.20 o                         
  -5   2   4        706.98        685.06        30.09 o                         
  -4   2   4       2999.51       3001.71        50.23 o                         
  -3   2   4        111.79         87.54         7.91 o                         
  -2   2   4        238.81        250.87        14.20 o                         
  -1   2   4        722.51        711.98        17.47 o                         
   0   2   4       2342.66       2330.92        31.61 o                         
   1   2   4         87.71         88.71         6.37 o                         
   2   2   4      38332.18      39649.51       488.53 o                         
   3   2   4         32.18         63.08         6.35 o                         
   4   2   4        284.34        295.80        12.27 o                         
   5   2   4       2297.94       2590.87        88.41 o                         
   6   2   4        673.31        635.37        73.60 o                         
   7   2   4        898.35        835.01        76.53 o                         
   8   2   4       1907.27       1884.61        31.26 o                         
   9   2   4        339.83        337.93        11.41 o                         
  10   2   4        245.25        225.15        13.44 o                         
  11   2   4        151.98        140.53        17.51 o                         
 -10   3   4         76.45         68.60         5.90 o                         
  -9   3   4       2077.84       2249.74        51.60 o                         
  -8   3   4       2025.98       2004.92        48.64 o                         
  -7   3   4       1056.25       1054.93        24.68 o                         
  -6   3   4       4868.98       4823.67       105.18 o                         
  -5   3   4        464.43        425.00        28.23 o                         
  -4   3   4         23.53         21.73         6.75 o                         
  -3   3   4        611.36        579.94        18.55 o                         
  -2   3   4        423.83        428.11        15.55 o                         
  -1   3   4      16754.23      16892.06       193.82 o                         
   0   3   4       7374.29       7057.09        71.68 o                         
   1   3   4       1406.06       1337.74        22.30 o                         
   2   3   4         11.10         10.95         4.44 o                         
   3   3   4       3773.24       4068.35        79.19 o                         
   4   3   4       5279.26       5577.52       102.02 o                         
   5   3   4        307.16        249.24        19.97 o                         
   6   3   4        249.53        258.88        20.75 o                         
   7   3   4         76.46         50.85         8.33 o                         
   8   3   4       1968.22       1885.36        27.96 o                         
   9   3   4       3537.07       3556.91        51.74 o                         
  10   3   4       1216.20       1204.72        24.68 o                         
  -9   4   4        190.57        173.50        10.03 o                         
  -8   4   4        296.17        291.10        13.82 o                         
  -7   4   4        452.56        443.99        17.53 o                         
  -6   4   4        759.95        727.89        46.05 o                         
  -5   4   4       2957.70       2996.22        65.99 o                         
  -4   4   4       3156.17       3204.49        65.56 o                         
  -3   4   4        640.73        613.19        24.72 o                         
  -2   4   4       1881.06       2120.47        47.50 o                         
  -1   4   4         65.80         98.45         8.92 o                         
   0   4   4      10912.78      10732.88       126.97 o                         
   1   4   4       5447.90       5321.94        61.56 o                         
   2   4   4         16.23         21.29         4.99 o                         
   3   4   4       1016.38       1068.63        26.12 o                         
   4   4   4       3428.54       3728.40        76.61 o                         
   5   4   4       2857.68       2813.96        62.15 o                         
   6   4   4       1464.46       1496.94        38.74 o                         
   7   4   4        487.37        531.01        23.51 o                         
   8   4   4       3217.85       3229.85        39.45 o                         
   9   4   4          3.80          1.70         2.84 o                         
  10   4   4        248.05        233.11         9.27 o                         
  -9   5   4       1175.89       1193.64        22.69 o                         
  -8   5   4       1093.80       1161.63        24.07 o                         
  -7   5   4        395.08        368.86        13.71 o                         
  -6   5   4         26.57         21.87         5.25 o                         
  -5   5   4        273.65        296.02        49.92 o                         
  -4   5   4       3577.34       3773.52       118.14 o                         
  -3   5   4       6895.90       7831.16       126.73 o                         
  -2   5   4       2003.88       2033.72        66.64 o                         
  -1   5   4      10704.56      11707.82       185.73 o                         
   0   5   4       1274.73       1395.09        24.93 o                         
   1   5   4        107.37        133.83         9.25 o                         
   2   5   4        396.02        394.36        14.00 o                         
   3   5   4       1377.25       1337.60        45.56 o                         
   4   5   4       4511.81       4852.62       130.06 o                         
   5   5   4        592.12        665.51        37.74 o                         
   6   5   4        182.30        135.18        12.44 o                         
   7   5   4        119.80        116.83        14.51 o                         
   8   5   4       1916.83       1890.56        29.82 o                         
   9   5   4       2109.87       2069.04        31.81 o                         
  10   5   4        505.44        493.58        12.74 o                         
  11   5   4        224.80        208.17         9.26 o                         
  -8   6   4        487.88        519.31        12.70 o                         
  -7   6   4       1640.43       1612.54        25.15 o                         
  -6   6   4       1144.37       1191.60        23.08 o                         
  -5   6   4       5181.43       4858.33        74.55 o                         
  -4   6   4       1216.52       1077.40        60.09 o                         
  -3   6   4         53.14         59.89        14.25 o                         
  -2   6   4        297.66        321.93        26.13 o                         
  -1   6   4       1426.97       1369.45        31.92 o                         
   0   6   4        559.97        521.39        17.13 o                         
   1   6   4        266.53        228.74        12.02 o                         
   2   6   4        100.67         95.93         9.72 o                         
   3   6   4        247.72        256.02        18.37 o                         
   4   6   4        447.16        400.04        23.38 o                         
   5   6   4       3083.29       3217.85       107.19 o                         
   6   6   4        754.24        845.59        47.37 o                         
   7   6   4       1018.32        994.90        26.41 o                         
   8   6   4        177.31        186.77         8.20 o                         
   9   6   4        942.25        979.61        18.09 o                         
  10   6   4        850.92        886.72        18.04 o                         
  11   6   4        822.09        764.38        17.50 o                         
  -7   7   4        345.41        369.69        11.00 o                         
  -6   7   4         22.82         28.11         4.43 o                         
  -5   7   4        736.86        779.66        15.83 o                         
  -4   7   4       1783.77       1764.07        25.45 o                         
  -3   7   4        361.27        364.49        16.88 o                         
  -2   7   4        580.36        526.31        36.00 o                         
  -1   7   4       1662.56       1618.70        45.87 o                         
   0   7   4       1201.74       1205.61        33.23 o                         
   1   7   4       1154.05       1228.84        43.08 o                         
   2   7   4       1803.35       1795.68        47.51 o                         
   3   7   4       2009.81       2235.68        64.35 o                         
   4   7   4       1643.99       1569.64        48.15 o                         
   5   7   4        259.69        184.32        29.29 o                         
   6   7   4         13.68         11.14         8.18 o                         
   7   7   4        759.16        709.03        15.29 o                         
   8   7   4       2884.30       2901.53        46.59 o                         
   9   7   4        984.38        972.64        19.49 o                         
  10   7   4         51.98         58.28         5.40 o                         
  -6   8   4       1965.50       1986.56        28.90 o                         
  -5   8   4        754.78        745.28        14.67 o                         
  -4   8   4         34.35         42.48         3.88 o                         
  -3   8   4        563.28        546.72        11.50 o                         
  -2   8   4       1026.19       1019.28        17.63 o                         
  -1   8   4       2883.85       2890.74        88.61 o                         
   0   8   4       2929.62       2740.44        64.13 o                         
   1   8   4         72.23        100.64        13.64 o                         
   2   8   4        237.14        220.08        23.49 o                         
   3   8   4         33.78         42.36        12.63 o                         
   4   8   4       1489.59       1345.47        81.32 o                         
   5   8   4        714.02        709.85        15.25 o                         
   6   8   4        246.45        217.60         7.39 o                         
   7   8   4        170.97        151.13         6.49 o                         
   8   8   4        433.67        453.90        10.62 o                         
   9   8   4       1137.58       1163.77        22.51 o                         
  10   8   4        298.65        295.44         8.31 o                         
  -5   9   4       1226.60       1280.31        26.18 o                         
  -4   9   4       1790.41       1875.33        25.74 o                         
  -3   9   4       1378.68       1391.64        23.65 o                         
  -2   9   4        307.54        307.92         9.78 o                         
  -1   9   4          3.33          7.36         4.38 o                         
   0   9   4        526.13        469.32        13.04 o                         
   1   9   4        339.42        309.31        16.94 o                         
   2   9   4        611.16        618.00        20.89 o                         
   3   9   4        221.76        207.46        10.41 o                         
   4   9   4        416.79        372.06        10.50 o                         
   5   9   4        328.02        335.49         8.56 o                         
   6   9   4        841.70        852.00        16.60 o                         
   7   9   4        615.71        626.41        12.24 o                         
   8   9   4        999.74       1001.40        19.03 o                         
   9   9   4         84.26         88.84         4.46 o                         
  -4  10   4        603.52        649.39        16.39 o                         
  -3  10   4        429.79        424.31        10.39 o                         
  -2  10   4       1592.17       1637.47        31.60 o                         
  -1  10   4       1094.86       1111.25        25.37 o                         
   0  10   4         23.62         29.53         5.72 o                         
   1  10   4         79.43         74.71         7.33 o                         
   2  10   4        150.27        142.46         7.95 o                         
   3  10   4       2145.04       2205.37        36.19 o                         
   4  10   4        819.06        809.18        16.55 o                         
   5  10   4          9.74         10.89         3.07 o                         
   6  10   4         57.54         59.24         5.26 o                         
   7  10   4          1.21          0.23         2.71 o                         
   8  10   4        425.25        406.79         9.34 o                         
  -3  11   4         21.96         21.74         2.96 o                         
  -2  11   4         12.81         22.30         4.65 o                         
  -1  11   4        240.23        250.68        11.68 o                         
   0  11   4       1173.78       1300.14        28.44 o                         
   1  11   4         20.48         18.68         4.15 o                         
   2  11   4        470.12        454.33        12.70 o                         
   3  11   4        185.43        186.76         8.73 o                         
   4  11   4        205.20        200.93         9.65 o                         
   5  11   4       1006.84       1093.46        24.30 o                         
   6  11   4        157.68        177.49        18.35 o                         
   7  11   4        637.58        603.36        14.72 o                         
  -1  12   4        495.92        483.36        11.17 o                         
   0  12   4         18.15         22.56         6.10 o                         
   1  12   4         95.64         94.85         5.51 o                         
   2  12   4         15.31         11.42         4.09 o                         
   3  12   4        659.06        668.96        14.44 o                         
   4  12   4        456.58        457.50        13.10 o                         
   5  12   4          2.97          5.12         3.05 o                         
   6  12   4         60.96         51.74         6.11 o                         
  -4 -11   5        195.62        189.35         7.21 o                         
  -3 -11   5        553.13        528.89        11.54 o                         
  -2 -11   5          6.79          5.48         2.77 o                         
  -1 -11   5          1.65          3.94         2.50 o                         
  -6 -10   5        524.93        485.11         9.42 o                         
  -5 -10   5         48.32         53.10         3.77 o                         
  -4 -10   5         74.26         67.91         4.30 o                         
  -3 -10   5        216.48        228.14        13.47 o                         
  -2 -10   5        515.31        537.78        17.98 o                         
  -1 -10   5         52.29         67.44         5.92 o                         
   0 -10   5        517.13        520.54        15.23 o                         
   1 -10   5         20.98         21.23         4.04 o                         
   2 -10   5        219.39        216.03         7.03 o                         
  -8  -9   5        541.60        515.33        10.75 o                         
  -7  -9   5         37.76         37.15         3.14 o                         
  -6  -9   5        250.23        255.62         8.26 o                         
  -5  -9   5         81.59         77.92         4.37 o                         
  -4  -9   5        674.87        707.97        12.55 o                         
  -3  -9   5        680.25        729.93        16.63 o                         
  -2  -9   5         10.17         12.93         4.33 o                         
  -1  -9   5         65.57         60.41         7.26 o                         
   0  -9   5         12.31          4.70         4.86 o                         
   1  -9   5        420.12        434.42        11.30 o                         
   2  -9   5        111.43        125.77         6.34 o                         
   3  -9   5         19.03         18.28         3.23 o                         
   4  -9   5          0.89          1.25         2.55 o                         
  -9  -8   5        391.53        387.66         7.25 o                         
  -8  -8   5       1634.35       1742.61        22.61 o                         
  -7  -8   5       1260.28       1315.28        17.69 o                         
  -6  -8   5         86.99         83.37         4.31 o                         
  -5  -8   5        487.97        469.65         9.45 o                         
  -4  -8   5         16.20         20.44         4.41 o                         
  -3  -8   5         31.93         37.45         4.40 o                         
  -2  -8   5        114.03         97.24         5.80 o                         
  -1  -8   5        101.16         93.32         9.68 o                         
   0  -8   5        450.10        467.46        16.13 o                         
   1  -8   5         53.51         47.80         5.93 o                         
   2  -8   5        602.49        581.70        16.39 o                         
   3  -8   5       1204.41       1224.96        21.54 o                         
   4  -8   5       1588.69       1694.92        30.71 o                         
   5  -8   5        772.24        758.46        19.92 o                         
  -9  -7   5        618.17        616.92         9.13 o                         
  -8  -7   5          0.11          0.24         2.53 o                         
  -7  -7   5       1412.75       1466.08        21.03 o                         
  -6  -7   5         61.67         60.21         4.57 o                         
  -5  -7   5       1693.11       1656.43        21.32 o                         
  -4  -7   5       2009.42       1935.69        25.65 o                         
  -3  -7   5         12.70          9.40         3.53 o                         
  -2  -7   5         11.09         10.03        12.80 o                         
  -1  -7   5         27.65         35.29        10.81 o                         
   0  -7   5       1140.11       1209.86        34.44 o                         
   1  -7   5       4012.57       4015.66        79.63 o                         
   2  -7   5         12.08         14.13         3.60 o                         
   3  -7   5          0.51          1.43         3.54 o                         
   4  -7   5         11.32          8.52         2.88 o                         
   5  -7   5       2114.10       2212.81        33.24 o                         
   6  -7   5        710.95        699.44        19.82 o                         
 -10  -6   5        472.07        468.86         8.85 o                         
  -9  -6   5        491.02        520.39         9.26 o                         
  -8  -6   5       1530.53       1650.29        21.20 o                         
  -7  -6   5        650.25        692.18        11.85 o                         
  -6  -6   5        236.70        210.29         6.78 o                         
  -5  -6   5       1049.61       1023.50        27.53 o                         
  -4  -6   5        410.75        348.64        35.38 o                         
  -3  -6   5       1835.98       1822.64        60.09 o                         
  -2  -6   5       1982.90       1876.33        46.91 o                         
  -1  -6   5       2162.76       2197.86        44.92 o                         
   0  -6   5        447.72        420.60        24.31 o                         
   1  -6   5        364.91        328.73        33.21 o                         
   2  -6   5       6461.87       6375.60       150.40 o                         
   3  -6   5         29.80         37.38         4.22 o                         
   4  -6   5        725.35        752.90        15.34 o                         
   5  -6   5        450.22        417.29        21.01 o                         
   6  -6   5        635.92        638.09        13.27 o                         
   7  -6   5        584.44        627.99        12.33 o                         
 -10  -5   5        305.65        319.89        10.59 o                         
  -9  -5   5          2.32          3.91         3.26 o                         
  -8  -5   5        982.98        982.34        16.23 o                         
  -7  -5   5       2662.42       2599.37        36.08 o                         
  -6  -5   5       3083.56       2882.97        64.62 o                         
  -5  -5   5         41.30         21.16        11.09 o                         
  -4  -5   5       2659.47       2515.62        68.99 o                         
  -3  -5   5          9.66         16.66         9.03 o                         
  -2  -5   5        500.05        487.43        26.89 o                         
  -1  -5   5       1636.73       1606.03        33.00 o                         
   0  -5   5       3177.26       3160.92        54.68 o                         
   1  -5   5        379.94        327.33        19.47 o                         
   2  -5   5          4.34          8.09         9.87 o                         
   3  -5   5       1575.60       1532.66        52.79 o                         
   4  -5   5        788.82        785.35        13.70 o                         
   5  -5   5       3135.40       3107.29        44.93 o                         
   6  -5   5        572.88        585.47        15.18 o                         
   7  -5   5        129.16        134.70         7.37 o                         
   8  -5   5         91.53         99.49         5.40 o                         
 -10  -4   5       1450.29       1569.52        27.65 o                         
  -9  -4   5       2461.83       2568.84        35.27 o                         
  -8  -4   5       1366.30       1443.65        23.19 o                         
  -7  -4   5         94.39         96.67         5.42 o                         
  -6  -4   5        310.86        179.73        45.04 o                         
  -5  -4   5        779.85        883.81        38.88 o                         
  -4  -4   5       5485.59       5497.56        91.72 o                         
  -3  -4   5       2567.97       2431.33        49.69 o                         
  -2  -4   5        582.79        609.84        28.22 o                         
  -1  -4   5        363.53        369.81        20.67 o                         
   0  -4   5        243.49        260.49        13.64 o                         
   1  -4   5       3209.35       3151.55        51.46 o                         
   2  -4   5        236.72        191.50        18.09 o                         
   3  -4   5       1095.98       1106.98        32.53 o                         
   4  -4   5        389.30        369.32        26.27 o                         
   5  -4   5         35.40         22.42         5.60 o                         
   6  -4   5        763.08        757.68        32.93 o                         
   7  -4   5        560.45        568.78        19.75 o                         
   8  -4   5       1821.97       1986.64        55.01 o                         
 -10  -3   5          1.33          6.22         3.88 o                         
  -9  -3   5        888.08        850.73        17.09 o                         
  -8  -3   5       5342.03       5477.60        68.01 o                         
  -7  -3   5       5071.02       5050.02        69.75 o                         
  -6  -3   5        349.82        292.44        30.16 o                         
  -5  -3   5       1058.66        974.14        29.64 o                         
  -4  -3   5        314.05        348.88        22.27 o                         
  -3  -3   5        884.57        819.21        24.92 o                         
  -2  -3   5        162.55        249.72        11.50 o                         
  -1  -3   5       2066.45       2015.61        35.37 o                         
   0  -3   5       1306.78       1243.30        26.11 o                         
   1  -3   5         36.58         39.34         5.96 o                         
   2  -3   5        914.45        869.13        24.33 o                         
   3  -3   5         63.98         44.65         8.03 o                         
   4  -3   5        268.11        211.94        20.39 o                         
   5  -3   5       2408.89       2457.57       125.39 o                         
   6  -3   5        409.72        331.52        14.21 o                         
   7  -3   5        139.85        133.79        10.11 o                         
   8  -3   5        257.02        257.96        12.66 o                         
   9  -3   5       1241.22       1245.88        27.55 o                         
 -10  -2   5       1518.28       1553.92        31.10 o                         
  -9  -2   5       2543.77       2596.00        38.65 o                         
  -8  -2   5          8.99         19.29         4.05 o                         
  -7  -2   5       2437.76       2377.23        74.14 o                         
  -6  -2   5       1296.14       1310.96        46.17 o                         
  -5  -2   5       2523.96       2511.64        56.71 o                         
  -4  -2   5       4364.29       4382.39        67.53 o                         
  -3  -2   5         60.43         38.74         7.33 o                         
  -2  -2   5          7.30         25.36         9.94 o                         
  -1  -2   5        114.00        149.47         7.71 o                         
   0  -2   5       1237.48       1209.06        26.46 o                         
   1  -2   5       1607.58       1334.06        22.90 o                         
   2  -2   5       1932.85       1974.43        33.90 o                         
   3  -2   5        721.06        726.92        21.08 o                         
   4  -2   5        362.16        345.06        20.79 o                         
   5  -2   5        455.40        407.70        34.23 o                         
   6  -2   5       3070.33       3035.40       147.62 o                         
   7  -2   5        336.72        316.69        13.97 o                         
   8  -2   5       1092.97       1164.06        28.85 o                         
   9  -2   5        111.64        123.11         8.76 o                         
 -10  -1   5        354.21        353.45        12.89 o                         
  -9  -1   5        884.46        872.17        34.84 o                         
  -8  -1   5       1536.24       1513.71        25.56 o                         
  -7  -1   5        496.20        487.96        31.96 o                         
  -6  -1   5        950.01        864.63        25.67 o                         
  -5  -1   5          6.18          3.41         5.82 o                         
  -4  -1   5        737.05        691.25        27.67 o                         
  -3  -1   5       2494.27       2395.36        40.82 o                         
  -2  -1   5       1969.81       1893.23        33.21 o                         
  -1  -1   5       3363.29       3259.99        38.20 o                         
   0  -1   5       2489.33       2396.21        31.78 o                         
   1  -1   5         36.33         22.56         4.68 o                         
   2  -1   5         27.68         46.97         5.81 o                         
   3  -1   5         81.80         50.26         6.81 o                         
   4  -1   5       1488.63       1386.42        31.94 o                         
   5  -1   5        448.32        387.83        27.34 o                         
   6  -1   5         76.72         99.62        28.77 o                         
   7  -1   5        485.15        465.90        16.35 o                         
   8  -1   5        886.08        909.58        24.51 o                         
   9  -1   5       2590.36       2597.44        50.76 o                         
  10  -1   5       1005.66        979.12        31.55 o                         
 -10   0   5        424.35        418.56        13.52 o                         
  -9   0   5        254.95        260.42         9.35 o                         
  -8   0   5       1722.28       1672.61        27.72 o                         
  -7   0   5        838.11        880.00        61.09 o                         
  -6   0   5       2218.32       2088.59        44.98 o                         
  -5   0   5       4229.44       4466.61        90.16 o                         
  -4   0   5       3174.54       3199.18        57.94 o                         
  -3   0   5        391.01        407.50        15.15 o                         
  -2   0   5        684.06        796.57        15.67 o                         
  -1   0   5       4181.37       4129.76        43.32 o                         
   0   0   5       6723.16       6542.12        71.38 o                         
   1   0   5       3587.74       3404.60        41.83 o                         
   2   0   5       6928.12       7773.98        98.00 o                         
   3   0   5        372.27        371.94        21.76 o                         
   4   0   5       4952.09       5342.39        81.87 o                         
   5   0   5       6301.88       7074.29       137.23 o                         
   6   0   5        194.64        217.42        24.32 o                         
   7   0   5        985.77       1103.70        42.25 o                         
   8   0   5        698.90        670.61        17.70 o                         
   9   0   5         48.67         41.97         5.56 o                         
  10   0   5        998.94        979.98        35.98 o                         
 -10   1   5        649.73        650.98        19.75 o                         
  -9   1   5        831.91        827.52        21.47 o                         
  -8   1   5       5759.73       5754.78        86.60 o                         
  -7   1   5          5.24          3.62         5.68 o                         
  -6   1   5        410.20        438.75        18.87 o                         
  -5   1   5         74.33         80.34        12.25 o                         
  -4   1   5       3667.38       3533.46        57.26 o                         
  -3   1   5       4118.90       4214.79        57.15 o                         
  -2   1   5        101.87         93.64         7.14 o                         
  -1   1   5       3448.62       3343.86        38.65 o                         
   0   1   5        580.08        578.93        11.86 o                         
   1   1   5       7348.05       7192.82        88.36 o                         
   2   1   5      10359.95      10546.50       127.47 o                         
   3   1   5        855.43        740.86        18.84 o                         
   4   1   5       5573.13       5674.37       124.05 o                         
   5   1   5        151.49        141.26        16.48 o                         
   6   1   5       1408.85       1409.48        34.08 o                         
   7   1   5         57.82         48.64        11.96 o                         
   8   1   5       1586.80       1563.75        27.46 o                         
   9   1   5       1307.71       1290.77        28.79 o                         
  10   1   5        174.47        150.79        11.95 o                         
 -10   2   5        132.80        118.75         7.95 o                         
  -9   2   5        775.16        800.21        42.53 o                         
  -8   2   5       1172.55       1127.18        25.28 o                         
  -7   2   5       8510.96       8452.63       137.93 o                         
  -6   2   5        719.48        757.46        42.61 o                         
  -5   2   5       4127.36       4146.96        78.45 o                         
  -4   2   5       1084.10       1142.71        27.82 o                         
  -3   2   5       2080.12       2232.18        39.83 o                         
  -2   2   5       3553.97       3553.59        56.91 o                         
  -1   2   5       3356.12       3215.92        37.90 o                         
   0   2   5       1374.81       1245.35        20.09 o                         
   1   2   5       2014.20       2010.27        33.77 o                         
   2   2   5       1404.63       1556.53        27.53 o                         
   3   2   5        917.89        979.78        22.95 o                         
   4   2   5       2380.38       2561.87        55.31 o                         
   5   2   5       4476.70       4856.90       117.79 o                         
   6   2   5        866.89        862.20        36.52 o                         
   7   2   5        160.94        134.38        11.08 o                         
   8   2   5        178.47        166.50         9.77 o                         
   9   2   5        718.28        715.68        16.39 o                         
  10   2   5       1190.58       1146.04        34.03 o                         
  -9   3   5       2210.75       2248.18        51.74 o                         
  -8   3   5          8.28          7.80         5.42 o                         
  -7   3   5          5.44         11.42         4.27 o                         
  -6   3   5       1794.49       1755.64        69.50 o                         
  -5   3   5       3537.93       3458.14        69.09 o                         
  -4   3   5       6481.63       6752.68       135.99 o                         
  -3   3   5        133.63         92.89         9.49 o                         
  -2   3   5       1156.00       1169.72        30.27 o                         
  -1   3   5       3284.75       3385.57        48.32 o                         
   0   3   5       2531.83       2325.94        33.59 o                         
   1   3   5       1124.11        995.50        21.21 o                         
   2   3   5      10845.69      11717.43       171.81 o                         
   3   3   5       2301.41       2337.56        42.10 o                         
   4   3   5        304.01        248.84        14.59 o                         
   5   3   5       2533.36       2591.18        71.49 o                         
   6   3   5        990.46        927.93        32.46 o                         
   7   3   5       1213.26       1223.87        47.98 o                         
   8   3   5       3029.80       3142.52        52.37 o                         
   9   3   5        503.76        451.55        14.12 o                         
  10   3   5          4.50          1.81         3.61 o                         
  -9   4   5       1492.31       1516.61        36.12 o                         
  -8   4   5       3578.55       3820.97        82.70 o                         
  -7   4   5       1988.63       1899.63        46.72 o                         
  -6   4   5       2233.41       2147.94        84.24 o                         
  -5   4   5         44.23         58.71        11.69 o                         
  -4   4   5       2341.46       2477.36        67.44 o                         
  -3   4   5       2554.49       2705.71        84.76 o                         
  -2   4   5        121.42        187.03        13.18 o                         
  -1   4   5      13624.77      14924.03       157.06 o                         
   0   4   5       2275.74       2130.15        44.38 o                         
   1   4   5       1156.83       1193.48        21.01 o                         
   2   4   5        107.36        114.88         8.81 o                         
   3   4   5        511.85        578.97        20.00 o                         
   4   4   5       7432.57       7628.57       122.49 o                         
   5   4   5       2289.11       2363.05        56.07 o                         
   6   4   5         40.53         53.02         8.34 o                         
   7   4   5         60.23         59.50         9.68 o                         
   8   4   5        845.54        881.39        16.33 o                         
   9   4   5       1928.93       1885.09        30.62 o                         
  10   4   5        397.69        375.06        11.11 o                         
  11   4   5        292.52        277.73        14.60 o                         
  -9   5   5        408.45        410.08        10.26 o                         
  -8   5   5        264.75        290.58        13.45 o                         
  -7   5   5       1766.54       1743.29        56.50 o                         
  -6   5   5       1492.92       1448.84        37.71 o                         
  -5   5   5       4851.22       4752.62        98.25 o                         
  -4   5   5       2673.18       2472.64        59.80 o                         
  -3   5   5       1046.91       1008.26        33.80 o                         
  -2   5   5         87.80         65.94        10.71 o                         
  -1   5   5        112.24         67.96         7.73 o                         
   0   5   5       2150.78       1901.14        30.46 o                         
   1   5   5        197.19        128.48         9.15 o                         
   2   5   5        872.91        817.56        22.09 o                         
   3   5   5         28.61         13.11         7.83 o                         
   4   5   5          1.37         -3.06         6.54 o                         
   5   5   5       3394.70       3690.86        82.00 o                         
   6   5   5        707.33        685.92        35.40 o                         
   7   5   5        219.36        213.12        19.07 o                         
   8   5   5       1728.46       1703.05        25.38 o                         
   9   5   5        148.43        136.44         6.96 o                         
  10   5   5        219.93        227.04         8.76 o                         
  11   5   5        423.98        406.81        13.26 o                         
  -8   6   5       1744.54       1737.32        53.03 o                         
  -7   6   5       1296.12       1324.36        26.91 o                         
  -6   6   5        254.42        216.74         9.37 o                         
  -5   6   5          3.82          4.60         3.35 o                         
  -4   6   5       1431.70       1427.51        66.31 o                         
  -3   6   5       1844.59       1739.27        56.92 o                         
  -2   6   5       1608.78       1535.14        50.21 o                         
  -1   6   5       1902.54       1812.58        38.10 o                         
   0   6   5       2624.21       2648.76        40.72 o                         
   1   6   5        899.70        948.16        22.95 o                         
   2   6   5       1587.63       1513.26        33.22 o                         
   3   6   5       3325.88       3738.52        74.25 o                         
   4   6   5       1659.21       1587.31        49.08 o                         
   5   6   5        127.57        179.69        18.36 o                         
   6   6   5          2.32         -6.23        11.40 o                         
   7   6   5         98.25         88.85         8.34 o                         
   8   6   5        603.92        578.20        13.56 o                         
   9   6   5       1615.43       1690.48        27.11 o                         
  10   6   5        140.11        135.31         9.61 o                         
  -7   7   5       1155.19       1271.27        25.48 o                         
  -6   7   5       2348.37       2370.03        38.28 o                         
  -5   7   5       2980.34       2953.56        47.03 o                         
  -4   7   5        252.57        274.93         9.08 o                         
  -3   7   5          8.41          4.71         2.99 o                         
  -2   7   5        412.41        339.74        29.43 o                         
  -1   7   5        732.25        614.34        31.76 o                         
   0   7   5       4925.68       4834.03        97.11 o                         
   1   7   5        163.14        154.22        13.29 o                         
   2   7   5        178.03        123.24        15.02 o                         
   3   7   5        100.26        112.77        19.72 o                         
   4   7   5       1223.78       1175.28        45.03 o                         
   5   7   5        598.56        576.08        35.59 o                         
   6   7   5         27.53         29.70         5.12 o                         
   7   7   5        472.50        479.54        15.14 o                         
   8   7   5          7.60          8.76         3.74 o                         
   9   7   5        367.88        384.90        12.58 o                         
  10   7   5        272.77        283.37         9.75 o                         
  -6   8   5          9.18         12.13         2.81 o                         
  -5   8   5        857.19        889.51        18.01 o                         
  -4   8   5       4137.63       4197.88        56.79 o                         
  -3   8   5       1021.95       1139.24        18.47 o                         
  -2   8   5       1596.57       1578.72        22.65 o                         
  -1   8   5       4722.72       4809.89       157.39 o                         
   0   8   5        714.12        648.25        30.16 o                         
   1   8   5        898.93        868.41        33.71 o                         
   2   8   5        302.92        273.57        26.06 o                         
   3   8   5       1418.27       1441.49        46.03 o                         
   4   8   5       1034.59       1043.35        80.48 o                         
   5   8   5        213.07        202.40         6.83 o                         
   6   8   5         86.41         76.40         4.48 o                         
   7   8   5        474.62        460.33        10.52 o                         
   8   8   5       2196.55       2220.65        32.83 o                         
   9   8   5       1885.33       1946.16        32.31 o                         
  10   8   5         10.01         11.65         2.67 o                         
  -5   9   5        232.17        248.81        11.80 o                         
  -4   9   5          7.57         13.91         3.33 o                         
  -3   9   5        470.71        501.50        12.24 o                         
  -2   9   5        436.40        489.48        11.26 o                         
  -1   9   5       2048.81       2120.28        31.52 o                         
   0   9   5       2188.53       2094.26        34.32 o                         
   1   9   5        468.89        435.68        12.46 o                         
   2   9   5         28.32         28.87         4.25 o                         
   3   9   5        312.03        296.59         8.92 o                         
   4   9   5       1652.18       1610.84        25.86 o                         
   5   9   5       1079.57       1097.37        17.71 o                         
   6   9   5        114.71        121.08         6.52 o                         
   7   9   5         10.31          9.57         2.92 o                         
   8   9   5         93.58         88.38         4.72 o                         
   9   9   5        367.85        373.76         8.47 o                         
  -4  10   5       1019.25       1011.10       108.63 o                         
  -3  10   5        768.51        766.18        16.45 o                         
  -2  10   5        938.47       1014.33        21.00 o                         
  -1  10   5         54.73         46.54         5.15 o                         
   0  10   5        177.44        183.11         9.40 o                         
   1  10   5        726.20        702.43        19.94 o                         
   2  10   5       3420.06       3368.20        50.46 o                         
   3  10   5       1250.41       1202.70        25.44 o                         
   4  10   5         33.65         31.35         4.72 o                         
   5  10   5        515.28        508.82        11.59 o                         
   6  10   5        431.40        456.28        11.09 o                         
   7  10   5       1201.44       1202.63        20.08 o                         
   8  10   5       1236.31       1243.55        22.05 o                         
  -3  11   5        417.26        418.93        10.66 o                         
  -2  11   5       1491.89       1481.93        23.19 o                         
  -1  11   5       2600.99       2706.04        48.33 o                         
   0  11   5        790.42        797.16        20.45 o                         
   1  11   5         38.67         47.60         5.24 o                         
   2  11   5         18.57         18.11         4.13 o                         
   3  11   5       1817.87       1801.28        31.88 o                         
   4  11   5        967.40        984.98        20.20 o                         
   5  11   5        832.04        896.25        22.34 o                         
   6  11   5         74.91         81.81         6.97 o                         
   7  11   5        101.28         98.14         5.17 o                         
  -1  12   5        746.69        727.80        18.39 o                         
   0  12   5       1822.53       1755.50        41.16 o                         
   1  12   5        849.71        843.57        16.87 o                         
   2  12   5        654.03        629.74        16.58 o                         
   3  12   5        808.47        822.09        30.40 o                         
   4  12   5        159.51        138.42         6.61 o                         
   5  12   5        502.30        475.09        16.68 o                         
   6  12   5        128.16        110.17         8.12 o                         
  -6 -10   6         51.66         47.04         3.57 o                         
  -5 -10   6          8.91          6.15         2.32 o                         
  -4 -10   6        756.70        780.02        13.08 o                         
  -3 -10   6       1663.58       1752.61        26.41 o                         
  -2 -10   6        403.10        436.41        11.48 o                         
  -1 -10   6         13.24         22.33         4.99 o                         
   0 -10   6          0.42         -4.59         6.26 o                         
   1 -10   6        331.89        310.37        12.08 o                         
  -7  -9   6       2486.77       2639.57        31.16 o                         
  -6  -9   6       1019.27       1110.32        16.23 o                         
  -5  -9   6        761.12        790.09        12.89 o                         
  -4  -9   6        619.08        615.21        11.26 o                         
  -3  -9   6         76.56         74.33         5.08 o                         
  -2  -9   6       1415.09       1409.96        29.45 o                         
  -1  -9   6        736.04        739.95        22.94 o                         
   0  -9   6        828.18        775.41        24.13 o                         
   1  -9   6        182.37        184.61         7.56 o                         
   2  -9   6        367.15        355.02         9.41 o                         
   3  -9   6         69.55         62.76         4.04 o                         
  -8  -8   6        823.05        810.15        12.41 o                         
  -7  -8   6         20.99         16.01         2.82 o                         
  -6  -8   6        107.15        100.69         4.70 o                         
  -5  -8   6        514.14        499.64         9.87 o                         
  -4  -8   6       2015.15       2136.73        27.91 o                         
  -3  -8   6       1072.48       1107.75        19.30 o                         
  -2  -8   6         56.84         59.33         6.02 o                         
  -1  -8   6       1324.49       1197.36        28.55 o                         
   0  -8   6        662.53        640.21        21.91 o                         
   1  -8   6        919.27        950.24        20.68 o                         
   2  -8   6        361.30        359.27        11.78 o                         
   3  -8   6         65.29         67.13         5.07 o                         
   4  -8   6        163.55        180.05         7.37 o                         
   5  -8   6        442.47        424.44        10.32 o                         
  -9  -7   6        356.87        352.95         8.54 o                         
  -8  -7   6       2328.41       2527.98        31.44 o                         
  -7  -7   6        927.32        979.10        14.60 o                         
  -6  -7   6        768.58        840.96        17.32 o                         
  -5  -7   6       1061.29       1078.93        14.71 o                         
  -4  -7   6        281.70        256.89         7.04 o                         
  -3  -7   6       1570.31       1549.89        24.53 o                         
  -2  -7   6       1199.54       1125.70        18.97 o                         
  -1  -7   6        929.50        891.86        16.82 o                         
   0  -7   6        890.29        827.73        20.07 o                         
   1  -7   6         77.85         74.76         6.84 o                         
   2  -7   6        609.71        609.30        14.03 o                         
   3  -7   6        814.10        797.44        14.55 o                         
   4  -7   6        396.03        372.87         8.90 o                         
   5  -7   6       1873.92       1925.60        29.17 o                         
   6  -7   6         16.80         19.92         2.58 o                         
  -9  -6   6        510.53        495.04         8.74 o                         
  -8  -6   6         15.56         14.35         2.75 o                         
  -7  -6   6       3457.66       3491.66        41.96 o                         
  -6  -6   6       2329.76       2366.24        28.58 o                         
  -5  -6   6       1190.21       1135.54        15.99 o                         
  -4  -6   6       4376.96       4471.58       190.99 o                         
  -3  -6   6        123.80         82.81        22.27 o                         
  -2  -6   6          1.06          7.65         9.25 o                         
  -1  -6   6          8.47          9.57         7.77 o                         
   0  -6   6         66.26         59.34        10.51 o                         
   1  -6   6       2038.40       1902.74        58.00 o                         
   2  -6   6         14.79         11.13         5.10 o                         
   3  -6   6         30.12         34.45         4.79 o                         
   4  -6   6          1.46          6.75         2.81 o                         
   5  -6   6        403.63        397.49        10.77 o                         
   6  -6   6       2013.62       2126.07        28.83 o                         
   7  -6   6         95.44         97.89         4.70 o                         
 -10  -5   6        732.33        774.94        13.97 o                         
  -9  -5   6       1440.61       1558.00        23.25 o                         
  -8  -5   6       1552.38       1662.35        23.19 o                         
  -7  -5   6       2248.35       2388.08        30.98 o                         
  -6  -5   6         16.24         18.90         3.58 o                         
  -5  -5   6        186.69        164.82        20.67 o                         
  -4  -5   6       1085.41       1046.99        57.55 o                         
  -3  -5   6       3642.57       3776.01        94.57 o                         
  -2  -5   6       1581.89       1586.55        41.44 o                         
  -1  -5   6        755.08        722.41        24.46 o                         
   0  -5   6       1237.16       1287.42        32.26 o                         
   1  -5   6         23.25         15.65         8.10 o                         
   2  -5   6       1525.24       1439.04        50.14 o                         
   3  -5   6        358.46        381.70        43.05 o                         
   4  -5   6       3193.44       3116.91        40.49 o                         
   5  -5   6        490.12        469.89        11.77 o                         
   6  -5   6        120.60        121.82         7.32 o                         
   7  -5   6        559.21        584.69        12.52 o                         
   8  -5   6        362.88        364.70         8.14 o                         
 -10  -4   6         18.72         23.53         4.27 o                         
  -9  -4   6          5.16          1.64         3.49 o                         
  -8  -4   6        846.92        900.44        16.79 o                         
  -7  -4   6       3421.19       3392.02        41.17 o                         
  -6  -4   6       1863.96       1785.21       126.35 o                         
  -5  -4   6       1676.55       1598.09        47.47 o                         
  -4  -4   6       2928.82       3008.91        61.71 o                         
  -3  -4   6        159.18        134.15        14.67 o                         
  -2  -4   6        186.65        147.39        10.78 o                         
  -1  -4   6       1342.82       1255.92        27.82 o                         
   0  -4   6       5394.96       5626.49        76.38 o                         
   1  -4   6       2939.06       2879.33        49.35 o                         
   2  -4   6          2.95          4.14         7.35 o                         
   3  -4   6         44.81         53.99        11.62 o                         
   4  -4   6         27.70         20.82        11.17 o                         
   5  -4   6       2735.59       2619.40        43.66 o                         
   6  -4   6        413.08        403.59        12.57 o                         
   7  -4   6         96.11         94.12         6.56 o                         
   8  -4   6        122.03        119.64         6.74 o                         
 -10  -3   6       1099.92       1105.93        20.97 o                         
  -9  -3   6       2183.83       2263.49        34.44 o                         
  -8  -3   6       5345.33       5446.41        67.54 o                         
  -7  -3   6        303.81        350.73         9.98 o                         
  -6  -3   6         97.44        106.65        19.00 o                         
  -5  -3   6        393.44        304.53        19.64 o                         
  -4  -3   6       5502.48       5676.01        93.57 o                         
  -3  -3   6       3639.89       3639.91        65.71 o                         
  -2  -3   6        850.65        704.37        29.37 o                         
  -1  -3   6        255.10        272.45        13.38 o                         
   0  -3   6         32.84         44.38         6.61 o                         
   1  -3   6       3711.48       3734.51        58.43 o                         
   2  -3   6       2923.99       3037.76        53.97 o                         
   3  -3   6       1156.43       1177.45        33.84 o                         
   4  -3   6        451.49        452.01        27.75 o                         
   5  -3   6         21.38         49.62        26.27 o                         
   6  -3   6        922.24        848.74        23.15 o                         
   7  -3   6         76.41         97.66        14.37 o                         
   8  -3   6       1486.30       1592.86        34.82 o                         
   9  -3   6        328.72        350.69        11.99 o                         
 -10  -2   6        100.40         99.65         6.22 o                         
  -9  -2   6          9.68          6.82         3.61 o                         
  -8  -2   6       2526.30       2537.61        38.19 o                         
  -7  -2   6       2999.80       3128.16        42.58 o                         
  -6  -2   6       3608.29       3650.17        84.95 o                         
  -5  -2   6       3840.98       3766.78        71.36 o                         
  -4  -2   6       1863.08       2050.03        41.42 o                         
  -3  -2   6       3648.17       3895.33        66.67 o                         
  -2  -2   6       2498.19       2363.62        42.80 o                         
  -1  -2   6       9292.70       9570.76       100.48 o                         
   0  -2   6       1757.78       1671.61        32.00 o                         
   1  -2   6        169.47        205.59        12.19 o                         
   2  -2   6       2716.81       2808.30        49.36 o                         
   3  -2   6        404.77        445.74        20.02 o                         
   4  -2   6        412.54        395.14        20.95 o                         
   5  -2   6       1675.11       1583.40        63.58 o                         
   6  -2   6        567.22        559.26        19.76 o                         
   7  -2   6         15.83         14.45         5.41 o                         
   8  -2   6        115.33        120.06         9.75 o                         
   9  -2   6       1497.70       1619.97        34.02 o                         
 -10  -1   6       1066.83       1080.00        23.99 o                         
  -9  -1   6       1419.54       1402.93        31.19 o                         
  -8  -1   6         49.82         37.21         4.33 o                         
  -7  -1   6       1062.94       1024.21        23.91 o                         
  -6  -1   6       1794.08       1865.30        79.03 o                         
  -5  -1   6       5673.39       6238.45       102.42 o                         
  -4  -1   6       5598.61       5220.52        86.33 o                         
  -3  -1   6      10985.52      12366.67       155.02 o                         
  -2  -1   6          1.82          5.27         4.39 o                         
  -1  -1   6         15.95         16.79         3.86 o                         
   0  -1   6       2667.99       2634.91        33.61 o                         
   1  -1   6       7006.81       7141.79        80.38 o                         
   2  -1   6        107.07        138.56         9.93 o                         
   3  -1   6        567.96        501.09        17.91 o                         
   4  -1   6        239.59        288.82        16.73 o                         
   5  -1   6        236.89        211.18        38.00 o                         
   6  -1   6        530.76        484.44        33.79 o                         
   7  -1   6        654.19        648.06        19.67 o                         
   8  -1   6        386.04        419.11        36.76 o                         
   9  -1   6        658.59        707.67        20.03 o                         
  10  -1   6        250.29        222.50        10.36 o                         
 -10   0   6        468.68        495.44        15.62 o                         
  -9   0   6       1755.93       1725.48        27.81 o                         
  -8   0   6       3214.59       3211.16        46.66 o                         
  -7   0   6       2422.90       2393.73        43.33 o                         
  -6   0   6       2027.36       2120.84        61.88 o                         
  -5   0   6        907.09        871.05        28.55 o                         
  -4   0   6       3503.64       3750.18        67.22 o                         
  -3   0   6        507.89        366.48        15.98 o                         
  -2   0   6       3337.24       3525.63        42.72 o                         
  -1   0   6       9452.69       9115.32        87.46 o                         
   0   0   6       3326.71       3295.71        53.55 o                         
   1   0   6         38.49         41.42         4.54 o                         
   2   0   6       6782.69       7285.82        88.08 o                         
   3   0   6        320.49        217.51        12.11 o                         
   4   0   6       8339.98       8454.08       121.63 o                         
   5   0   6        586.17        540.92        51.62 o                         
   6   0   6         62.68         57.70         9.09 o                         
   7   0   6        126.17        128.24         7.16 o                         
   8   0   6        576.55        580.50        16.52 o                         
   9   0   6       2413.70       2571.42        50.38 o                         
  10   0   6        505.21        457.37        36.05 o                         
 -10   1   6        362.96        395.93        14.44 o                         
  -9   1   6          6.15          9.09         4.09 o                         
  -8   1   6        839.76        842.32        20.77 o                         
  -7   1   6       5480.33       5273.59       112.08 o                         
  -6   1   6        436.81        454.45        42.23 o                         
  -5   1   6       2018.19       1906.64        45.20 o                         
  -4   1   6       5080.62       5350.35        79.90 o                         
  -3   1   6        115.84        124.53         9.36 o                         
  -2   1   6        237.62        246.48        10.81 o                         
  -1   1   6       4724.75       4617.19        48.62 o                         
   0   1   6      15136.78      14781.05       156.60 o                         
   1   1   6       3173.79       3093.92        42.50 o                         
   2   1   6        896.25       1007.97        22.14 o                         
   3   1   6        795.84        733.62        21.56 o                         
   4   1   6        156.61        167.03        14.06 o                         
   5   1   6       4816.51       5088.01       106.43 o                         
   6   1   6       1574.03       1503.82        39.03 o                         
   7   1   6        821.72        773.14        91.95 o                         
   8   1   6        932.10        975.57        22.46 o                         
   9   1   6          1.49         -0.15         5.13 o                         
  10   1   6        708.65        709.01        29.37 o                         
 -10   2   6        833.38        799.43        26.27 o                         
  -9   2   6       1984.89       2024.34        48.05 o                         
  -8   2   6       3337.54       3401.54        55.47 o                         
  -7   2   6         23.92         35.90         6.11 o                         
  -6   2   6         17.28         10.71        10.54 o                         
  -5   2   6         30.50         46.97         8.83 o                         
  -4   2   6       3101.18       3116.72        50.75 o                         
  -3   2   6       9180.67       9771.56       126.95 o                         
  -2   2   6       6527.81       6158.14        77.57 o                         
  -1   2   6       8089.57       8311.05        85.68 o                         
   0   2   6       2588.06       2550.93        30.56 o                         
   1   2   6        510.77        493.97        13.34 o                         
   2   2   6       9172.88       9815.46       122.15 o                         
   3   2   6       1419.63       1290.23        26.35 o                         
   4   2   6       8549.49       9024.14       160.59 o                         
   5   2   6         40.07         27.83         9.60 o                         
   6   2   6         99.53        103.51        10.85 o                         
   7   2   6         11.08         14.75         6.60 o                         
   8   2   6       2398.54       2510.59        44.07 o                         
   9   2   6        775.07        755.87        18.89 o                         
  10   2   6        369.44        341.44        14.36 o                         
  -9   3   6        379.17        380.36        16.89 o                         
  -8   3   6       1529.57       1588.64        55.46 o                         
  -7   3   6       4029.44       4045.35        72.98 o                         
  -6   3   6       1758.89       1758.06        75.97 o                         
  -5   3   6       5561.04       5578.69        90.70 o                         
  -4   3   6        557.05        547.08        22.44 o                         
  -3   3   6       1362.00       1476.18        37.14 o                         
  -2   3   6         40.17         34.40         9.26 o                         
  -1   3   6       5511.50       5607.68        74.48 o                         
   0   3   6       3681.39       3514.37        51.72 o                         
   1   3   6        722.15        663.88        14.87 o                         
   2   3   6        487.94        468.63        16.61 o                         
   3   3   6        316.79        322.78        26.31 o                         
   4   3   6         27.10         37.24         7.56 o                         
   5   3   6       2582.92       2627.80       104.44 o                         
   6   3   6        724.55        715.17        28.60 o                         
   7   3   6        635.52        602.85        25.22 o                         
   8   3   6         47.43         39.71         4.87 o                         
   9   3   6       1126.59       1078.01        23.59 o                         
  10   3   6        446.12        449.23        13.16 o                         
  11   3   6        842.80        728.10        28.77 o                         
  -9   4   6       1202.74       1227.35        30.37 o                         
  -8   4   6         20.13         24.59         6.67 o                         
  -7   4   6          1.18         -0.43         4.51 o                         
  -6   4   6        705.51        661.44        18.77 o                         
  -5   4   6       3171.68       3152.61        72.60 o                         
  -4   4   6       8803.31       9473.43       148.20 o                         
  -3   4   6       5909.37       6318.34        94.14 o                         
  -2   4   6       2605.17       2906.63        53.99 o                         
  -1   4   6        613.38        710.90        16.21 o                         
   0   4   6       4400.18       4620.85        80.84 o                         
   1   4   6       2802.04       2564.84        34.10 o                         
   2   4   6       1347.71       1369.76        31.78 o                         
   3   4   6        929.94        911.33        28.02 o                         
   4   4   6       4476.90       4953.02        87.87 o                         
   5   4   6        643.93        671.02        27.16 o                         
   6   4   6         33.25         36.03         7.49 o                         
   7   4   6        585.27        592.58        30.43 o                         
   8   4   6       1254.97       1221.59        20.48 o                         
   9   4   6       1131.35       1097.01        20.92 o                         
  10   4   6         20.72         18.24         4.74 o                         
  11   4   6        216.76        189.68        23.35 o                         
  -8   5   6       1819.33       1820.08        34.23 o                         
  -7   5   6       2285.51       2246.54        42.25 o                         
  -6   5   6       1712.08       1644.26        57.55 o                         
  -5   5   6        849.24        833.55        28.24 o                         
  -4   5   6        437.75        454.38        34.67 o                         
  -3   5   6       1418.33       1305.12        39.56 o                         
  -2   5   6       4510.30       4652.02        76.90 o                         
  -1   5   6       6642.19       6852.04        88.35 o                         
   0   5   6       3934.78       3898.88        60.06 o                         
   1   5   6         98.67         99.30         8.35 o                         
   2   5   6          3.29          3.70         4.68 o                         
   3   5   6        189.86        227.27        17.00 o                         
   4   5   6       2199.76       2238.04        57.86 o                         
   5   5   6       3095.73       3243.45        75.98 o                         
   6   5   6        673.18        711.45        26.84 o                         
   7   5   6       1194.33       1199.76        21.06 o                         
   8   5   6         12.92         16.58         3.52 o                         
   9   5   6        651.46        685.55        22.56 o                         
  10   5   6        383.80        393.33        11.37 o                         
  11   5   6        104.42         85.07         8.76 o                         
  -8   6   6        221.06        226.01         6.79 o                         
  -7   6   6        327.12        344.98        21.55 o                         
  -6   6   6       1234.18       1190.52        25.56 o                         
  -5   6   6       1794.65       1867.71        37.36 o                         
  -4   6   6       3453.05       3466.26        86.37 o                         
  -3   6   6        763.25        813.45        41.35 o                         
  -2   6   6        348.51        335.05        36.90 o                         
  -1   6   6         21.73         21.27         6.19 o                         
   0   6   6       5008.11       5154.96        77.19 o                         
   1   6   6        553.90        501.08        23.87 o                         
   2   6   6       1022.61       1011.04        30.09 o                         
   3   6   6       1625.50       1552.14        48.75 o                         
   4   6   6        132.45        106.88        15.27 o                         
   5   6   6       1132.60       1170.73        42.34 o                         
   6   6   6        514.38        495.23        29.23 o                         
   7   6   6        545.79        573.06        12.32 o                         
   8   6   6       1901.39       1952.59        30.97 o                         
   9   6   6          3.34          4.44         3.39 o                         
  10   6   6         40.56         42.70         4.11 o                         
  -7   7   6        100.38         90.86         6.79 o                         
  -6   7   6        175.50        172.13         7.38 o                         
  -5   7   6        130.15        119.67         7.80 o                         
  -4   7   6       2360.01       2338.90        34.55 o                         
  -3   7   6       3285.52       3224.68        47.21 o                         
  -2   7   6       2589.89       2675.67        64.47 o                         
  -1   7   6       7474.79       7754.87       144.06 o                         
   0   7   6        659.25        655.42        29.62 o                         
   1   7   6        709.56        681.97        23.48 o                         
   2   7   6       1311.56       1244.47        39.09 o                         
   3   7   6       4171.56       4457.71       103.43 o                         
   4   7   6       2441.99       2383.97        68.74 o                         
   5   7   6        256.39        268.30        28.25 o                         
   6   7   6        126.20        121.94         7.12 o                         
   7   7   6         15.47         10.92         3.93 o                         
   8   7   6        782.74        777.28        17.70 o                         
   9   7   6       1918.78       1978.87        33.61 o                         
  10   7   6         15.81         16.88         3.38 o                         
  -6   8   6        710.29        763.82        15.03 o                         
  -5   8   6       1635.13       1653.69        28.61 o                         
  -4   8   6         74.27         87.28         5.24 o                         
  -3   8   6        233.31        229.83         7.47 o                         
  -2   8   6         23.68         23.19         3.86 o                         
  -1   8   6       2002.63       1969.43        70.10 o                         
   0   8   6       7042.65       7127.74       129.49 o                         
   1   8   6        845.46        850.99        37.35 o                         
   2   8   6        771.87        709.81        35.99 o                         
   3   8   6        429.36        391.20        47.55 o                         
   4   8   6        463.83        416.17        57.13 o                         
   5   8   6       1132.26       1111.40        17.93 o                         
   6   8   6         31.10         31.39         4.00 o                         
   7   8   6        321.24        314.44         9.06 o                         
   8   8   6         42.11         39.17         4.04 o                         
   9   8   6          2.21          4.58         2.61 o                         
  10   8   6        137.14        122.72         4.79 o                         
  -5   9   6        926.42        990.40        24.62 o                         
  -4   9   6       3449.76       3529.13        48.60 o                         
  -3   9   6        845.41        885.88        17.06 o                         
  -2   9   6       1446.46       1533.42        24.67 o                         
  -1   9   6         17.97         10.19         3.57 o                         
   0   9   6         42.65         27.13         7.46 o                         
   1   9   6       3580.79       3436.68        51.08 o                         
   2   9   6       1420.85       1350.37        22.59 o                         
   3   9   6       2767.93       2741.53        42.98 o                         
   4   9   6       2376.43       2316.48        35.37 o                         
   5   9   6         23.26         35.11         4.25 o                         
   6   9   6          9.70          8.42         3.32 o                         
   7   9   6         47.59         40.90         3.64 o                         
   8   9   6       1004.43       1059.33        17.92 o                         
   9   9   6        536.00        531.03        10.42 o                         
  -4  10   6        410.35        434.16        15.17 o                         
  -3  10   6        563.73        579.72        15.27 o                         
  -2  10   6        825.46        888.90        18.79 o                         
  -1  10   6       2518.68       2659.56        43.88 o                         
   0  10   6        711.75        743.01        17.56 o                         
   1  10   6        508.48        502.67        16.53 o                         
   2  10   6         32.23         25.40         4.93 o                         
   3  10   6        180.60        177.28         8.80 o                         
   4  10   6       1161.42       1242.99        29.95 o                         
   5  10   6        847.88        881.95        15.04 o                         
   6  10   6        966.35        983.06        17.90 o                         
   7  10   6       2344.62       2407.02        34.87 o                         
   8  10   6        430.58        398.94        10.52 o                         
  -3  11   6        122.25        123.52         5.94 o                         
  -2  11   6         63.76         76.24         5.66 o                         
  -1  11   6          2.13          2.11         2.89 o                         
   0  11   6       1526.47       1532.78        32.40 o                         
   1  11   6        449.95        449.66        12.58 o                         
   2  11   6       1564.21       1556.67        28.44 o                         
   3  11   6        789.18        787.71        18.42 o                         
   4  11   6        344.85        338.53        12.27 o                         
   5  11   6        113.77        114.26         6.98 o                         
   6  11   6         54.75         47.13         6.78 o                         
   7  11   6        490.35        466.89         9.71 o                         
  -1  12   6       1516.81       1608.62        36.53 o                         
   0  12   6        278.93        281.42         9.54 o                         
   1  12   6         68.99         77.92         9.67 o                         
   2  12   6         14.35         24.09         4.50 o                         
   3  12   6       1156.38       1178.82        21.59 o                         
   4  12   6        877.34        946.19        33.91 o                         
   5  12   6        888.92        842.06        18.84 o                         
   6  12   6        386.61        382.76        14.22 o                         
  -5 -10   7        260.02        263.56         6.04 o                         
  -4 -10   7        626.82        600.62        10.37 o                         
  -3 -10   7         50.33         46.04         3.75 o                         
  -2 -10   7         63.66         58.89         6.51 o                         
  -1 -10   7        165.02        153.98         8.69 o                         
   0 -10   7        123.59        123.85        10.84 o                         
  -7  -9   7        423.75        436.94         8.40 o                         
  -6  -9   7         27.19         35.11         3.38 o                         
  -5  -9   7         81.46         80.97         4.55 o                         
  -4  -9   7        166.91        192.07         6.84 o                         
  -3  -9   7       1025.13       1009.69        16.63 o                         
  -2  -9   7        264.39        283.76        13.26 o                         
  -1  -9   7         14.90         17.71         5.58 o                         
   0  -9   7        141.33        132.46         9.72 o                         
   1  -9   7        553.39        576.88        15.59 o                         
   2  -9   7        503.00        483.87        12.70 o                         
   3  -9   7        406.09        383.42         8.80 o                         
  -8  -8   7        635.28        646.13        11.31 o                         
  -7  -8   7       2001.71       2179.90        28.41 o                         
  -6  -8   7        508.17        534.12         9.59 o                         
  -5  -8   7       1185.62       1210.08        17.73 o                         
  -4  -8   7        632.92        656.84        12.11 o                         
  -3  -8   7        154.74        131.94         6.85 o                         
  -2  -8   7        853.00        836.61        19.08 o                         
  -1  -8   7        743.80        722.16        19.23 o                         
   0  -8   7       2128.26       2178.97        42.49 o                         
   1  -8   7       1265.63       1282.44        25.56 o                         
   2  -8   7          2.26          8.01         3.42 o                         
   3  -8   7         84.53         98.68         5.93 o                         
   4  -8   7        495.60        498.71        19.16 o                         
  -9  -7   7        467.91        441.68         8.09 o                         
  -8  -7   7        334.91        359.48         7.37 o                         
  -7  -7   7        133.79        135.89         5.31 o                         
  -6  -7   7        786.95        790.33        12.83 o                         
  -5  -7   7        277.88        288.52         8.29 o                         
  -4  -7   7       3614.95       3740.81        40.10 o                         
  -3  -7   7       1532.98       1523.09        24.34 o                         
  -2  -7   7       1236.82       1152.73        21.51 o                         
  -1  -7   7        317.83        324.90        13.96 o                         
   0  -7   7          6.52         11.84         5.79 o                         
   1  -7   7        550.74        518.90        19.05 o                         
   2  -7   7       1371.62       1401.80        26.80 o                         
   3  -7   7        318.17        323.49        12.64 o                         
   4  -7   7        216.33        219.22         6.72 o                         
   5  -7   7          1.34          4.29         2.42 o                         
  -9  -6   7        276.27        284.41         7.89 o                         
  -8  -6   7       2378.26       2534.06        27.42 o                         
  -7  -6   7       1141.63       1189.52        16.80 o                         
  -6  -6   7       1556.99       1594.35        21.99 o                         
  -5  -6   7        161.13        149.71         5.42 o                         
  -4  -6   7        202.62        193.95         7.35 o                         
  -3  -6   7       4846.64       4680.08       195.16 o                         
  -2  -6   7       2872.84       2702.70        68.46 o                         
  -1  -6   7       2317.98       2230.64        50.31 o                         
   0  -6   7       1947.98       1872.71        53.47 o                         
   1  -6   7        462.27        445.40        17.31 o                         
   2  -6   7        353.77        316.02         9.02 o                         
   3  -6   7        332.33        326.98         9.38 o                         
   4  -6   7        487.06        516.01        16.59 o                         
   5  -6   7       1139.49       1118.88        19.80 o                         
   6  -6   7        355.60        340.07         7.90 o                         
 -10  -5   7        611.04        598.57        11.99 o                         
  -9  -5   7        387.17        415.85         9.17 o                         
  -8  -5   7         11.71          7.79         2.82 o                         
  -7  -5   7       2467.65       2568.21        30.16 o                         
  -6  -5   7        968.19        947.92        14.40 o                         
  -5  -5   7       2639.05       2518.98        41.40 o                         
  -4  -5   7       2582.80       2440.40        74.66 o                         
  -3  -5   7       1013.18        892.31        42.52 o                         
  -2  -5   7         33.46         26.16         9.39 o                         
  -1  -5   7        619.21        661.76        26.09 o                         
   0  -5   7        605.17        537.56        30.03 o                         
   1  -5   7       2513.28       2411.04        51.82 o                         
   2  -5   7        118.82        104.71        18.55 o                         
   3  -5   7        902.97        916.83        20.44 o                         
   4  -5   7        604.84        590.88        13.55 o                         
   5  -5   7        168.70        158.33         7.48 o                         
   6  -5   7        636.66        639.57        13.82 o                         
   7  -5   7         78.89         88.93        11.44 o                         
 -10  -4   7       1337.00       1294.00        22.59 o                         
  -9  -4   7       2183.82       2347.22        34.77 o                         
  -8  -4   7       3695.45       3860.29        49.66 o                         
  -7  -4   7       2065.13       2181.02        31.28 o                         
  -6  -4   7        185.71        202.66         7.32 o                         
  -5  -4   7        444.37        434.42        26.82 o                         
  -4  -4   7       3831.41       3750.43        81.78 o                         
  -3  -4   7       3660.64       3603.52        90.96 o                         
  -2  -4   7        443.74        362.36        17.92 o                         
  -1  -4   7        106.95         72.92         8.74 o                         
   0  -4   7       1474.34       1444.75        32.16 o                         
   1  -4   7        557.76        520.43        25.56 o                         
   2  -4   7        319.98        299.81        32.98 o                         
   3  -4   7        246.45        224.68        25.08 o                         
   4  -4   7       3020.41       2797.13        69.41 o                         
   5  -4   7       1433.90       1374.43        26.40 o                         
   6  -4   7        453.43        415.65        12.53 o                         
   7  -4   7         38.02         38.18         4.26 o                         
   8  -4   7        124.97        131.41         6.26 o                         
 -10  -3   7        132.92        104.90         5.98 o                         
  -9  -3   7         37.11         37.22         4.51 o                         
  -8  -3   7        755.92        774.10        15.16 o                         
  -7  -3   7       3554.32       3540.50        46.39 o                         
  -6  -3   7       1817.68       1694.80        84.85 o                         
  -5  -3   7       2222.83       2230.76        60.10 o                         
  -4  -3   7       3223.46       3259.04        64.74 o                         
  -3  -3   7        115.38        160.01        16.49 o                         
  -2  -3   7        861.59        795.02        23.84 o                         
  -1  -3   7       1567.30       1544.11        30.54 o                         
   0  -3   7       1352.48       1126.72        25.54 o                         
   1  -3   7       4985.64       5003.55        73.70 o                         
   2  -3   7         31.43         34.52         9.63 o                         
   3  -3   7        671.94        632.56        28.94 o                         
   4  -3   7         37.36         21.07         9.62 o                         
   5  -3   7       1381.20       1273.86        32.79 o                         
   6  -3   7       1178.49       1222.42        29.57 o                         
   7  -3   7         59.00         62.67         7.54 o                         
   8  -3   7         11.48         12.81         5.04 o                         
   9  -3   7        101.10         92.38         4.83 o                         
 -10  -2   7       1112.20       1119.77        21.19 o                         
  -9  -2   7        680.97        701.09        16.58 o                         
  -8  -2   7        615.42        654.22        14.12 o                         
  -7  -2   7       1000.85        926.49        15.68 o                         
  -6  -2   7       1109.59       1012.83        78.95 o                         
  -5  -2   7        783.12        832.20        33.54 o                         
  -4  -2   7       3094.06       3082.44        76.99 o                         
  -3  -2   7       9778.44      10308.52       148.50 o                         
  -2  -2   7       1679.55       1607.23        33.99 o                         
  -1  -2   7       3405.37       3460.20        50.11 o                         
   0  -2   7        110.82        106.09         9.00 o                         
   1  -2   7        286.70        197.84        12.15 o                         
   2  -2   7       4110.98       4264.64        72.76 o                         
   3  -2   7       1903.73       1915.16        43.44 o                         
   4  -2   7       2135.75       2083.84        47.40 o                         
   5  -2   7          3.39          1.03        11.24 o                         
   6  -2   7         75.78         76.96         8.69 o                         
   7  -2   7        294.38        292.70        13.89 o                         
   8  -2   7         68.65         75.91         7.84 o                         
   9  -2   7        208.38        225.14        12.69 o                         
 -10  -1   7         30.71         25.81         4.74 o                         
  -9  -1   7        398.77        376.51        10.78 o                         
  -8  -1   7       1484.71       1480.89        23.19 o                         
  -7  -1   7       1489.51       1482.45        21.31 o                         
  -6  -1   7        819.47        880.04        39.26 o                         
  -5  -1   7       1267.49       1162.46        35.06 o                         
  -4  -1   7         25.89         11.78         7.36 o                         
  -3  -1   7       3472.80       3411.24        56.76 o                         
  -2  -1   7       4658.40       4795.01        98.71 o                         
  -1  -1   7       5161.95       4905.70        56.56 o                         
   0  -1   7       9391.12       9292.03       118.25 o                         
   1  -1   7       5078.94       5287.85        64.22 o                         
   2  -1   7          1.63          4.08         4.84 o                         
   3  -1   7        677.55        722.74        23.48 o                         
   4  -1   7       3645.07       3612.16        65.68 o                         
   5  -1   7       2678.68       2550.20        69.24 o                         
   6  -1   7        905.90        860.29        89.66 o                         
   7  -1   7         38.98         43.46        10.83 o                         
   8  -1   7          0.57          5.83         4.95 o                         
   9  -1   7        342.43        314.63        12.70 o                         
  10  -1   7        340.66        330.19        10.60 o                         
 -10   0   7        570.81        523.97        18.00 o                         
  -9   0   7        194.27        193.56         8.11 o                         
  -8   0   7         43.54         39.63         4.70 o                         
  -7   0   7       1603.58       1538.23        23.39 o                         
  -6   0   7        580.56        540.83        36.29 o                         
  -5   0   7       3544.79       3489.11        88.66 o                         
  -4   0   7       4341.83       4268.69        75.96 o                         
  -3   0   7        785.64        751.22        22.13 o                         
  -2   0   7        573.04        525.58        14.97 o                         
  -1   0   7        558.99        577.04        13.99 o                         
   0   0   7       4784.66       4648.15        52.86 o                         
   1   0   7      10806.69      10873.96       104.13 o                         
   2   0   7       2615.97       2710.57        42.13 o                         
   3   0   7       3784.01       3639.43        61.75 o                         
   4   0   7       1844.52       1866.12        44.73 o                         
   5   0   7         25.99         19.96         9.34 o                         
   6   0   7       1128.62       1003.35        42.66 o                         
   7   0   7        253.03        251.19        15.65 o                         
   8   0   7        805.78        760.77        18.41 o                         
   9   0   7        885.49        915.55        23.35 o                         
  10   0   7         13.09         14.53         5.91 o                         
 -10   1   7        336.55        322.17        27.94 o                         
  -9   1   7       2124.04       2121.77        36.84 o                         
  -8   1   7       4395.82       4391.47        68.92 o                         
  -7   1   7       2345.18       2416.95        40.82 o                         
  -6   1   7        294.20        247.71        23.38 o                         
  -5   1   7        245.47        278.91        20.07 o                         
  -4   1   7       3881.83       4090.53        69.69 o                         
  -3   1   7       2998.42       2812.66        44.81 o                         
  -2   1   7       5219.79       5159.59        63.50 o                         
  -1   1   7       5761.69       5481.82        54.52 o                         
   0   1   7      11371.23      11226.45       119.49 o                         
   1   1   7         23.34         12.97         3.78 o                         
   2   1   7       5272.71       5589.68       101.65 o                         
   3   1   7        765.92        678.18        27.36 o                         
   4   1   7      12326.83      12487.01       190.83 o                         
   5   1   7       3297.94       3331.43        79.93 o                         
   6   1   7         58.38         51.70         8.49 o                         
   7   1   7        180.85        153.16         9.09 o                         
   8   1   7        214.07        225.22        18.96 o                         
   9   1   7        810.35        778.66        18.89 o                         
  10   1   7        438.56        415.54        18.34 o                         
 -10   2   7        242.53        247.73        18.56 o                         
  -9   2   7         40.92         43.43         6.59 o                         
  -8   2   7        448.12        434.62        15.20 o                         
  -7   2   7       6224.77       6265.83        92.86 o                         
  -6   2   7       1710.10       1642.19        69.81 o                         
  -5   2   7       4623.40       4793.60        88.27 o                         
  -4   2   7       1573.36       1586.08        33.91 o                         
  -3   2   7        117.86        183.22        12.05 o                         
  -2   2   7       2179.11       2307.59        38.18 o                         
  -1   2   7       4921.17       5124.06        60.79 o                         
   0   2   7       5299.28       5450.71        64.04 o                         
   1   2   7       5785.63       5903.11        68.42 o                         
   2   2   7       4102.18       4282.83        67.51 o                         
   3   2   7       5967.29       6791.08        99.48 o                         
   4   2   7       1760.33       1915.16        49.50 o                         
   5   2   7       2695.17       2869.66        89.03 o                         
   6   2   7        588.87        589.73        22.77 o                         
   7   2   7       1506.54       1397.27        60.87 o                         
   8   2   7        544.40        497.55        20.58 o                         
   9   2   7         84.73         70.94         6.83 o                         
  10   2   7        290.99        261.68        10.02 o                         
  -9   3   7       2171.06       2273.03        51.45 o                         
  -8   3   7        743.05        781.60        36.07 o                         
  -7   3   7         25.26         26.20         5.57 o                         
  -6   3   7        543.37        520.44        21.97 o                         
  -5   3   7        206.97        236.05        18.34 o                         
  -4   3   7       8371.37       9007.30       117.51 o                         
  -3   3   7       8995.78       9270.59       116.45 o                         
  -2   3   7       1577.34       1533.78        30.29 o                         
  -1   3   7       8471.96       9011.36       129.85 o                         
   0   3   7        666.67        747.07        17.12 o                         
   1   3   7        779.96        788.92        18.77 o                         
   2   3   7       6437.42       6901.42        92.69 o                         
   3   3   7       3293.33       3500.30        59.49 o                         
   4   3   7      10929.41      11701.97       161.73 o                         
   5   3   7         86.57         89.64        12.21 o                         
   6   3   7        492.00        448.26        21.51 o                         
   7   3   7          6.68          6.45         8.33 o                         
   8   3   7        551.99        513.41        14.82 o                         
   9   3   7       1135.32       1138.13        24.69 o                         
  10   3   7         12.33         10.69         4.06 o                         
  -9   4   7         38.71         36.22         3.95 o                         
  -8   4   7       1984.54       2069.38        49.42 o                         
  -7   4   7       1488.14       1493.19        32.43 o                         
  -6   4   7       1310.63       1306.04        29.45 o                         
  -5   4   7       1066.55        924.16        36.48 o                         
  -4   4   7        193.80        155.24        15.05 o                         
  -3   4   7       1734.82       1604.80        35.15 o                         
  -2   4   7        820.57        801.88        22.42 o                         
  -1   4   7       3052.01       3058.58        87.97 o                         
   0   4   7      16880.40      17488.13       194.99 o                         
   1   4   7       2262.22       2133.15        35.39 o                         
   2   4   7        142.59        152.83        13.02 o                         
   3   4   7       1744.39       2020.95        46.78 o                         
   4   4   7        392.06        425.39        22.38 o                         
   5   4   7       7083.44       7618.39       126.99 o                         
   6   4   7       1113.96       1080.82        34.61 o                         
   7   4   7        807.77        833.25        24.45 o                         
   8   4   7        385.28        370.93        11.03 o                         
   9   4   7         17.34         22.44         3.91 o                         
  10   4   7        116.06        110.01        12.89 o                         
  -8   5   7         11.20         15.38         3.28 o                         
  -7   5   7        109.63        107.45         8.39 o                         
  -6   5   7        329.42        313.99        18.87 o                         
  -5   5   7        499.63        452.04        12.12 o                         
  -4   5   7       4072.70       4197.21        77.92 o                         
  -3   5   7       1977.12       1954.18        71.28 o                         
  -2   5   7       1497.66       1528.68        41.19 o                         
  -1   5   7        230.58        269.66        14.78 o                         
   0   5   7       2601.43       2646.62        46.34 o                         
   1   5   7       6324.52       6255.17        87.46 o                         
   2   5   7       1629.82       1704.02        44.13 o                         
   3   5   7       2866.09       2774.50        60.97 o                         
   4   5   7       1092.83       1101.45        34.75 o                         
   5   5   7        130.09        122.85        11.19 o                         
   6   5   7        847.11        886.39        28.78 o                         
   7   5   7        248.88        231.86        16.54 o                         
   8   5   7        906.55        906.89        16.58 o                         
   9   5   7        517.56        489.14        18.84 o                         
  10   5   7        125.03        118.25         6.92 o                         
  -8   6   7       1186.21       1158.49        19.67 o                         
  -7   6   7        874.23        860.42        19.36 o                         
  -6   6   7        340.03        337.22        13.53 o                         
  -5   6   7        642.08        653.23        15.59 o                         
  -4   6   7        261.72        257.99         7.78 o                         
  -3   6   7       1956.13       1918.05        60.80 o                         
  -2   6   7       3228.34       3115.51        90.11 o                         
  -1   6   7       8218.65       8295.59       114.58 o                         
   0   6   7       2129.13       1980.11        37.91 o                         
   1   6   7         11.74         13.20         6.42 o                         
   2   6   7       1167.99       1158.08        37.25 o                         
   3   6   7       2676.93       2705.63        70.44 o                         
   4   6   7       3243.43       3305.33        81.64 o                         
   5   6   7       2431.24       2343.30        51.25 o                         
   6   6   7        242.59        233.56        20.36 o                         
   7   6   7        935.60        892.18        16.23 o                         
   8   6   7         14.02         18.44         4.71 o                         
   9   6   7       1226.54       1258.05        22.00 o                         
  10   6   7        269.86        274.69         8.53 o                         
  -7   7   7        366.74        357.06        10.55 o                         
  -6   7   7        590.09        596.20        13.70 o                         
  -5   7   7        699.08        734.11        16.68 o                         
  -4   7   7        573.67        590.87        12.74 o                         
  -3   7   7          5.88          6.95         2.80 o                         
  -2   7   7         17.64          7.24        11.82 o                         
  -1   7   7        252.77        192.32        21.97 o                         
   0   7   7       5795.81       5984.66        91.48 o                         
   1   7   7       1919.23       1842.96        53.98 o                         
   2   7   7       4239.87       4518.11        89.79 o                         
   3   7   7       3321.75       3483.95       109.10 o                         
   4   7   7        418.62        350.57        35.83 o                         
   5   7   7        335.08        283.21        42.64 o                         
   6   7   7        575.94        556.06        12.95 o                         
   7   7   7       1184.61       1232.57        24.30 o                         
   8   7   7       1508.36       1493.28        25.13 o                         
   9   7   7         76.96         87.62         5.62 o                         
  10   7   7        155.57        151.31         6.61 o                         
  -6   8   7        162.91        154.49         6.18 o                         
  -5   8   7        266.69        265.68         8.96 o                         
  -4   8   7       2347.23       2432.90        32.64 o                         
  -3   8   7       1797.53       1934.57        27.45 o                         
  -2   8   7       2503.74       2558.89        33.25 o                         
  -1   8   7       1032.89       1034.59        30.43 o                         
   0   8   7        767.10        742.17        36.27 o                         
   1   8   7       2859.65       2927.63        81.26 o                         
   2   8   7        661.98        646.39        35.34 o                         
   3   8   7       3180.50       3197.56        90.27 o                         
   4   8   7       9398.69       9548.65       337.36 o                         
   5   8   7       1521.55       1491.27        24.52 o                         
   6   8   7        609.33        584.29        12.73 o                         
   7   8   7         30.03         29.29         3.80 o                         
   8   8   7       1714.62       1744.93        31.26 o                         
   9   8   7       1316.98       1363.24        21.37 o                         
  10   8   7        128.53        120.48         4.61 o                         
  -5   9   7        913.48       1004.75        21.81 o                         
  -4   9   7        275.70        291.94         9.18 o                         
  -3   9   7         71.92         67.82         5.14 o                         
  -2   9   7         19.41         17.03         3.58 o                         
  -1   9   7       1370.81       1496.57        24.36 o                         
   0   9   7       2124.16       2138.08        34.98 o                         
   1   9   7       2166.85       2167.33        39.59 o                         
   2   9   7         61.43         66.11         6.01 o                         
   3   9   7        428.57        398.97        13.56 o                         
   4   9   7        654.22        610.96        12.17 o                         
   5   9   7       3576.53       3736.05        47.47 o                         
   6   9   7       2050.92       2097.88        32.46 o                         
   7   9   7       3133.92       3165.72        44.07 o                         
   8   9   7        636.99        693.42        13.29 o                         
   9   9   7         24.53         22.37         2.96 o                         
  -4  10   7       2022.14       2070.56        46.87 o                         
  -3  10   7       1151.31       1200.34        29.63 o                         
  -2  10   7        739.16        721.63        16.49 o                         
  -1  10   7        536.83        537.56        14.23 o                         
   0  10   7        746.34        727.92        17.38 o                         
   1  10   7       1028.63        990.23        24.93 o                         
   2  10   7       2023.30       1954.39        32.72 o                         
   3  10   7       4456.94       4641.16        66.57 o                         
   4  10   7       1775.59       1800.55        32.40 o                         
   5  10   7         28.01         21.32         3.25 o                         
   6  10   7        172.38        150.95         6.76 o                         
   7  10   7        302.62        299.74        11.29 o                         
   8  10   7       1632.23       1629.72        31.00 o                         
  -3  11   7        429.95        428.95        13.14 o                         
  -2  11   7        550.20        544.82        12.34 o                         
  -1  11   7       3257.38       3307.01        51.09 o                         
   0  11   7       1687.39       1708.30        35.27 o                         
   1  11   7        241.09        227.67        11.45 o                         
   2  11   7          2.37          1.69         4.43 o                         
   3  11   7         56.55         71.78         6.85 o                         
   4  11   7        765.55        796.19        20.22 o                         
   5  11   7       1382.67       1427.57        25.82 o                         
   6  11   7        351.11        352.85        12.74 o                         
   7  11   7        822.07        770.61        23.73 o                         
  -1  12   7        209.18        153.85        18.56 o                         
   0  12   7       1398.82       1313.31        26.60 o                         
   1  12   7       1305.44       1263.78        22.58 o                         
   2  12   7       1602.84       1615.15        46.12 o                         
   3  12   7        819.37        831.69        19.21 o                         
   4  12   7        487.86        475.54        13.26 o                         
   5  12   7         43.64         43.36         5.90 o                         
   6  12   7        135.77        124.52         8.61 o                         
  -3 -10   8       1858.47       1964.22        43.96 o                         
  -2 -10   8       1871.94       1942.21        43.83 o                         
  -1 -10   8        141.30        133.58         6.49 o                         
  -6  -9   8       2556.58       2654.05        36.58 o                         
  -5  -9   8       1001.36       1024.22        15.54 o                         
  -4  -9   8       1713.09       1759.21        24.26 o                         
  -3  -9   8         33.74         32.45         3.54 o                         
  -2  -9   8        191.13        210.10        14.56 o                         
  -1  -9   8        670.80        662.59        17.15 o                         
   0  -9   8        738.81        765.10        22.40 o                         
   1  -9   8       2303.00       2220.49        67.11 o                         
   2  -9   8        171.56        161.76         6.87 o                         
  -7  -8   8        235.37        242.66         5.79 o                         
  -6  -8   8        300.19        303.58         8.80 o                         
  -5  -8   8        341.89        352.89         8.14 o                         
  -4  -8   8       1740.81       1796.59        25.81 o                         
  -3  -8   8       2113.83       2150.29        29.94 o                         
  -2  -8   8        435.98        428.43        19.14 o                         
  -1  -8   8        169.17        142.79         7.78 o                         
   0  -8   8        123.93        111.87        12.95 o                         
   1  -8   8         67.93         58.56         7.71 o                         
   2  -8   8        623.16        646.25        14.65 o                         
   3  -8   8        645.41        625.87        13.52 o                         
   4  -8   8        759.10        728.50        16.59 o                         
  -8  -7   8        607.91        615.49        10.13 o                         
  -7  -7   8       2957.88       3126.98        34.53 o                         
  -6  -7   8       1407.36       1408.94        18.62 o                         
  -5  -7   8        778.61        803.02        12.45 o                         
  -4  -7   8         16.74         21.81         3.61 o                         
  -3  -7   8       1575.87       1608.86        21.72 o                         
  -2  -7   8       2362.70       2277.53        36.61 o                         
  -1  -7   8       1276.62       1243.66        28.52 o                         
   0  -7   8       2996.09       2955.60        55.62 o                         
   1  -7   8       2269.26       2316.68        51.19 o                         
   2  -7   8        285.78        274.24        12.60 o                         
   3  -7   8          1.99          5.77         3.47 o                         
   4  -7   8         41.76         44.31         4.23 o                         
   5  -7   8        616.85        612.34        15.33 o                         
  -9  -6   8        610.65        603.73        10.24 o                         
  -8  -6   8        919.56        985.49        14.75 o                         
  -7  -6   8        174.73        159.40         5.34 o                         
  -6  -6   8       1119.04       1137.38        16.30 o                         
  -5  -6   8        825.10        808.12        12.63 o                         
  -4  -6   8       1009.71       1023.82        14.84 o                         
  -3  -6   8       2866.39       2745.22        35.42 o                         
  -2  -6   8        517.23        456.68        12.46 o                         
  -1  -6   8        142.43        137.55         7.07 o                         
   0  -6   8        151.15        125.42        11.72 o                         
   1  -6   8       1382.69       1384.08        32.69 o                         
   2  -6   8       1844.12       1852.51        39.83 o                         
   3  -6   8        728.77        722.36        14.60 o                         
   4  -6   8        493.55        471.52        10.91 o                         
   5  -6   8        492.28        501.44        17.33 o                         
   6  -6   8        163.10        163.46         6.34 o                         
  -9  -5   8        357.45        353.11         8.14 o                         
  -8  -5   8       2123.06       2219.23        28.10 o                         
  -7  -5   8       1714.70       1752.47        21.19 o                         
  -6  -5   8       1868.09       1938.70        22.70 o                         
  -5  -5   8        101.80         93.86         4.39 o                         
  -4  -5   8         64.67         61.25        22.44 o                         
  -3  -5   8       3386.30       3331.43        79.57 o                         
  -2  -5   8       3864.79       3552.96        81.21 o                         
  -1  -5   8       2760.64       2668.71        52.25 o                         
   0  -5   8       1305.56       1276.69        33.61 o                         
   1  -5   8        460.92        414.84        25.75 o                         
   2  -5   8        374.06        363.80        15.79 o                         
   3  -5   8        807.76        789.50        15.54 o                         
   4  -5   8       2243.96       2224.07        30.32 o                         
   5  -5   8        686.94        726.11        14.73 o                         
   6  -5   8        855.60        883.03        18.70 o                         
   7  -5   8         11.92         15.67         2.94 o                         
 -10  -4   8         13.37         18.16         2.69 o                         
  -9  -4   8        124.36        121.04         6.73 o                         
  -8  -4   8          4.57          5.30         2.92 o                         
  -7  -4   8        666.19        721.34        12.99 o                         
  -6  -4   8        345.20        367.88         8.04 o                         
  -5  -4   8       3264.17       3267.68       114.89 o                         
  -4  -4   8       5506.33       5589.33       129.42 o                         
  -3  -4   8       1058.70       1001.49        44.48 o                         
  -2  -4   8         19.56          6.30         9.72 o                         
  -1  -4   8        521.53        525.96        23.86 o                         
   0  -4   8       4389.49       4604.39        73.43 o                         
   1  -4   8       8271.23       8406.20       131.39 o                         
   2  -4   8        233.02        232.73        21.42 o                         
   3  -4   8       1445.32       1280.85        68.01 o                         
   4  -4   8       1259.71       1167.51        18.35 o                         
   5  -4   8        165.92        173.99         7.56 o                         
   6  -4   8        273.85        276.27         9.87 o                         
   7  -4   8         71.75         72.82         4.90 o                         
   8  -4   8        545.93        535.00        13.08 o                         
 -10  -3   8        358.09        334.88         9.11 o                         
  -9  -3   8        190.30        226.64         8.35 o                         
  -8  -3   8       2791.34       2821.49        41.31 o                         
  -7  -3   8        662.82        703.97        13.43 o                         
  -6  -3   8         70.23         60.47         6.32 o                         
  -5  -3   8         81.08        113.16        19.38 o                         
  -4  -3   8       2846.09       2851.91        68.11 o                         
  -3  -3   8       8882.29       9044.29       179.46 o                         
  -2  -3   8       3884.80       3821.06        98.95 o                         
  -1  -3   8       1687.81       1656.31        33.06 o                         
   0  -3   8       1842.81       1802.86        34.93 o                         
   1  -3   8       2200.32       2366.11        52.78 o                         
   2  -3   8       4709.80       4945.32        97.54 o                         
   3  -3   8        622.71        566.25        28.78 o                         
   4  -3   8       2797.48       2644.52        71.12 o                         
   5  -3   8       1577.72       1517.18        31.76 o                         
   6  -3   8         46.79         38.44         6.80 o                         
   7  -3   8         15.08         14.53         4.06 o                         
   8  -3   8         17.49         21.80         5.27 o                         
 -10  -2   8         52.56         47.90         4.24 o                         
  -9  -2   8         18.42         22.96         4.46 o                         
  -8  -2   8         42.86         36.56         4.41 o                         
  -7  -2   8       3387.33       3457.84        42.35 o                         
  -6  -2   8        444.15        510.65        54.26 o                         
  -5  -2   8       2278.68       2213.08        59.22 o                         
  -4  -2   8        274.11        250.43        18.42 o                         
  -3  -2   8        748.76        802.91        36.03 o                         
  -2  -2   8       7039.36       7345.73       121.31 o                         
  -1  -2   8       5640.30       5667.94        81.67 o                         
   0  -2   8       6789.08       6491.74        83.87 o                         
   1  -2   8       6990.16       6960.98        95.61 o                         
   2  -2   8        779.01        689.36        33.11 o                         
   3  -2   8        504.64        488.31        27.65 o                         
   4  -2   8         88.82         76.47        11.89 o                         
   5  -2   8       2352.81       2384.87       129.69 o                         
   6  -2   8       2263.15       2203.09        53.84 o                         
   7  -2   8        806.10        825.48        39.56 o                         
   8  -2   8        143.42        127.56         8.96 o                         
   9  -2   8          4.22          7.80         4.04 o                         
 -10  -1   8        721.14        700.00        27.11 o                         
  -9  -1   8       1249.18       1199.98        23.13 o                         
  -8  -1   8        874.34        894.84        17.83 o                         
  -7  -1   8        358.42        373.39        13.15 o                         
  -6  -1   8        697.46        600.82        41.08 o                         
  -5  -1   8        696.21        621.59        28.16 o                         
  -4  -1   8       6210.48       6222.49       103.80 o                         
  -3  -1   8       6507.03       6547.44       103.16 o                         
  -2  -1   8       2705.51       2613.96        74.34 o                         
  -1  -1   8        364.34        330.84        28.54 o                         
   0  -1   8       1060.56       1146.73        22.78 o                         
   1  -1   8        492.65        434.94        17.59 o                         
   2  -1   8       6005.99       6326.00        98.19 o                         
   3  -1   8       4298.68       4434.78        76.44 o                         
   4  -1   8       6258.24       6100.10        99.47 o                         
   5  -1   8        981.06        914.10        42.98 o                         
   6  -1   8         91.77         70.31         7.06 o                         
   7  -1   8        425.43        422.96        15.47 o                         
   8  -1   8        678.12        653.90        19.42 o                         
   9  -1   8        860.48        912.13        34.53 o                         
 -10   0   8         23.87         18.43         3.73 o                         
  -9   0   8        549.16        560.49        14.18 o                         
  -8   0   8       2615.99       2662.34        44.28 o                         
  -7   0   8       1764.47       1798.36        26.52 o                         
  -6   0   8       2032.13       1948.34        76.50 o                         
  -5   0   8       1035.19       1049.91        34.66 o                         
  -4   0   8        193.02        203.04        16.60 o                         
  -3   0   8       3265.29       3336.00        56.92 o                         
  -2   0   8       1844.98       1799.15        31.02 o                         
  -1   0   8       1170.15       1032.02        19.60 o                         
   0   0   8       4334.13       4046.52        48.97 o                         
   1   0   8       3254.57       3144.64        38.95 o                         
   2   0   8        459.95        455.92        18.11 o                         
   3   0   8        221.50        205.26        14.39 o                         
   4   0   8       7960.89       8183.74       136.84 o                         
   5   0   8       4017.02       3834.85        78.51 o                         
   6   0   8       2157.20       2012.36       116.55 o                         
   7   0   8        196.73        180.30        10.71 o                         
   8   0   8        176.76        173.01        10.41 o                         
   9   0   8        111.72        122.70         8.71 o                         
  10   0   8        311.72        274.81        17.31 o                         
 -10   1   8         56.48         51.56         5.74 o                         
  -9   1   8        395.06        371.30        11.11 o                         
  -8   1   8         86.53         86.06         6.72 o                         
  -7   1   8        490.73        505.04        14.39 o                         
  -6   1   8        564.93        528.00        45.67 o                         
  -5   1   8       2906.28       2884.01        62.95 o                         
  -4   1   8       5387.16       5287.48        82.86 o                         
  -3   1   8        937.76        912.72        25.62 o                         
  -2   1   8        178.09        183.33        11.34 o                         
  -1   1   8       1332.21       1468.29        22.82 o                         
   0   1   8       2944.81       2982.36        38.59 o                         
   1   1   8      14389.30      14650.38       137.44 o                         
   2   1   8       5939.59       6318.01        95.40 o                         
   3   1   8       3882.66       3880.45        66.56 o                         
   4   1   8      16152.77      17121.96       256.54 o                         
   5   1   8        136.13        141.33        17.28 o                         
   6   1   8        564.65        530.10        23.27 o                         
   7   1   8       1196.96       1090.37        27.54 o                         
   8   1   8        718.60        734.41        21.13 o                         
   9   1   8       1044.87       1053.00        24.20 o                         
  10   1   8         50.94         44.52        11.47 o                         
  -9   2   8        581.55        624.29        27.94 o                         
  -8   2   8        568.26        598.72        20.83 o                         
  -7   2   8       1820.90       1800.39        32.36 o                         
  -6   2   8         18.75         16.43         8.03 o                         
  -5   2   8        676.64        619.25        29.88 o                         
  -4   2   8       1605.96       1697.12        37.79 o                         
  -3   2   8       8947.85       8833.39       111.45 o                         
  -2   2   8       8240.99       8629.47       106.62 o                         
  -1   2   8       3942.00       3852.66        48.21 o                         
   0   2   8        602.74        488.62        15.84 o                         
   1   2   8        225.42        252.22        13.99 o                         
   2   2   8        240.34        273.93        16.19 o                         
   3   2   8       2442.59       2482.70        49.89 o                         
   4   2   8        685.90        594.56        35.11 o                         
   5   2   8       3102.78       3161.60        74.25 o                         
   6   2   8         82.42         58.59        12.10 o                         
   7   2   8        451.47        437.04        13.41 o                         
   8   2   8          5.02         10.77         4.68 o                         
   9   2   8        769.76        798.10        19.33 o                         
  10   2   8        734.61        712.87        27.99 o                         
  -9   3   8        311.04        329.47        13.41 o                         
  -8   3   8          2.75          4.69         4.25 o                         
  -7   3   8        277.79        280.86        12.38 o                         
  -6   3   8        487.29        445.83        14.94 o                         
  -5   3   8       4008.29       3997.01        81.21 o                         
  -4   3   8       2247.06       2359.00        46.10 o                         
  -3   3   8        133.29        120.52        10.60 o                         
  -2   3   8       1026.27        999.13        26.79 o                         
  -1   3   8       1233.16       1158.92        22.93 o                         
   0   3   8       8398.30       8524.57        96.24 o                         
   1   3   8       2660.37       2376.93        44.19 o                         
   2   3   8       1407.40       1312.35        29.41 o                         
   3   3   8       5506.93       6011.55        92.99 o                         
   4   3   8        528.37        490.72        28.53 o                         
   5   3   8       2022.57       1959.07        69.99 o                         
   6   3   8        949.86        948.63        32.70 o                         
   7   3   8       2252.95       2322.25        33.61 o                         
   8   3   8       2797.57       2907.05        50.47 o                         
   9   3   8        255.46        246.05        13.54 o                         
  10   3   8         86.49         77.88        12.11 o                         
  -9   4   8        605.12        619.43        14.05 o                         
  -8   4   8        799.55        840.99        19.34 o                         
  -7   4   8          7.00         -0.07         4.83 o                         
  -6   4   8          4.29         -1.53         3.91 o                         
  -5   4   8         46.55         72.06        17.85 o                         
  -4   4   8       8248.56       8179.47       112.69 o                         
  -3   4   8       2866.86       2775.36        50.21 o                         
  -2   4   8       1083.72       1055.53        29.58 o                         
  -1   4   8       1155.95       1055.67        26.05 o                         
   0   4   8          4.95          7.42         5.32 o                         
   1   4   8       2046.79       1921.31        36.82 o                         
   2   4   8       2476.90       2491.84        52.82 o                         
   3   4   8        461.89        383.50        19.91 o                         
   4   4   8      14328.45      15060.71       206.71 o                         
   5   4   8        992.97        903.82        27.09 o                         
   6   4   8        161.70        165.39        15.16 o                         
   7   4   8         13.45         16.96         4.08 o                         
   8   4   8        377.21        408.24        11.84 o                         
   9   4   8       1363.48       1385.82        24.08 o                         
  10   4   8        198.51        198.88        11.90 o                         
  -8   5   8       1243.56       1243.82        24.84 o                         
  -7   5   8        796.33        826.48        17.50 o                         
  -6   5   8        958.71        893.95        21.14 o                         
  -5   5   8        973.60        981.91        17.79 o                         
  -4   5   8        826.67        840.95        35.22 o                         
  -3   5   8        832.49        808.29        32.29 o                         
  -2   5   8        455.10        398.75        27.26 o                         
  -1   5   8       2836.49       2732.40        48.85 o                         
   0   5   8       6664.94       6624.27        87.20 o                         
   1   5   8       3500.37       3535.92        57.53 o                         
   2   5   8         22.31         12.18         8.81 o                         
   3   5   8        687.34        709.29        25.25 o                         
   4   5   8        541.29        452.31        23.27 o                         
   5   5   8       6914.71       7289.61       109.68 o                         
   6   5   8       1310.44       1383.88        38.08 o                         
   7   5   8       1104.41       1107.14        26.39 o                         
   8   5   8        184.03        160.55         8.09 o                         
   9   5   8         26.54         26.64         4.46 o                         
  10   5   8        597.76        550.82        13.61 o                         
  -8   6   8         43.58         41.69         4.81 o                         
  -7   6   8         48.48         50.45         5.70 o                         
  -6   6   8        174.67        157.53         6.83 o                         
  -5   6   8        371.42        423.66        16.55 o                         
  -4   6   8       1142.42       1164.84        20.13 o                         
  -3   6   8        218.86        222.27        29.68 o                         
  -2   6   8         73.04         58.57        16.71 o                         
  -1   6   8        280.34        308.80        20.64 o                         
   0   6   8       1282.85       1325.50        30.66 o                         
   1   6   8       4151.70       4268.80        74.18 o                         
   2   6   8       6404.94       6737.07       121.43 o                         
   3   6   8       9052.17       9813.48       192.56 o                         
   4   6   8       2493.37       2664.85        71.96 o                         
   5   6   8        184.09        172.79        14.03 o                         
   6   6   8       1722.61       1725.15        50.45 o                         
   7   6   8        338.99        348.69        10.72 o                         
   8   6   8       1309.69       1312.64        21.32 o                         
   9   6   8        885.40        923.15        23.45 o                         
  10   6   8        271.47        277.10        11.80 o                         
  -7   7   8        373.46        383.14        10.90 o                         
  -6   7   8        492.40        500.36        13.69 o                         
  -5   7   8          6.89          8.61         3.20 o                         
  -4   7   8        771.75        816.11        15.75 o                         
  -3   7   8       3404.24       3277.77        46.12 o                         
  -2   7   8       3837.35       3901.36       127.05 o                         
  -1   7   8       3588.13       3731.93        87.12 o                         
   0   7   8       3480.99       3376.39        72.47 o                         
   1   7   8          9.74          2.76         7.61 o                         
   2   7   8         34.09         22.26        12.16 o                         
   3   7   8       1345.04       1381.12        63.83 o                         
   4   7   8       3848.47       3992.31       175.77 o                         
   5   7   8       2029.09       2071.70       118.43 o                         
   6   7   8        666.38        627.65        12.99 o                         
   7   7   8        780.50        756.40        14.76 o                         
   8   7   8         10.32          8.88         3.72 o                         
   9   7   8        848.11        854.64        26.71 o                         
  10   7   8        437.76        436.18        11.31 o                         
  -6   8   8        183.45        186.39         6.50 o                         
  -5   8   8       1487.61       1536.27        25.02 o                         
  -4   8   8        695.83        746.18        14.52 o                         
  -3   8   8         48.07         57.38         4.24 o                         
  -2   8   8          4.25          9.05         3.45 o                         
  -1   8   8        193.07        172.18         8.47 o                         
   0   8   8       3274.03       3330.29        74.34 o                         
   1   8   8       2740.14       2672.83        74.76 o                         
   2   8   8         36.75         47.80        15.13 o                         
   3   8   8       1507.58       1490.88        99.87 o                         
   4   8   8         44.28         26.95         3.76 o                         
   5   8   8        816.48        756.36        13.32 o                         
   6   8   8        340.08        336.03         9.51 o                         
   7   8   8       1802.51       1779.91        27.68 o                         
   8   8   8       2681.76       2741.22        38.95 o                         
   9   8   8        679.61        674.39        14.27 o                         
  10   8   8         14.41         21.68         4.17 o                         
  -5   9   8          0.78          0.95         2.87 o                         
  -4   9   8       2418.42       2443.21        35.14 o                         
  -3   9   8       2475.28       2444.99        36.16 o                         
  -2   9   8        625.69        625.40        13.95 o                         
  -1   9   8        885.91        886.32        17.68 o                         
   0   9   8        240.85        218.30         9.72 o                         
   1   9   8        995.55        924.86        35.33 o                         
   2   9   8       1283.90       1239.35        23.72 o                         
   3   9   8       1337.06       1291.34        21.86 o                         
   4   9   8       4865.39       4863.72        59.95 o                         
   5   9   8       1501.44       1521.75        22.86 o                         
   6   9   8       1140.72       1099.80        21.58 o                         
   7   9   8        208.50        189.83         7.21 o                         
   8   9   8         60.51         56.53         4.21 o                         
   9   9   8        467.53        462.21        11.78 o                         
  -4  10   8         57.69         59.87         6.67 o                         
  -3  10   8        519.24        477.24        13.06 o                         
  -2  10   8         84.78         89.19         6.12 o                         
  -1  10   8       3163.19       3195.67        51.11 o                         
   0  10   8       1463.93       1428.00        28.79 o                         
   1  10   8        906.41        875.60        27.84 o                         
   2  10   8        443.54        431.47        14.49 o                         
   3  10   8        374.82        344.61        11.61 o                         
   4  10   8         13.70         17.12         3.69 o                         
   5  10   8        325.17        328.78         9.44 o                         
   6  10   8        399.18        416.14        10.58 o                         
   7  10   8       2456.17       2497.88        39.30 o                         
   8  10   8        754.76        744.64        14.46 o                         
  -3  11   8         38.03         38.45         3.55 o                         
  -2  11   8        402.01        403.63        13.05 o                         
  -1  11   8         84.40         84.84         5.77 o                         
   0  11   8        862.96        842.07        21.09 o                         
   1  11   8       1494.39       1591.36        28.70 o                         
   2  11   8       1094.43       1090.97        25.12 o                         
   3  11   8       1759.23       1819.07        46.43 o                         
   4  11   8       2035.07       2027.84        39.90 o                         
   5  11   8         95.34         80.49         5.23 o                         
   6  11   8         36.52         29.91         4.23 o                         
   7  11   8          9.54          8.65         2.60 o                         
   0  12   8        897.67        872.60        19.51 o                         
   1  12   8         29.62         28.48         3.66 o                         
   2  12   8        128.94        133.41        11.47 o                         
   3  12   8        135.77        137.66         7.57 o                         
   4  12   8       1267.10       1262.92        25.82 o                         
   5  12   8       1990.32       1912.49        35.34 o                         
   6  12   8        548.93        496.15        16.13 o                         
  -5  -9   9          7.01          4.62         2.16 o                         
  -4  -9   9         22.98         15.42         2.96 o                         
  -3  -9   9        939.28        959.81        18.37 o                         
  -2  -9   9       1253.24       1265.83        59.71 o                         
  -1  -9   9        554.27        552.55        24.09 o                         
   0  -9   9        584.16        573.61        37.95 o                         
   1  -9   9        484.40        451.87        26.06 o                         
  -7  -8   9        904.22        942.17        15.49 o                         
  -6  -8   9       1067.85       1103.00        18.47 o                         
  -5  -8   9        709.34        695.97        12.35 o                         
  -4  -8   9       1877.99       1962.71        27.73 o                         
  -3  -8   9          8.71          8.95         3.82 o                         
  -2  -8   9        362.18        377.31        11.56 o                         
  -1  -8   9        960.53        977.55        19.88 o                         
   0  -8   9       1632.89       1640.46        40.80 o                         
   1  -8   9       3284.18       3424.58        64.06 o                         
   2  -8   9        930.91        977.06        21.33 o                         
   3  -8   9        111.89         96.84         5.64 o                         
  -8  -7   9        727.54        694.93        13.61 o                         
  -7  -7   9        119.02        127.41         4.53 o                         
  -6  -7   9         69.98         70.28         4.14 o                         
  -5  -7   9        209.34        188.63         6.01 o                         
  -4  -7   9       1301.86       1296.02        18.76 o                         
  -3  -7   9       3031.54       2988.23        43.48 o                         
  -2  -7   9       1007.59       1013.48        21.14 o                         
  -1  -7   9        930.49        914.72        20.02 o                         
   0  -7   9        758.09        738.33        20.77 o                         
   1  -7   9        426.95        438.25        14.54 o                         
   2  -7   9        688.83        693.38        18.28 o                         
   3  -7   9        636.28        665.02        14.88 o                         
   4  -7   9        964.45       1002.18        22.19 o                         
   5  -7   9        491.91        469.03        13.15 o                         
  -8  -6   9        303.01        297.95         7.19 o                         
  -7  -6   9       2690.15       2777.61        29.43 o                         
  -6  -6   9       1728.15       1698.57        21.52 o                         
  -5  -6   9        393.49        364.50         7.97 o                         
  -4  -6   9        149.46        148.20         5.26 o                         
  -3  -6   9       1686.58       1679.02        24.34 o                         
  -2  -6   9       3869.30       3723.66        54.85 o                         
  -1  -6   9       1151.68       1100.21        21.73 o                         
   0  -6   9       2134.78       2067.76        41.34 o                         
   1  -6   9       1601.60       1619.57        32.17 o                         
   2  -6   9        149.36        151.36         9.81 o                         
   3  -6   9        505.26        519.62        13.80 o                         
   4  -6   9        129.73        128.35         5.74 o                         
   5  -6   9        926.45        969.97        18.35 o                         
   6  -6   9       1160.46       1143.29        22.39 o                         
  -9  -5   9        103.72         94.98         4.16 o                         
  -8  -5   9        465.61        480.49        10.02 o                         
  -7  -5   9         27.48         27.61         3.17 o                         
  -6  -5   9        473.99        491.28         9.14 o                         
  -5  -5   9       1474.43       1512.85        18.59 o                         
  -4  -5   9        166.10        174.71         6.14 o                         
  -3  -5   9       4069.48       4026.15        56.25 o                         
  -2  -5   9         86.27         61.57        19.50 o                         
  -1  -5   9         82.31         53.70        11.87 o                         
   0  -5   9        294.91        237.07        21.30 o                         
   1  -5   9       2089.96       2036.15        35.10 o                         
   2  -5   9       2508.02       2557.68        39.50 o                         
   3  -5   9       2616.41       2648.97        35.13 o                         
   4  -5   9        167.23        169.03         6.53 o                         
   5  -5   9        734.70        738.66        14.56 o                         
   6  -5   9        136.12        132.81         5.61 o                         
   7  -5   9        494.52        481.26        11.81 o                         
  -9  -4   9        478.97        481.99         9.73 o                         
  -8  -4   9       1990.02       1972.03        27.23 o                         
  -7  -4   9        743.72        784.49        13.57 o                         
  -6  -4   9         47.25         45.79         3.71 o                         
  -5  -4   9        166.01        175.82         5.20 o                         
  -4  -4   9       1616.20       1636.44        76.47 o                         
  -3  -4   9       1407.85       1255.84        69.40 o                         
  -2  -4   9       2502.88       2254.05        61.21 o                         
  -1  -4   9       1195.85       1184.31        34.76 o                         
   0  -4   9       3056.06       3004.60        55.59 o                         
   1  -4   9       1407.93       1383.43        40.63 o                         
   2  -4   9       1743.11       1757.94        55.36 o                         
   3  -4   9        277.74        263.40        11.55 o                         
   4  -4   9       4811.83       4808.34        54.75 o                         
   5  -4   9        666.52        675.16        14.22 o                         
   6  -4   9        305.52        336.60        10.60 o                         
   7  -4   9         65.50         48.19         5.02 o                         
  -9  -3   9         23.87         36.61         4.21 o                         
  -8  -3   9         34.78         41.66         3.81 o                         
  -7  -3   9       1701.83       1681.40        23.46 o                         
  -6  -3   9        442.01        456.81        10.03 o                         
  -5  -3   9        724.34        619.67        76.73 o                         
  -4  -3   9       2008.30       1909.05        64.30 o                         
  -3  -3   9        120.94        114.89        21.97 o                         
  -2  -3   9        446.65        448.56        33.35 o                         
  -1  -3   9         12.79         17.91         8.34 o                         
   0  -3   9       2776.07       2824.98        51.58 o                         
   1  -3   9      11942.36      12345.17       178.42 o                         
   2  -3   9       2860.53       2797.29        68.03 o                         
   3  -3   9        617.43        577.02        33.75 o                         
   4  -3   9       1287.44       1172.92        17.91 o                         
   5  -3   9       1157.62       1118.42        18.31 o                         
   6  -3   9        661.70        685.96        18.34 o                         
   7  -3   9        241.35        267.40        10.63 o                         
   8  -3   9        439.62        489.78        12.97 o                         
 -10  -2   9        244.26        198.02         9.75 o                         
  -9  -2   9        185.51        195.01         8.42 o                         
  -8  -2   9       1962.11       1993.37        31.15 o                         
  -7  -2   9         73.14         74.70         6.37 o                         
  -6  -2   9        717.15        670.16        13.53 o                         
  -5  -2   9         53.97         53.23        13.59 o                         
  -4  -2   9       1755.70       1768.22        60.18 o                         
  -3  -2   9       5317.33       5287.63       119.34 o                         
  -2  -2   9       5384.25       5620.08       105.37 o                         
  -1  -2   9       4391.58       4578.93        71.19 o                         
   0  -2   9       3684.49       3928.31        58.59 o                         
   1  -2   9       1045.25       1044.33        27.85 o                         
   2  -2   9       2969.69       3061.79        69.16 o                         
   3  -2   9       2447.73       2294.83        52.54 o                         
   4  -2   9       4031.58       3852.70        75.51 o                         
   5  -2   9       2273.70       2161.14        43.44 o                         
   6  -2   9          3.01          3.11         4.80 o                         
   7  -2   9         20.06         30.37        10.01 o                         
   8  -2   9         15.00         16.50         3.93 o                         
   9  -2   9        935.96        901.50        18.49 o                         
 -10  -1   9         27.14         30.23         4.72 o                         
  -9  -1   9          2.53          1.86         3.45 o                         
  -8  -1   9        294.10        297.50         8.95 o                         
  -7  -1   9       3295.33       3339.60        43.78 o                         
  -6  -1   9       1018.13       1071.86        21.19 o                         
  -5  -1   9       1366.31       1265.56        44.74 o                         
  -4  -1   9        124.26         93.50        14.41 o                         
  -3  -1   9        557.33        531.73        35.59 o                         
  -2  -1   9       2761.13       2807.76        72.89 o                         
  -1  -1   9       1374.97       1364.20        27.87 o                         
   0  -1   9       3438.44       3477.07        56.70 o                         
   1  -1   9       4760.04       4751.05        70.15 o                         
   2  -1   9        556.65        566.47        23.81 o                         
   3  -1   9         19.12         22.17         7.59 o                         
   4  -1   9       1162.06       1183.93        73.43 o                         
   5  -1   9       2012.72       1800.28        59.77 o                         
   6  -1   9       1335.06       1339.53        30.50 o                         
   7  -1   9       1414.65       1400.24        31.46 o                         
   8  -1   9        703.69        735.95        24.28 o                         
   9  -1   9        558.86        508.13        36.07 o                         
 -10   0   9         71.16         71.19        16.47 o                         
  -9   0   9       1246.63       1216.17        23.71 o                         
  -8   0   9       1123.01       1136.62        20.43 o                         
  -7   0   9        237.31        243.73         9.00 o                         
  -6   0   9         24.75         10.12         5.94 o                         
  -5   0   9       1103.32       1088.83        36.78 o                         
  -4   0   9       6069.67       6443.03       108.52 o                         
  -3   0   9       5087.36       5113.35        79.57 o                         
  -2   0   9       1771.30       1775.09        44.88 o                         
  -1   0   9        149.38        139.64         9.88 o                         
   0   0   9        226.59        229.49        11.44 o                         
   1   0   9       2868.57       2806.31        43.48 o                         
   2   0   9       8392.99       8756.80       128.38 o                         
   3   0   9       3007.25       2973.25        63.69 o                         
   4   0   9      10873.90      11300.62       182.51 o                         
   5   0   9        730.09        688.69        38.16 o                         
   6   0   9        110.90        101.09         8.57 o                         
   7   0   9        581.57        511.44        37.70 o                         
   8   0   9       1228.77       1225.82        28.23 o                         
   9   0   9       1698.92       1702.86        41.46 o                         
  -9   1   9         56.84         53.68         5.66 o                         
  -8   1   9        865.07        850.92        18.96 o                         
  -7   1   9       2317.24       2363.39        40.41 o                         
  -6   1   9         39.99         50.57         4.95 o                         
  -5   1   9        998.22        955.42        34.56 o                         
  -4   1   9        411.75        439.90        22.36 o                         
  -3   1   9       6002.55       6154.30        91.33 o                         
  -2   1   9       5130.94       5420.08        80.71 o                         
  -1   1   9       3572.52       3485.73        44.80 o                         
   0   1   9       8902.19       8748.23        93.21 o                         
   1   1   9       1691.19       1737.51        29.79 o                         
   2   1   9        330.19        322.51        17.81 o                         
   3   1   9        375.01        311.72        19.99 o                         
   4   1   9         39.00         43.99         9.57 o                         
   5   1   9       2782.79       2741.72        52.55 o                         
   6   1   9        534.89        517.57        50.80 o                         
   7   1   9         12.28         16.90         4.39 o                         
   8   1   9        514.64        495.85        17.50 o                         
   9   1   9        416.72        400.24        30.23 o                         
  10   1   9        955.09        971.21        37.53 o                         
  -9   2   9        667.60        687.22        20.79 o                         
  -8   2   9        391.57        396.07        11.95 o                         
  -7   2   9          4.10          6.88         3.93 o                         
  -6   2   9       1984.72       2020.79        40.86 o                         
  -5   2   9        208.88        217.05        19.73 o                         
  -4   2   9       5902.13       6215.31        96.56 o                         
  -3   2   9       1634.04       1678.86        36.15 o                         
  -2   2   9        343.84        404.43        19.08 o                         
  -1   2   9        258.34        232.08        12.49 o                         
   0   2   9       2483.15       2379.29        33.90 o                         
   1   2   9      18274.20      18926.41       235.52 o                         
   2   2   9       8023.67       8668.77       125.38 o                         
   3   2   9       5216.60       5580.94       100.89 o                         
   4   2   9       1612.31       1648.14        43.72 o                         
   5   2   9         30.46         26.63         7.06 o                         
   6   2   9       3075.78       3019.78        72.53 o                         
   7   2   9       1050.97       1005.60        22.58 o                         
   8   2   9        848.34        863.37        20.53 o                         
   9   2   9       1133.51       1196.67        28.31 o                         
  10   2   9          4.44          8.29         4.69 o                         
  -9   3   9        234.41        228.50         8.26 o                         
  -8   3   9        935.12       1001.26        23.70 o                         
  -7   3   9         75.30         64.35         6.38 o                         
  -6   3   9        383.47        387.05        12.01 o                         
  -5   3   9         30.76         18.68        13.36 o                         
  -4   3   9       1056.98        993.35        29.38 o                         
  -3   3   9       3910.52       3893.60        67.21 o                         
  -2   3   9       4584.67       4582.61        78.92 o                         
  -1   3   9       3963.87       3857.07        55.74 o                         
   0   3   9        231.86        181.56        13.40 o                         
   1   3   9       1696.48       1895.80        31.73 o                         
   2   3   9       1151.00       1107.78        39.97 o                         
   3   3   9       5033.53       5364.71        87.00 o                         
   4   3   9       7740.37       8235.06       140.38 o                         
   5   3   9       2036.32       1982.31        63.50 o                         
   6   3   9         11.04          6.06        11.26 o                         
   7   3   9        818.85        815.67        19.86 o                         
   8   3   9         51.91         41.00         5.81 o                         
   9   3   9        335.49        355.34        12.20 o                         
  10   3   9        133.48        139.33         9.87 o                         
  -9   4   9        382.43        394.95        10.21 o                         
  -8   4   9         62.28         46.29         8.26 o                         
  -7   4   9        532.34        539.41        23.59 o                         
  -6   4   9         38.09         38.33         4.60 o                         
  -5   4   9       2764.81       2612.52        33.86 o                         
  -4   4   9        840.32        769.43        31.37 o                         
  -3   4   9         26.89         31.67         8.77 o                         
  -2   4   9         96.71         51.84         9.73 o                         
  -1   4   9        424.53        317.88        15.57 o                         
   0   4   9      14220.71      14916.94       171.86 o                         
   1   4   9       9110.40       9222.32       121.62 o                         
   2   4   9        638.05        629.37        24.08 o                         
   3   4   9        779.27        750.68        25.87 o                         
   4   4   9       1151.73       1298.39        35.43 o                         
   5   4   9       5598.16       5774.56       122.38 o                         
   6   4   9        741.73        792.09        35.26 o                         
   7   4   9       2554.59       2638.91        40.29 o                         
   8   4   9       1624.30       1633.25        27.95 o                         
   9   4   9        340.51        352.23        12.28 o                         
  10   4   9         60.75         56.08         6.24 o                         
  -8   5   9        777.91        802.63        17.55 o                         
  -7   5   9         23.64         21.20         5.54 o                         
  -6   5   9        168.56        159.63         7.80 o                         
  -5   5   9         31.70         36.06         3.90 o                         
  -4   5   9       3584.50       3606.87       105.88 o                         
  -3   5   9       1159.46       1158.87        43.45 o                         
  -2   5   9        284.70        261.49        23.13 o                         
  -1   5   9         15.62         10.90         6.16 o                         
   0   5   9          7.83         11.58         5.91 o                         
   1   5   9       4286.95       4405.43        75.27 o                         
   2   5   9       4240.36       4355.08       100.99 o                         
   3   5   9       3983.94       3974.36        73.01 o                         
   4   5   9       7645.58       7783.40       122.40 o                         
   5   5   9       1404.05       1404.68        40.06 o                         
   6   5   9        324.20        363.37        26.11 o                         
   7   5   9        588.67        636.74        16.64 o                         
   8   5   9        651.69        629.77        17.15 o                         
   9   5   9       1404.70       1501.32        25.38 o                         
  10   5   9        758.34        752.47        29.01 o                         
  -7   6   9        139.23        147.18         6.63 o                         
  -6   6   9        372.37        367.22        11.49 o                         
  -5   6   9        134.57        136.40         7.50 o                         
  -4   6   9        204.99        163.86         7.24 o                         
  -3   6   9       3775.56       3734.52       158.67 o                         
  -2   6   9       2031.60       1901.63        50.21 o                         
  -1   6   9       3662.58       3863.88       106.03 o                         
   0   6   9       2914.34       2870.13        53.76 o                         
   1   6   9       3636.77       3776.21        69.28 o                         
   2   6   9        369.50        357.15        34.61 o                         
   3   6   9        275.19        288.85        26.90 o                         
   4   6   9        735.28        659.64        32.09 o                         
   5   6   9       3434.17       3483.80        79.16 o                         
   6   6   9       3328.03       3366.65        49.58 o                         
   7   6   9        656.61        645.24        13.66 o                         
   8   6   9        725.04        759.45        15.04 o                         
   9   6   9         30.65         34.11         5.04 o                         
  10   6   9       1105.06       1074.09        29.61 o                         
  -7   7   9          2.64         -0.18         2.43 o                         
  -6   7   9         25.08         34.85         3.79 o                         
  -5   7   9        993.91        943.35        19.29 o                         
  -4   7   9       1116.24       1162.43        20.15 o                         
  -3   7   9        378.67        332.69         9.43 o                         
  -2   7   9         20.29         24.33         5.05 o                         
  -1   7   9          0.64         -0.22         9.10 o                         
   0   7   9        741.72        755.04        30.87 o                         
   1   7   9       3788.54       3575.67        64.06 o                         
   2   7   9       3724.07       3669.10        81.60 o                         
   3   7   9       4947.80       5211.22       148.13 o                         
   4   7   9       3406.99       3666.28       117.65 o                         
   5   7   9         17.86         10.26         3.38 o                         
   6   7   9       1129.60       1070.24        18.21 o                         
   7   7   9       1081.32       1075.84        18.65 o                         
   8   7   9       2930.05       3048.98        44.33 o                         
   9   7   9       1458.62       1437.60        23.63 o                         
  10   7   9        394.28        369.26        10.82 o                         
  -6   8   9        289.54        304.09         8.03 o                         
  -5   8   9        643.79        634.82        12.84 o                         
  -4   8   9        261.96        256.68         7.32 o                         
  -3   8   9       1028.66       1014.42        16.51 o                         
  -2   8   9        182.86        174.93         8.72 o                         
  -1   8   9       1713.28       1684.42        33.27 o                         
   0   8   9        956.99        848.90        26.46 o                         
   1   8   9         18.31         18.86        12.45 o                         
   2   8   9         79.88         31.71        42.12 o                         
   3   8   9       1292.84       1304.87        40.95 o                         
   4   8   9       7673.92       7498.56        96.50 o                         
   5   8   9       5468.73       5501.74        66.16 o                         
   6   8   9        951.01        976.08        17.93 o                         
   7   8   9       1140.15       1168.83        22.01 o                         
   8   8   9         34.04         32.95         5.67 o                         
   9   8   9        400.68        398.39         9.23 o                         
  -5   9   9        477.77        492.92        12.99 o                         
  -4   9   9        957.19        988.75        17.09 o                         
  -3   9   9        118.95        100.08         6.13 o                         
  -2   9   9          5.29          4.14         3.72 o                         
  -1   9   9        307.39        290.06        14.99 o                         
   0   9   9       2471.02       2500.33        43.79 o                         
   1   9   9       4091.61       4032.42        65.55 o                         
   2   9   9        791.67        787.37        17.58 o                         
   3   9   9        996.92        961.53        22.01 o                         
   4   9   9          4.61         -0.08         2.93 o                         
   5   9   9       2017.39       1981.11        42.77 o                         
   6   9   9       1516.53       1575.15        25.09 o                         
   7   9   9       2069.72       2169.71        31.93 o                         
   8   9   9       1255.99       1301.73        23.21 o                         
   9   9   9        298.39        302.23         7.28 o                         
  -4  10   9        383.19        365.18        16.15 o                         
  -3  10   9        172.55        173.31         7.18 o                         
  -2  10   9        981.02        931.58        19.25 o                         
  -1  10   9        646.46        623.86        15.33 o                         
   0  10   9          4.93         -0.43         4.35 o                         
   1  10   9         18.10         26.03         6.91 o                         
   2  10   9       1587.62       1563.13        33.68 o                         
   3  10   9       2140.80       2219.07        40.47 o                         
   4  10   9       2830.80       2917.98        42.33 o                         
   5  10   9        133.02        133.21         5.70 o                         
   6  10   9          2.56          5.80         3.04 o                         
   7  10   9          9.50         14.25         3.31 o                         
   8  10   9        564.02        559.02        12.16 o                         
  -2  11   9          2.41          6.58         2.89 o                         
  -1  11   9        802.98        805.25        16.68 o                         
   0  11   9       1792.06       1887.72        49.56 o                         
   1  11   9        471.31        430.58        13.98 o                         
   2  11   9        112.38        119.77         8.18 o                         
   3  11   9        106.32        105.27         7.71 o                         
   4  11   9       1128.18       1068.70        31.44 o                         
   5  11   9       1349.75       1358.19        27.31 o                         
   6  11   9        577.96        590.43        13.80 o                         
   7  11   9        672.42        649.46        15.78 o                         
   0  12   9        260.49        259.64         9.23 o                         
   1  12   9        560.40        526.81        19.69 o                         
   2  12   9        460.60        499.13        17.33 o                         
   3  12   9        605.66        625.46        19.47 o                         
   4  12   9       1831.98       1844.24        34.79 o                         
   5  12   9          1.51          6.52         3.77 o                         
  -4  -9  10        686.19        696.16        13.43 o                         
  -3  -9  10       1077.73       1090.38        25.38 o                         
  -2  -9  10          2.91          2.38         3.22 o                         
  -1  -9  10        272.17        263.60         7.98 o                         
   0  -9  10        202.55        178.23         7.68 o                         
  -6  -8  10        324.29        320.96        10.56 o                         
  -5  -8  10        235.65        208.23         6.73 o                         
  -4  -8  10        390.82        412.47        11.12 o                         
  -3  -8  10       1977.76       2012.58        38.23 o                         
  -2  -8  10       2063.75       2162.19        36.08 o                         
  -1  -8  10        689.52        665.25        14.83 o                         
   0  -8  10        800.31        829.38        41.08 o                         
   1  -8  10        143.51        135.72         7.45 o                         
   2  -8  10        457.62        459.51        12.13 o                         
  -7  -7  10        776.72        777.50        18.68 o                         
  -6  -7  10        655.01        645.35        17.20 o                         
  -5  -7  10        937.74        926.42        18.20 o                         
  -4  -7  10       1171.45       1148.05        18.54 o                         
  -3  -7  10         10.13          9.04         3.63 o                         
  -2  -7  10        595.53        609.53        15.22 o                         
  -1  -7  10        254.82        274.04        13.24 o                         
   0  -7  10       1854.53       1861.25        33.09 o                         
   1  -7  10       1860.54       1870.78        37.16 o                         
   2  -7  10        666.34        700.17        17.95 o                         
   3  -7  10         99.27         98.31         6.47 o                         
   4  -7  10         25.27         17.99         7.09 o                         
  -8  -6  10        824.64        789.01        15.39 o                         
  -7  -6  10        129.17        118.03         4.65 o                         
  -6  -6  10         88.76         86.39         4.47 o                         
  -5  -6  10          7.92         12.97         2.67 o                         
  -4  -6  10        105.71        111.81         5.64 o                         
  -3  -6  10       3115.81       3243.80        44.61 o                         
  -2  -6  10        652.03        661.05        15.81 o                         
  -1  -6  10        693.83        771.54        20.80 o                         
   0  -6  10          6.49          1.60         4.58 o                         
   1  -6  10       1567.25       1570.43        27.54 o                         
   2  -6  10       2265.28       2340.25        45.03 o                         
   3  -6  10        893.75        955.70        22.41 o                         
   4  -6  10        865.89        897.97        17.62 o                         
   5  -6  10        832.17        837.65        18.91 o                         
  -9  -5  10         58.75         54.06         3.63 o                         
  -8  -5  10        310.13        330.37         8.58 o                         
  -7  -5  10       1071.18       1080.01        17.01 o                         
  -6  -5  10        964.01        952.19        12.70 o                         
  -5  -5  10         18.62         18.02         2.94 o                         
  -4  -5  10        165.46        158.49         8.98 o                         
  -3  -5  10         12.34         14.18         3.69 o                         
  -2  -5  10       4699.04       4594.92        65.64 o                         
  -1  -5  10       2365.37       2328.67        34.17 o                         
   0  -5  10       2228.01       2221.00        43.04 o                         
   1  -5  10       3047.00       2963.52        53.21 o                         
   2  -5  10        229.63        202.59        10.54 o                         
   3  -5  10        210.04        202.92         7.58 o                         
   4  -5  10        269.38        274.18         7.65 o                         
   5  -5  10       1142.73       1152.19        19.23 o                         
   6  -5  10       1284.93       1356.12        22.60 o                         
  -9  -4  10        121.53        130.50         6.29 o                         
  -8  -4  10        523.11        532.45        11.45 o                         
  -7  -4  10         71.37         71.55         4.97 o                         
  -6  -4  10        134.66        140.89         6.04 o                         
  -5  -4  10       2098.27       2071.30        24.85 o                         
  -4  -4  10       1694.40       1683.97        35.02 o                         
  -3  -4  10       3042.67       2880.20        84.97 o                         
  -2  -4  10        136.80        124.62        21.13 o                         
  -1  -4  10        412.21        387.68        26.40 o                         
   0  -4  10        252.82        232.85        16.22 o                         
   1  -4  10       3926.96       3863.45        85.28 o                         
   2  -4  10       2947.90       2961.87        34.14 o                         
   3  -4  10       1931.51       1935.06        29.56 o                         
   4  -4  10        960.30        943.44        15.85 o                         
   5  -4  10        400.32        415.23        12.83 o                         
   6  -4  10        433.40        451.16        14.17 o                         
   7  -4  10        763.89        810.89        17.85 o                         
  -9  -3  10          7.02          3.64         2.93 o                         
  -8  -3  10        562.86        602.45        11.82 o                         
  -7  -3  10       1100.93       1055.91        17.54 o                         
  -6  -3  10        124.11        108.54         5.05 o                         
  -5  -3  10        277.15        272.45         7.61 o                         
  -4  -3  10       1375.56       1214.95       103.21 o                         
  -3  -3  10       2828.50       2850.45        83.01 o                         
  -2  -3  10       5589.22       5690.31       111.60 o                         
  -1  -3  10       1170.24       1206.60        41.01 o                         
   0  -3  10       5476.34       5703.48        95.47 o                         
   1  -3  10        655.56        627.09        28.96 o                         
   2  -3  10       1047.76       1019.71        39.76 o                         
   3  -3  10        376.62        328.04        30.76 o                         
   4  -3  10       3767.89       3560.83        45.03 o                         
   5  -3  10       3261.49       3210.50        45.48 o                         
   6  -3  10       2426.90       2471.88        42.49 o                         
   7  -3  10         55.90         56.10         5.31 o                         
   8  -3  10        145.91        136.34         6.36 o                         
  -9  -2  10        452.94        405.53        10.65 o                         
  -8  -2  10        197.68        182.36         6.90 o                         
  -7  -2  10       1550.50       1544.27        23.17 o                         
  -6  -2  10       1984.61       1943.89        27.62 o                         
  -5  -2  10       1479.60       1375.29       107.17 o                         
  -4  -2  10       1774.93       1679.90        76.55 o                         
  -3  -2  10        264.72        234.04        24.00 o                         
  -2  -2  10        932.42       1035.55        40.57 o                         
  -1  -2  10        105.20         78.98        11.00 o                         
   0  -2  10       1813.83       1792.86        40.93 o                         
   1  -2  10       6148.44       6127.41       100.64 o                         
   2  -2  10       2255.86       2358.51        60.44 o                         
   3  -2  10       1117.85       1170.56        42.24 o                         
   4  -2  10        576.31        519.55        42.49 o                         
   5  -2  10       1278.13       1183.22        23.41 o                         
   6  -2  10       1530.66       1511.07        27.96 o                         
   7  -2  10       1695.73       1702.10        29.98 o                         
   8  -2  10       1036.34       1084.71        27.31 o                         
  -9  -1  10        139.45        142.64         8.47 o                         
  -8  -1  10       2630.06       2613.51        38.31 o                         
  -7  -1  10       1473.83       1474.11        22.93 o                         
  -6  -1  10        139.11        149.50         7.11 o                         
  -5  -1  10        123.47         79.26        18.00 o                         
  -4  -1  10       1157.66       1114.56        48.58 o                         
  -3  -1  10       3654.47       3670.30       118.05 o                         
  -2  -1  10       3893.23       4009.25        82.43 o                         
  -1  -1  10        740.52        707.85        37.63 o                         
   0  -1  10       1275.96       1315.72        31.27 o                         
   1  -1  10        787.94        728.47        23.96 o                         
   2  -1  10       1824.88       1980.52        52.12 o                         
   3  -1  10       1648.72       1569.99        41.68 o                         
   4  -1  10       7521.07       7290.50       131.36 o                         
   5  -1  10       2447.00       2360.08        43.36 o                         
   6  -1  10        146.38        132.71         9.44 o                         
   7  -1  10         33.46         31.27         6.01 o                         
   8  -1  10        413.28        414.98        29.67 o                         
   9  -1  10       1245.42       1190.09        23.30 o                         
  -9   0  10        126.66        137.65         9.64 o                         
  -8   0  10         12.52         12.11         3.66 o                         
  -7   0  10        945.99        954.71        16.97 o                         
  -6   0  10         57.53         62.12         5.03 o                         
  -5   0  10        640.92        610.38        32.51 o                         
  -4   0  10         77.36         91.28        14.63 o                         
  -3   0  10       2159.01       2434.97        60.15 o                         
  -2   0  10       1815.14       1736.13        54.27 o                         
  -1   0  10       4718.16       5177.84        70.31 o                         
   0   0  10       3444.65       3238.06        50.20 o                         
   1   0  10       6112.31       6104.75        80.09 o                         
   2   0  10       1065.65       1056.66        34.80 o                         
   3   0  10        397.45        416.74        35.59 o                         
   4   0  10         36.12         25.64         8.86 o                         
   5   0  10       1904.96       1774.77        53.44 o                         
   6   0  10        213.81        203.31        10.31 o                         
   7   0  10        916.93       1036.55        30.44 o                         
   8   0  10       1159.02       1176.15        27.07 o                         
   9   0  10        259.22        253.78        10.97 o                         
  -9   1  10        510.34        504.00        12.54 o                         
  -8   1  10       1256.42       1303.84        24.92 o                         
  -7   1  10        741.01        673.68        16.73 o                         
  -6   1  10        101.25         84.61         7.17 o                         
  -5   1  10          8.64         -7.19         9.27 o                         
  -4   1  10       4606.53       4716.11       115.87 o                         
  -3   1  10       3414.80       3448.64        75.37 o                         
  -2   1  10        224.00        193.05        24.76 o                         
  -1   1  10       2659.61       2790.72        45.00 o                         
   0   1  10         46.59         73.68         7.47 o                         
   1   1  10       5527.16       5609.66        80.53 o                         
   2   1  10       7226.81       7408.90       113.36 o                         
   3   1  10       4048.91       4154.20        99.55 o                         
   4   1  10       2225.18       2128.76        53.69 o                         
   5   1  10       2241.27       2214.75        46.25 o                         
   6   1  10        542.75        526.74        22.43 o                         
   7   1  10        141.07        142.78         8.63 o                         
   8   1  10        825.45        819.33        38.16 o                         
   9   1  10       2425.95       2579.03       165.14 o                         
  -9   2  10        265.43        254.97         7.44 o                         
  -8   2  10        438.20        472.83        11.02 o                         
  -7   2  10        295.39        304.48        11.01 o                         
  -6   2  10         65.87         72.96         8.37 o                         
  -5   2  10         47.93         42.33        15.08 o                         
  -4   2  10        154.02        105.94        14.37 o                         
  -3   2  10       1102.57        990.38        36.15 o                         
  -2   2  10       3957.75       4046.61        84.75 o                         
  -1   2  10         46.01         40.75         7.94 o                         
   0   2  10       1627.68       1485.32        29.32 o                         
   1   2  10         36.18         26.00         6.24 o                         
   2   2  10       3047.87       3114.61        63.59 o                         
   3   2  10        810.86        761.13        26.41 o                         
   4   2  10        967.95        920.22        32.61 o                         
   5   2  10       4321.86       4171.81        77.53 o                         
   6   2  10       1743.47       1920.19        45.58 o                         
   7   2  10        452.68        465.82        14.86 o                         
   8   2  10        950.81       1019.46        22.78 o                         
   9   2  10         81.05         82.51         7.58 o                         
  10   2  10       1216.45       1199.56        52.54 o                         
  -9   3  10        576.63        578.76        13.36 o                         
  -8   3  10        770.22        796.39        17.21 o                         
  -7   3  10         26.74         20.65         3.65 o                         
  -6   3  10        162.17        150.45         7.05 o                         
  -5   3  10        356.21        348.67        24.89 o                         
  -4   3  10        874.58        829.06        32.98 o                         
  -3   3  10        184.38        197.15        19.49 o                         
  -2   3  10        269.85        305.94        20.34 o                         
  -1   3  10        115.28        124.91        11.46 o                         
   0   3  10        456.03        351.91        17.51 o                         
   1   3  10       6841.09       6562.49        90.81 o                         
   2   3  10       3530.91       3522.34        72.28 o                         
   3   3  10       3451.88       3453.25        64.68 o                         
   4   3  10         83.45         55.96        11.12 o                         
   5   3  10        920.99        856.92        45.99 o                         
   6   3  10       1984.14       1971.23        64.68 o                         
   7   3  10       2790.29       2814.79        48.12 o                         
   8   3  10       3944.47       4144.32        65.97 o                         
   9   3  10       3656.77       3712.86        62.90 o                         
  10   3  10         83.78         70.59         7.35 o                         
  -8   4  10       1513.57       1648.40        31.35 o                         
  -7   4  10        334.49        320.21        13.24 o                         
  -6   4  10        406.49        397.75        10.37 o                         
  -5   4  10         27.65         35.68         7.12 o                         
  -4   4  10        844.80        886.76        36.83 o                         
  -3   4  10       1694.65       1599.63        45.22 o                         
  -2   4  10        106.90         79.48        13.59 o                         
  -1   4  10       1062.70       1029.83        27.12 o                         
   0   4  10       2346.32       2404.33        45.40 o                         
   1   4  10        310.27        239.58        18.50 o                         
   2   4  10         94.87         51.43        14.31 o                         
   3   4  10       1342.22       1273.95        35.25 o                         
   4   4  10       8233.88       8508.37       131.36 o                         
   5   4  10       1617.36       1583.52        52.71 o                         
   6   4  10        249.12        277.67        25.11 o                         
   7   4  10          9.04          1.47         3.75 o                         
   8   4  10        732.13        702.95        18.86 o                         
   9   4  10       2108.70       2185.37        37.98 o                         
  10   4  10       2065.66       2043.58        46.87 o                         
  -8   5  10         76.03         71.80         4.39 o                         
  -7   5  10        186.08        190.17         7.69 o                         
  -6   5  10         42.09         31.39         3.75 o                         
  -5   5  10        630.12        652.57        17.71 o                         
  -4   5  10        806.30        785.78        17.38 o                         
  -3   5  10        435.44        439.55        54.83 o                         
  -2   5  10         17.62         10.90         8.81 o                         
  -1   5  10       1265.74       1264.79        31.21 o                         
   0   5  10       2826.01       2922.80        49.68 o                         
   1   5  10       6702.23       7232.61       111.63 o                         
   2   5  10        759.25        924.81        40.24 o                         
   3   5  10        982.61       1032.08        36.94 o                         
   4   5  10          1.69          1.48         7.72 o                         
   5   5  10       1276.24       1245.05        50.60 o                         
   6   5  10       1922.76       1898.65        27.63 o                         
   7   5  10       2280.38       2308.52        40.77 o                         
   8   5  10       2270.07       2298.13        36.04 o                         
   9   5  10        146.96        148.43         7.72 o                         
  10   5  10        263.69        251.33        11.62 o                         
  -7   6  10         74.73         77.13         4.80 o                         
  -6   6  10         15.82         11.81         2.89 o                         
  -5   6  10          9.84         11.40         3.58 o                         
  -4   6  10       1980.13       2044.16        34.93 o                         
  -3   6  10       1749.31       1678.93        30.96 o                         
  -2   6  10        593.60        543.24        41.61 o                         
  -1   6  10        413.94        436.78        26.79 o                         
   0   6  10         68.97         57.85         9.83 o                         
   1   6  10       4114.76       4097.46        68.97 o                         
   2   6  10       4235.00       4505.59        93.25 o                         
   3   6  10       2775.19       2821.58        81.28 o                         
   4   6  10       3782.72       3902.88        94.59 o                         
   5   6  10        679.17        639.39        50.94 o                         
   6   6  10        283.38        261.76        10.85 o                         
   7   6  10        103.91        100.54         6.74 o                         
   8   6  10        924.40        930.83        17.03 o                         
   9   6  10       2305.11       2434.55        40.56 o                         
  10   6  10        966.27        918.36        19.89 o                         
  -7   7  10        533.00        551.66        12.84 o                         
  -6   7  10        376.55        384.23        10.14 o                         
  -5   7  10       2368.36       2386.97        39.16 o                         
  -4   7  10        352.23        355.10        10.74 o                         
  -3   7  10        141.78        146.21         7.54 o                         
  -2   7  10        292.69        254.71         9.08 o                         
  -1   7  10        381.75        388.05        28.88 o                         
   0   7  10        472.96        449.25        23.38 o                         
   1   7  10        378.70        369.19        20.87 o                         
   2   7  10        408.59        403.99        44.06 o                         
   3   7  10         32.89         29.45        14.18 o                         
   4   7  10        536.06        556.71        67.14 o                         
   5   7  10       1863.20       1806.90        23.82 o                         
   6   7  10       1009.34       1026.54        17.84 o                         
   7   7  10       1139.92       1172.30        19.14 o                         
   8   7  10       1331.05       1298.27        20.27 o                         
   9   7  10         65.63         50.70         3.90 o                         
  -6   8  10          0.36          0.99         1.96 o                         
  -5   8  10        495.31        492.82        10.72 o                         
  -4   8  10       1875.99       1801.54        25.14 o                         
  -3   8  10        664.21        611.65        15.40 o                         
  -2   8  10        190.85        174.51        12.53 o                         
  -1   8  10         76.71         63.53         6.66 o                         
   0   8  10       1496.65       1418.14        29.28 o                         
   1   8  10       2480.53       2363.69        37.60 o                         
   2   8  10        256.41        249.04        10.45 o                         
   3   8  10        125.36        118.71         8.06 o                         
   4   8  10        331.03        293.96        22.99 o                         
   5   8  10        480.77        459.30        10.29 o                         
   6   8  10        464.11        433.70        10.95 o                         
   7   8  10        991.76       1048.97        21.12 o                         
   8   8  10       2782.65       2902.71        40.71 o                         
   9   8  10       1701.23       1728.04        26.10 o                         
  -5   9  10        279.22        262.85         7.91 o                         
  -4   9  10          8.80          7.53         2.66 o                         
  -3   9  10        558.45        552.78        14.01 o                         
  -2   9  10        210.97        175.52        11.00 o                         
  -1   9  10        672.49        656.49        18.90 o                         
   0   9  10        659.87        576.61        20.45 o                         
   1   9  10        387.32        357.39        12.82 o                         
   2   9  10          3.57          7.22         4.34 o                         
   3   9  10        244.56        198.66         9.33 o                         
   4   9  10       1165.29       1199.77        18.75 o                         
   5   9  10        913.05        957.62        17.25 o                         
   6   9  10         89.14         98.29         5.66 o                         
   7   9  10        247.77        271.79         8.91 o                         
   8   9  10         47.37         47.45         4.32 o                         
   9   9  10        420.57        409.34        14.28 o                         
  -4  10  10        818.45        830.53        18.35 o                         
  -3  10  10         23.48         18.74         3.35 o                         
  -2  10  10         17.13         10.18         3.52 o                         
  -1  10  10         93.60         96.00         6.70 o                         
   0  10  10        860.29        871.00        27.85 o                         
   1  10  10        593.35        565.65        32.74 o                         
   2  10  10       1305.01       1345.70        30.08 o                         
   3  10  10        531.28        496.27        13.06 o                         
   4  10  10         10.75          9.94         3.38 o                         
   5  10  10        617.86        589.83        12.98 o                         
   6  10  10        616.25        665.01        14.53 o                         
   7  10  10       1134.36       1187.57        21.21 o                         
   8  10  10        589.18        579.76        11.78 o                         
  -2  11  10         33.24         28.92         3.39 o                         
  -1  11  10        684.60        679.59        14.74 o                         
   0  11  10         17.79         11.27         5.17 o                         
   1  11  10        240.83        256.61        10.84 o                         
   2  11  10         67.55         75.11         6.66 o                         
   3  11  10       1174.17       1295.32        51.92 o                         
   4  11  10       1741.96       1842.61        31.38 o                         
   5  11  10        273.66        297.17         8.32 o                         
   6  11  10         35.57         33.49         4.75 o                         
   7  11  10          0.50         -2.78         2.78 o                         
   0  12  10        839.66        864.62        23.77 o                         
   1  12  10        332.47        327.21        16.05 o                         
   2  12  10         28.42         30.31         5.48 o                         
   3  12  10         40.99         36.41         4.40 o                         
   4  12  10        655.66        620.85        15.00 o                         
   5  12  10       1535.51       1457.56        27.40 o                         
  -5  -8  11        208.75        190.51         6.41 o                         
  -4  -8  11        916.94        874.30        16.72 o                         
  -3  -8  11       1272.25       1310.72        27.70 o                         
  -2  -8  11         20.15         17.17         3.61 o                         
  -1  -8  11        207.36        185.04         6.73 o                         
   0  -8  11         91.79         75.41         8.13 o                         
   1  -8  11       1422.89       1409.32        43.37 o                         
  -7  -7  11        607.35        587.73        15.59 o                         
  -6  -7  11         26.43         38.05         4.05 o                         
  -5  -7  11          7.67         12.37         3.05 o                         
  -4  -7  11         49.50         49.54         4.43 o                         
  -3  -7  11       1839.38       1886.64        29.16 o                         
  -2  -7  11        858.65        866.24        16.65 o                         
  -1  -7  11        768.02        759.66        16.97 o                         
   0  -7  11        228.07        253.59        17.31 o                         
   1  -7  11        119.95        111.85         7.43 o                         
   2  -7  11       1537.38       1612.08        31.49 o                         
   3  -7  11       1113.48       1136.93        22.77 o                         
  -7  -6  11        678.95        641.68        14.81 o                         
  -6  -6  11        265.44        263.06         8.61 o                         
  -5  -6  11        406.72        411.68        10.32 o                         
  -4  -6  11        131.14        134.92         7.60 o                         
  -3  -6  11        243.66        202.98         9.30 o                         
  -2  -6  11       1112.43       1087.77        22.34 o                         
  -1  -6  11         17.53         11.70         4.26 o                         
   0  -6  11       2129.78       2064.50        35.54 o                         
   1  -6  11       2540.10       2610.82        42.94 o                         
   2  -6  11        703.98        711.34        18.70 o                         
   3  -6  11         51.70         51.53         4.73 o                         
   4  -6  11          0.87          4.19         3.26 o                         
   5  -6  11        327.42        347.41        12.17 o                         
  -8  -5  11       1073.59       1067.60        18.59 o                         
  -7  -5  11         66.88         61.97         5.11 o                         
  -6  -5  11        370.37        360.94         8.12 o                         
  -5  -5  11        313.92        306.28         7.54 o                         
  -4  -5  11        432.26        436.31        13.37 o                         
  -3  -5  11       1045.01       1004.47        20.55 o                         
  -2  -5  11       1963.46       1942.81        32.62 o                         
  -1  -5  11          9.49          7.91         4.18 o                         
   0  -5  11         12.63         12.88         4.04 o                         
   1  -5  11       1701.44       1658.69        28.86 o                         
   2  -5  11       2619.29       2561.98        40.30 o                         
   3  -5  11       1188.98       1166.47        22.43 o                         
   4  -5  11       1030.96       1038.94        16.06 o                         
   5  -5  11        421.85        451.69        11.22 o                         
   6  -5  11         10.98          7.66         2.31 o                         
  -8  -4  11        150.55        150.31         5.91 o                         
  -7  -4  11        347.68        384.80         9.15 o                         
  -6  -4  11         47.61         46.38         4.40 o                         
  -5  -4  11        195.92        183.06         5.94 o                         
  -4  -4  11        356.36        336.12         8.77 o                         
  -3  -4  11         35.78         29.84         3.59 o                         
  -2  -4  11       1332.88       1314.21        22.98 o                         
  -1  -4  11       1310.74       1329.52        28.24 o                         
   0  -4  11       2085.25       2117.94        34.29 o                         
   1  -4  11       2162.20       2114.04        34.43 o                         
   2  -4  11         18.74         27.20         5.48 o                         
   3  -4  11        209.22        193.52         8.92 o                         
   4  -4  11        756.18        716.38        13.06 o                         
   5  -4  11       1477.07       1531.25        22.24 o                         
   6  -4  11       2450.17       2585.52        40.09 o                         
   7  -4  11        381.83        395.58        10.37 o                         
  -9  -3  11        490.96        465.22        10.19 o                         
  -8  -3  11        785.63        804.25        13.62 o                         
  -7  -3  11         26.96         33.62         3.84 o                         
  -6  -3  11        541.33        540.21        12.08 o                         
  -5  -3  11        929.38        962.37        16.05 o                         
  -4  -3  11       1230.16       1212.99        34.59 o                         
  -3  -3  11       2548.37       2489.99        77.61 o                         
  -2  -3  11          8.64         28.58        11.87 o                         
  -1  -3  11         38.28         23.34        10.47 o                         
   0  -3  11         15.14          8.96        10.74 o                         
   1  -3  11       3684.07       3493.26        70.79 o                         
   2  -3  11       3546.50       3642.28        82.80 o                         
   3  -3  11        234.66        238.34         7.66 o                         
   4  -3  11        199.41        213.24         6.96 o                         
   5  -3  11         88.86         88.14         5.47 o                         
   6  -3  11        591.79        591.90        12.50 o                         
   7  -3  11       1565.06       1673.40        36.67 o                         
  -9  -2  11         25.96         36.06         3.28 o                         
  -8  -2  11        432.72        461.33         9.97 o                         
  -7  -2  11       1808.03       1894.06        26.87 o                         
  -6  -2  11        152.87        178.49         7.16 o                         
  -5  -2  11       1722.87       1669.80        22.24 o                         
  -4  -2  11         71.12         77.98        36.70 o                         
  -3  -2  11        194.41        194.27        24.95 o                         
  -2  -2  11       4373.61       4492.70        94.65 o                         
  -1  -2  11        580.99        535.06        26.15 o                         
   0  -2  11       2464.64       2519.11        53.43 o                         
   1  -2  11        160.77        168.73        16.44 o                         
   2  -2  11        580.61        563.97        40.09 o                         
   3  -2  11        394.90        372.79        33.43 o                         
   4  -2  11        619.26        613.20        12.99 o                         
   5  -2  11       3005.03       3087.28        44.08 o                         
   6  -2  11       1333.34       1370.84        25.86 o                         
   7  -2  11        297.80        271.24         9.81 o                         
   8  -2  11          9.55         11.44         3.16 o                         
  -9  -1  11        750.44        723.79        14.87 o                         
  -8  -1  11        171.34        177.19         6.37 o                         
  -7  -1  11        461.19        491.68        13.23 o                         
  -6  -1  11        122.05        136.19         6.52 o                         
  -5  -1  11        498.22        475.77         9.63 o                         
  -4  -1  11       2286.27       2214.17        90.96 o                         
  -3  -1  11        113.48        131.87        26.08 o                         
  -2  -1  11          9.39          5.91         9.40 o                         
  -1  -1  11       1302.41       1351.77        38.80 o                         
   0  -1  11       1915.06       1821.13        39.22 o                         
   1  -1  11       6451.26       6711.55       106.41 o                         
   2  -1  11        103.20         81.42        18.06 o                         
   3  -1  11        388.26        404.26        53.41 o                         
   4  -1  11        141.39        129.89        24.51 o                         
   5  -1  11       1170.80       1079.78        22.05 o                         
   6  -1  11        950.45       1026.74        21.33 o                         
   7  -1  11       1229.62       1294.10        24.44 o                         
   8  -1  11       1914.78       2038.64        33.09 o                         
  -9   0  11         21.28         20.54         5.29 o                         
  -8   0  11       1862.86       1894.06        26.07 o                         
  -7   0  11       1091.23       1108.58        18.10 o                         
  -6   0  11        373.39        383.55         9.20 o                         
  -5   0  11        582.83        584.44        35.31 o                         
  -4   0  11        441.90        303.11        28.48 o                         
  -3   0  11       1863.68       1810.37        77.81 o                         
  -2   0  11       1292.94       1309.73        41.23 o                         
  -1   0  11       2446.37       2517.52        48.02 o                         
   0   0  11        476.33        468.09        20.63 o                         
   1   0  11        210.50        175.94        12.78 o                         
   2   0  11       2027.54       1956.61        58.38 o                         
   3   0  11       1017.23        924.68        35.14 o                         
   4   0  11       3819.16       3708.09        81.07 o                         
   5   0  11       1593.88       1622.05        28.25 o                         
   6   0  11          6.42          5.20         4.56 o                         
   7   0  11        284.10        254.98        12.59 o                         
   8   0  11        692.19        669.02        18.20 o                         
   9   0  11       1570.09       1513.46        24.85 o                         
  -9   1  11        405.16        392.39         8.64 o                         
  -8   1  11         80.56         85.04         5.97 o                         
  -7   1  11        177.02        154.22         6.42 o                         
  -6   1  11        190.74        205.48         7.52 o                         
  -5   1  11        188.35        199.54        13.35 o                         
  -4   1  11       2422.72       2403.38       112.80 o                         
  -3   1  11         25.01         26.53        11.19 o                         
  -2   1  11        132.90         87.19        13.75 o                         
  -1   1  11        998.72        974.76        28.94 o                         
   0   1  11       2910.63       3009.78        44.75 o                         
   1   1  11       3253.72       3223.25        58.89 o                         
   2   1  11         23.39         40.43        27.32 o                         
   3   1  11        576.77        583.82        30.31 o                         
   4   1  11        625.29        644.12        37.50 o                         
   5   1  11       4185.02       4057.44       239.36 o                         
   6   1  11       2335.42       2379.18        40.97 o                         
   7   1  11        819.44        810.58        19.98 o                         
   8   1  11        519.42        526.32        21.48 o                         
   9   1  11          6.22          9.77         5.21 o                         
  -9   2  11       1030.10       1052.07        18.01 o                         
  -8   2  11       1602.80       1666.87        25.51 o                         
  -7   2  11        183.14        218.36         8.41 o                         
  -6   2  11        200.34        203.94         8.24 o                         
  -5   2  11         20.58         13.69         3.04 o                         
  -4   2  11        821.58        776.69        57.65 o                         
  -3   2  11       3161.31       3588.69        92.44 o                         
  -2   2  11       1147.57       1227.84        71.63 o                         
  -1   2  11       2049.23       2231.54        42.67 o                         
   0   2  11       1115.70       1316.66        33.57 o                         
   1   2  11       3728.42       3695.61        58.83 o                         
   2   2  11       5227.00       5848.87       126.34 o                         
   3   2  11       1718.84       1722.97        43.27 o                         
   4   2  11        119.81         81.54        12.44 o                         
   5   2  11        205.81        185.53        14.25 o                         
   6   2  11       3321.76       3254.68        54.14 o                         
   7   2  11       1438.81       1409.03        28.69 o                         
   8   2  11       1017.76       1026.90        22.72 o                         
   9   2  11       1987.94       2157.74        57.96 o                         
  -8   3  11        620.39        675.85        12.81 o                         
  -7   3  11       1167.56       1194.15        20.32 o                         
  -6   3  11        754.17        743.51        21.68 o                         
  -5   3  11        290.45        272.40         7.86 o                         
  -4   3  11        439.44        435.52        37.92 o                         
  -3   3  11       1026.79        942.39        34.06 o                         
  -2   3  11       2116.94       2119.54        67.54 o                         
  -1   3  11        538.35        555.75        25.62 o                         
   0   3  11       4303.87       4476.70        70.09 o                         
   1   3  11        109.15        118.60        11.92 o                         
   2   3  11         18.71         31.55         9.75 o                         
   3   3  11        435.93        429.99        26.94 o                         
   4   3  11       3185.39       3277.94        67.11 o                         
   5   3  11       3955.64       4021.11       124.29 o                         
   6   3  11       1173.75       1105.98        21.40 o                         
   7   3  11         19.16         26.59         8.70 o                         
   8   3  11         37.63         34.50         5.47 o                         
   9   3  11        294.72        281.69        10.56 o                         
  10   3  11       1824.18       1782.94        74.23 o                         
  -8   4  11       1089.23       1163.55        23.26 o                         
  -7   4  11         41.51         44.35         4.01 o                         
  -6   4  11         80.39         84.18         5.47 o                         
  -5   4  11       1346.83       1362.06        20.64 o                         
  -4   4  11       1173.00       1099.49        25.93 o                         
  -3   4  11        497.27        496.53        32.54 o                         
  -2   4  11         17.33         12.80         8.80 o                         
  -1   4  11          1.31          5.19         6.49 o                         
   0   4  11        761.38        642.48        23.31 o                         
   1   4  11       7568.22       7977.05       120.61 o                         
   2   4  11        381.04        399.61        23.50 o                         
   3   4  11       1776.31       1903.26        51.97 o                         
   4   4  11        221.22        192.32        22.17 o                         
   5   4  11         17.55         24.31        15.99 o                         
   6   4  11       1225.11       1193.78        22.58 o                         
   7   4  11        519.17        528.26        14.05 o                         
   8   4  11       2782.29       2852.89        42.77 o                         
   9   4  11       2092.45       2133.98        36.83 o                         
  10   4  11         20.88         17.64         4.69 o                         
  -8   5  11       2489.59       2501.57        37.80 o                         
  -7   5  11       1123.99       1150.72        21.28 o                         
  -6   5  11        450.98        423.03         9.70 o                         
  -5   5  11        208.20        205.24         7.89 o                         
  -4   5  11        601.65        564.29        12.05 o                         
  -3   5  11        932.33        793.04        46.33 o                         
  -2   5  11       1015.87        934.28        35.34 o                         
  -1   5  11       2433.25       2387.62        46.88 o                         
   0   5  11        940.76        909.72        27.35 o                         
   1   5  11         41.52         31.24         8.77 o                         
   2   5  11       2121.95       2221.28        57.84 o                         
   3   5  11        390.89        342.42        25.82 o                         
   4   5  11       5484.42       5528.63        97.79 o                         
   5   5  11        805.96        809.02        64.77 o                         
   6   5  11        782.62        800.59        17.35 o                         
   7   5  11         26.34         20.26         4.68 o                         
   8   5  11        217.65        201.87         8.99 o                         
   9   5  11       1834.97       1922.32        33.33 o                         
  10   5  11       1491.70       1477.23        86.74 o                         
  -7   6  11        112.98        128.31         5.65 o                         
  -6   6  11         32.96         26.47         3.30 o                         
  -5   6  11       1224.89       1207.80        23.40 o                         
  -4   6  11       1648.50       1739.83        27.30 o                         
  -3   6  11        157.05        139.96         6.68 o                         
  -2   6  11        245.07        244.18        23.72 o                         
  -1   6  11          8.55         -7.68         8.57 o                         
   0   6  11        324.17        295.23        18.74 o                         
   1   6  11       1301.72       1254.11        35.30 o                         
   2   6  11        657.44        613.15        43.10 o                         
   3   6  11       1039.87       1053.73        47.48 o                         
   4   6  11         21.21         22.49        14.26 o                         
   5   6  11       1858.29       1719.67        21.82 o                         
   6   6  11        479.19        497.19        20.95 o                         
   7   6  11       2387.16       2454.24        37.68 o                         
   8   6  11       1571.87       1548.68        26.23 o                         
   9   6  11        347.92        350.64        11.17 o                         
  -6   7  11        141.07        136.11         6.09 o                         
  -5   7  11          9.52          8.39         3.29 o                         
  -4   7  11        833.60        832.58        17.67 o                         
  -3   7  11       1776.11       1697.80        28.90 o                         
  -2   7  11       1508.32       1502.40        31.07 o                         
  -1   7  11       3405.69       3431.42        50.23 o                         
   0   7  11       1219.43       1192.36        35.71 o                         
   1   7  11       1637.15       1572.61        46.46 o                         
   2   7  11       1849.45       1737.79        56.86 o                         
   3   7  11       1754.71       1683.44        63.07 o                         
   4   7  11       1319.54       1338.10        26.56 o                         
   5   7  11         33.38         41.23         3.51 o                         
   6   7  11        512.95        481.99        10.37 o                         
   7   7  11        465.64        487.70        10.62 o                         
   8   7  11       1297.11       1326.55        18.89 o                         
   9   7  11       2353.80       2396.72        42.85 o                         
  -6   8  11         47.65         48.61         3.58 o                         
  -5   8  11        985.72        920.18        19.81 o                         
  -4   8  11        363.62        380.76        10.98 o                         
  -3   8  11        199.58        203.85        13.12 o                         
  -2   8  11        128.56        114.43         7.38 o                         
  -1   8  11        183.26        166.94        12.42 o                         
   0   8  11       2645.37       2539.79        45.34 o                         
   1   8  11       3808.51       3724.20        80.09 o                         
   2   8  11          4.60          6.20         5.78 o                         
   3   8  11        242.95        222.78         8.93 o                         
   4   8  11       1117.64       1119.61        19.22 o                         
   5   8  11       2058.67       2053.75        28.21 o                         
   6   8  11        330.89        333.54         9.33 o                         
   7   8  11        216.83        223.93         8.30 o                         
   8   8  11        466.05        461.33        16.35 o                         
   9   8  11         10.77         10.39         2.57 o                         
  -5   9  11          8.26          6.17         3.76 o                         
  -4   9  11       1324.25       1328.94        23.47 o                         
  -3   9  11        452.08        456.92        12.31 o                         
  -2   9  11        294.30        281.03        10.20 o                         
  -1   9  11        603.77        585.23        17.64 o                         
   0   9  11        993.68       1018.41        80.07 o                         
   1   9  11       2105.16       2026.90        38.13 o                         
   2   9  11       3193.75       3209.60        55.09 o                         
   3   9  11        256.78        248.03        20.38 o                         
   4   9  11       1289.59       1298.86        23.20 o                         
   5   9  11        429.26        406.77        10.10 o                         
   6   9  11       1013.84       1015.60        18.03 o                         
   7   9  11        465.05        486.21        12.55 o                         
   8   9  11       1564.78       1625.31        27.09 o                         
  -3  10  11         36.31         41.11         4.09 o                         
  -2  10  11         27.20         25.02         4.11 o                         
  -1  10  11        518.02        490.82        13.79 o                         
   0  10  11        867.43        796.80        29.19 o                         
   1  10  11          6.09         -4.91         4.91 o                         
   2  10  11         18.08         16.80         6.95 o                         
   3  10  11        362.26        371.26        11.70 o                         
   4  10  11        936.32        969.77        18.04 o                         
   5  10  11        488.50        473.10        12.20 o                         
   6  10  11        168.84        177.46         8.19 o                         
   7  10  11         97.50        114.50         4.90 o                         
   8  10  11          3.12          5.29         2.32 o                         
  -2  11  11        337.27        314.00         9.09 o                         
  -1  11  11         20.36         26.53        10.22 o                         
   0  11  11        177.37        180.89        11.92 o                         
   1  11  11        509.65        549.15        17.58 o                         
   2  11  11        224.85        242.35        27.94 o                         
   3  11  11        482.72        498.49        13.00 o                         
   4  11  11         85.95         75.18         6.23 o                         
   5  11  11        752.37        750.56        13.83 o                         
   6  11  11        562.04        600.77        24.15 o                         
   1  12  11          3.66          6.17         3.85 o                         
   2  12  11         11.38          9.84         4.31 o                         
   3  12  11         39.93         48.52         4.69 o                         
   4  12  11        647.01        626.17        14.79 o                         
  -4  -8  12         63.49         52.92         4.63 o                         
  -3  -8  12        106.80        109.04         8.99 o                         
  -2  -8  12       1425.14       1357.84        27.24 o                         
  -1  -8  12        601.95        607.45        12.59 o                         
   0  -8  12        262.86        263.76        15.22 o                         
  -6  -7  12         53.36         50.87         5.90 o                         
  -5  -7  12         16.89         18.16         3.38 o                         
  -4  -7  12        648.81        658.87        14.32 o                         
  -3  -7  12       1051.52       1082.45        20.63 o                         
  -2  -7  12          5.05          5.23         3.86 o                         
  -1  -7  12          1.04          0.14         3.26 o                         
   0  -7  12         60.72         55.72         5.94 o                         
   1  -7  12        849.22        873.55        19.42 o                         
   2  -7  12        841.82        841.77        24.20 o                         
  -7  -6  12        938.20        923.31        23.44 o                         
  -6  -6  12        143.36        129.47         6.50 o                         
  -5  -6  12         99.64         90.87         5.72 o                         
  -4  -6  12         97.11         91.54         6.19 o                         
  -3  -6  12       1185.28       1171.31        22.93 o                         
  -2  -6  12       1243.92       1296.47        29.37 o                         
  -1  -6  12         45.15         47.20         6.26 o                         
   0  -6  12        452.45        456.45        15.18 o                         
   1  -6  12        222.62        203.35         8.56 o                         
   2  -6  12       1295.64       1334.51        27.79 o                         
   3  -6  12       1029.10       1023.40        19.06 o                         
   4  -6  12        737.89        763.27        20.91 o                         
  -8  -5  12        116.42        100.43         7.00 o                         
  -7  -5  12        196.38        198.40         6.25 o                         
  -6  -5  12        250.76        254.37        10.51 o                         
  -5  -5  12        438.41        426.70        10.60 o                         
  -4  -5  12        543.97        565.03        15.71 o                         
  -3  -5  12        794.77        807.09        17.93 o                         
  -2  -5  12        123.56        123.16         8.98 o                         
  -1  -5  12         36.97         47.98         6.50 o                         
   0  -5  12       1015.63        964.96        19.24 o                         
   1  -5  12        883.91        894.10        19.47 o                         
   2  -5  12       1089.55       1091.17        21.98 o                         
   3  -5  12        285.83        278.30         9.47 o                         
   4  -5  12         31.65         24.83         5.03 o                         
   5  -5  12        376.96        398.37        11.28 o                         
  -8  -4  12       2341.37       2337.19        36.13 o                         
  -7  -4  12        970.92        985.24        16.98 o                         
  -6  -4  12         56.44         49.47         4.81 o                         
  -5  -4  12        265.47        262.80         9.26 o                         
  -4  -4  12       1344.90       1354.08        28.51 o                         
  -3  -4  12       2299.98       2345.64        37.86 o                         
  -2  -4  12        751.38        735.83        16.91 o                         
  -1  -4  12         28.75         22.51         5.71 o                         
   0  -4  12         56.32         46.76         5.25 o                         
   1  -4  12        306.99        265.87         8.98 o                         
   2  -4  12       1078.61       1074.05        19.06 o                         
   3  -4  12        892.95        872.95        14.95 o                         
   4  -4  12       1167.62       1151.59        17.65 o                         
   5  -4  12        572.63        589.45        16.87 o                         
   6  -4  12        146.94        146.37         5.61 o                         
  -8  -3  12          8.08          6.22         2.51 o                         
  -7  -3  12       1020.16       1039.41        16.48 o                         
  -6  -3  12        425.95        466.14        11.53 o                         
  -5  -3  12        302.36        292.50         8.23 o                         
  -4  -3  12       2101.55       2033.57        28.28 o                         
  -3  -3  12          9.55          4.84         3.95 o                         
  -2  -3  12       1420.24       1456.87        34.10 o                         
  -1  -3  12        166.22        168.50        16.74 o                         
   0  -3  12        510.78        501.76        29.40 o                         
   1  -3  12       2388.32       2391.97        32.08 o                         
   2  -3  12          3.88          7.09         2.97 o                         
   3  -3  12        208.58        171.35         6.67 o                         
   4  -3  12         49.10         47.72         3.85 o                         
   5  -3  12       1824.34       1721.60        59.35 o                         
   6  -3  12       3714.49       3868.97        51.81 o                         
   7  -3  12        263.29        249.66         8.47 o                         
  -9  -2  12       1092.04       1039.39        15.79 o                         
  -8  -2  12       1218.46       1313.39        20.67 o                         
  -7  -2  12        273.35        260.30        13.12 o                         
  -6  -2  12        582.67        550.32        11.64 o                         
  -5  -2  12        177.92        172.75         7.23 o                         
  -4  -2  12       1494.39       1453.14        27.75 o                         
  -3  -2  12       3012.74       2957.65       111.97 o                         
  -2  -2  12       1458.11       1438.11        48.46 o                         
  -1  -2  12          2.45         -6.40         7.87 o                         
   0  -2  12        682.22        677.00        27.59 o                         
   1  -2  12       3582.19       3594.60        80.70 o                         
   2  -2  12       2387.84       2349.44        82.64 o                         
   3  -2  12        325.59        334.67         9.39 o                         
   4  -2  12         30.15         30.90         3.63 o                         
   5  -2  12          1.12          7.30         3.22 o                         
   6  -2  12        733.54        744.11        14.60 o                         
   7  -2  12       1836.42       1924.11        41.65 o                         
   8  -2  12        771.95        771.82        16.53 o                         
  -9  -1  12         80.84         82.05         3.90 o                         
  -8  -1  12        907.40        906.69        14.53 o                         
  -7  -1  12        899.80        970.28        15.04 o                         
  -6  -1  12        647.04        648.88        11.97 o                         
  -5  -1  12       1097.41       1071.92        15.13 o                         
  -4  -1  12        570.99        542.94        79.23 o                         
  -3  -1  12         80.85         73.29        23.34 o                         
  -2  -1  12        450.40        464.16        30.55 o                         
  -1  -1  12        841.38        861.25        31.13 o                         
   0  -1  12       1589.92       1613.08        40.70 o                         
   1  -1  12        110.36         94.39        14.51 o                         
   2  -1  12        365.65        365.62        23.47 o                         
   3  -1  12        276.77        210.16        29.88 o                         
   4  -1  12        628.55        613.50        12.12 o                         
   5  -1  12       1810.77       1927.45        30.09 o                         
   6  -1  12        130.13        134.39         6.94 o                         
   7  -1  12         15.12         21.38         4.10 o                         
   8  -1  12        111.65        103.19         8.31 o                         
  -9   0  12        616.97        588.08        10.59 o                         
  -8   0  12        276.25        270.11         8.42 o                         
  -7   0  12        153.00        125.33         5.75 o                         
  -6   0  12         32.90         21.60         3.26 o                         
  -5   0  12        389.88        382.74         8.09 o                         
  -4   0  12       2016.87       1861.11       126.35 o                         
  -3   0  12       1353.36       1351.37        85.28 o                         
  -2   0  12         23.32         32.29        11.35 o                         
  -1   0  12         21.55         24.20         8.11 o                         
   0   0  12       2877.49       2942.82        54.71 o                         
   1   0  12       4369.69       4424.68        88.89 o                         
   2   0  12        444.20        491.07        42.78 o                         
   3   0  12        875.87        846.44        39.70 o                         
   4   0  12         96.59         45.47        18.43 o                         
   5   0  12        650.74        626.43        20.43 o                         
   6   0  12        947.31        986.85        18.82 o                         
   7   0  12       1155.76       1196.89        20.89 o                         
   8   0  12       1664.76       1758.22        29.46 o                         
   9   0  12        962.83        905.32        29.61 o                         
  -9   1  12        204.90        200.12         5.75 o                         
  -8   1  12       1931.02       2014.32        29.51 o                         
  -7   1  12        712.50        706.17        12.95 o                         
  -6   1  12         14.67         15.73         3.38 o                         
  -5   1  12         53.71         52.56         3.89 o                         
  -4   1  12        335.13        385.73        63.80 o                         
  -3   1  12        605.75        573.06        38.17 o                         
  -2   1  12        229.41        186.46        18.63 o                         
  -1   1  12       1008.46       1052.29        30.21 o                         
   0   1  12        840.25        808.32        23.34 o                         
   1   1  12          0.61          5.01         7.29 o                         
   2   1  12       1492.83       1466.17        61.52 o                         
   3   1  12         39.75         32.25        11.85 o                         
   4   1  12        429.18        382.32        26.39 o                         
   5   1  12       1507.41       1515.63        32.92 o                         
   6   1  12         17.83         29.55         5.30 o                         
   7   1  12         20.03         19.62         4.76 o                         
   8   1  12        523.12        487.91        13.16 o                         
   9   1  12       1619.99       1578.87        29.96 o                         
  -8   2  12          2.73          2.82         3.39 o                         
  -7   2  12        803.34        804.55        18.65 o                         
  -6   2  12       1015.31        993.05        17.03 o                         
  -5   2  12        128.52        131.94         5.58 o                         
  -4   2  12       3899.66       4070.59       251.25 o                         
  -3   2  12         27.48         25.79        13.22 o                         
  -2   2  12        129.15        108.32        16.16 o                         
  -1   2  12         71.61         47.47         8.78 o                         
   0   2  12        419.21        414.11        19.94 o                         
   1   2  12       1060.18       1023.24        26.84 o                         
   2   2  12        180.51        227.86        36.52 o                         
   3   2  12         56.00         48.54        11.38 o                         
   4   2  12        240.58        221.06        20.53 o                         
   5   2  12       2126.75       2110.61        57.52 o                         
   6   2  12      10575.79      10786.88       155.92 o                         
   7   2  12       1478.81       1473.36        29.38 o                         
   8   2  12       2051.03       1961.64        35.42 o                         
   9   2  12          6.26          0.39         7.30 o                         
  -8   3  12       1397.17       1445.64        21.77 o                         
  -7   3  12         33.53         34.03         3.76 o                         
  -6   3  12         66.81         72.71         5.15 o                         
  -5   3  12        155.42        159.30         6.37 o                         
  -4   3  12        326.94        320.18        11.17 o                         
  -3   3  12       2740.67       2650.42        79.47 o                         
  -2   3  12        204.03        163.69        20.61 o                         
  -1   3  12        138.55        137.00        12.87 o                         
   0   3  12        599.48        623.93        23.17 o                         
   1   3  12       2151.55       2177.79        46.47 o                         
   2   3  12        208.54        190.21        19.35 o                         
   3   3  12        610.96        608.76        52.01 o                         
   4   3  12       1379.86       1266.04        44.12 o                         
   5   3  12        624.95        620.48        53.79 o                         
   6   3  12        100.97         93.87        11.47 o                         
   7   3  12        816.53        849.47        20.68 o                         
   8   3  12       1367.19       1370.53        27.32 o                         
   9   3  12       3035.81       3019.02       112.92 o                         
  -8   4  12       1060.45       1051.72        18.59 o                         
  -7   4  12       1720.15       1749.08        28.29 o                         
  -6   4  12        934.09        936.02        17.14 o                         
  -5   4  12       3105.67       3079.06        39.56 o                         
  -4   4  12        807.12        751.40        18.61 o                         
  -3   4  12         94.57         74.88        21.34 o                         
  -2   4  12        239.00        196.19        19.86 o                         
  -1   4  12        825.24        796.43        61.39 o                         
   0   4  12       4468.09       4659.48        90.45 o                         
   1   4  12       1396.35       1475.67        37.25 o                         
   2   4  12        275.40        260.74        21.56 o                         
   3   4  12        148.94        162.44        17.98 o                         
   4   4  12        673.57        569.67        35.15 o                         
   5   4  12       5353.41       5279.46       112.51 o                         
   6   4  12        532.50        534.97        14.18 o                         
   7   4  12        114.06        105.64         9.40 o                         
   8   4  12         15.82         16.47         4.30 o                         
   9   4  12        679.60        736.80        24.32 o                         
  -7   5  12          0.45          3.09         2.62 o                         
  -6   5  12         90.35         80.41         9.39 o                         
  -5   5  12        565.65        555.39        10.83 o                         
  -4   5  12       1376.76       1409.44        25.97 o                         
  -3   5  12       2937.44       2845.24        48.32 o                         
  -2   5  12         18.65         10.86        16.11 o                         
  -1   5  12         64.82         87.29        22.69 o                         
   0   5  12        614.77        574.11        25.65 o                         
   1   5  12       1990.32       2025.36        46.20 o                         
   2   5  12        207.33        201.51        20.46 o                         
   3   5  12        219.27        211.92        23.96 o                         
   4   5  12        299.46        244.31        27.22 o                         
   5   5  12          1.52         -0.56         2.77 o                         
   6   5  12        847.09        835.78        15.77 o                         
   7   5  12        965.34        977.08        19.86 o                         
   8   5  12       1287.62       1336.96        29.36 o                         
   9   5  12       1112.30       1110.35        19.44 o                         
  -7   6  12       1479.46       1463.86        23.87 o                         
  -6   6  12        570.84        579.27        13.15 o                         
  -5   6  12        931.29        934.77        19.18 o                         
  -4   6  12         59.51         64.87         5.52 o                         
  -3   6  12        568.33        573.77        15.46 o                         
  -2   6  12       3373.17       3373.43        45.07 o                         
  -1   6  12       3231.84       3387.76       107.33 o                         
   0   6  12       1147.85       1141.58        37.34 o                         
   1   6  12          7.49         -4.40         8.05 o                         
   2   6  12        346.18        319.40        25.87 o                         
   3   6  12         69.92         59.85        19.27 o                         
   4   6  12       1561.07       1451.21        25.79 o                         
   5   6  12         46.61         42.90         3.67 o                         
   6   6  12        920.65        925.51        16.91 o                         
   7   6  12        124.66        131.83         6.71 o                         
   8   6  12         31.56         32.25         3.72 o                         
   9   6  12       1082.83       1108.70        28.59 o                         
  -6   7  12        189.46        186.88         6.75 o                         
  -5   7  12       1368.51       1425.58        29.42 o                         
  -4   7  12       2262.19       2269.94        37.34 o                         
  -3   7  12        296.11        261.76         9.16 o                         
  -2   7  12        419.82        415.53        14.45 o                         
  -1   7  12        133.08        112.75         8.31 o                         
   0   7  12         51.49         38.20         7.38 o                         
   1   7  12        248.46        229.09        24.93 o                         
   2   7  12         72.85         67.65         8.62 o                         
   3   7  12        281.84        275.94         8.68 o                         
   4   7  12        103.70         87.46         5.86 o                         
   5   7  12       1400.94       1392.37        20.92 o                         
   6   7  12        555.04        571.91        11.43 o                         
   7   7  12        937.87        976.69        15.74 o                         
   8   7  12        732.73        752.34        13.50 o                         
   9   7  12        324.47        318.09         8.51 o                         
  -5   8  12         58.60         42.48         5.02 o                         
  -4   8  12       1188.04       1187.56        22.35 o                         
  -3   8  12        346.58        351.33        11.14 o                         
  -2   8  12        179.32        187.49        10.89 o                         
  -1   8  12        622.29        642.00        21.97 o                         
   0   8  12        228.86        219.18        17.76 o                         
   1   8  12        217.15        189.22        13.72 o                         
   2   8  12        637.95        630.05        32.32 o                         
   3   8  12         50.81         46.03        11.44 o                         
   4   8  12       1770.34       1796.94        30.53 o                         
   5   8  12        430.81        438.63         9.29 o                         
   6   8  12        236.50        207.53         7.78 o                         
   7   8  12         10.72         12.96         3.01 o                         
   8   8  12       1282.46       1326.97        27.76 o                         
   9   8  12       1599.68       1586.41        37.71 o                         
  -4   9  12        658.03        630.82        14.69 o                         
  -3   9  12          4.46          7.51         3.61 o                         
  -2   9  12         93.11         71.39         6.70 o                         
  -1   9  12         14.58         17.62         4.80 o                         
   0   9  12       1630.09       1625.31        43.34 o                         
   1   9  12        539.04        506.62        33.99 o                         
   2   9  12        292.00        314.16        27.21 o                         
   3   9  12        391.31        387.84        15.77 o                         
   4   9  12        126.85        115.98         8.07 o                         
   5   9  12       1484.93       1462.23        21.19 o                         
   6   9  12         47.21         45.43         4.13 o                         
   7   9  12         97.58        100.60         8.06 o                         
   8   9  12        111.57        106.07         5.32 o                         
  -3  10  12       1074.13       1052.50        18.93 o                         
  -2  10  12        336.49        327.51        10.05 o                         
  -1  10  12        790.11        835.46        20.52 o                         
   0  10  12         48.85         32.38         6.79 o                         
   1  10  12         91.60         99.12        12.09 o                         
   2  10  12        187.55        206.34        17.61 o                         
   3  10  12        509.13        518.84        13.77 o                         
   4  10  12        263.62        285.98        10.99 o                         
   5  10  12        136.91        143.63         8.97 o                         
   6  10  12        333.01        317.72         8.91 o                         
   7  10  12        568.70        561.36        10.51 o                         
  -1  11  12       1170.20       1217.43        46.70 o                         
   0  11  12       1222.73       1309.04        33.96 o                         
   1  11  12         36.51         35.08         4.96 o                         
   2  11  12         17.32         20.32         5.70 o                         
   3  11  12          7.45         13.68         3.44 o                         
   4  11  12        540.67        552.79        18.06 o                         
   5  11  12        159.64        164.12         7.53 o                         
   6  11  12        288.99        281.29        14.80 o                         
   1  12  12       1016.60        982.71        20.34 o                         
   2  12  12        159.24        156.79        15.43 o                         
   3  12  12        243.96        228.76         8.89 o                         
   4  12  12         32.06         38.29         3.89 o                         
  -5  -7  13        194.41        175.56        11.99 o                         
  -4  -7  13        269.65        245.17         7.67 o                         
  -3  -7  13         11.17         16.03         3.31 o                         
  -2  -7  13       1458.70       1477.79        29.56 o                         
  -1  -7  13        109.83        120.46         6.20 o                         
   0  -7  13        278.90        252.79        16.24 o                         
   1  -7  13        136.39        123.30         7.95 o                         
  -6  -6  13        115.51        101.09         6.18 o                         
  -5  -6  13         19.05         21.03         3.34 o                         
  -4  -6  13        854.20        916.57        18.28 o                         
  -3  -6  13       1031.50       1091.00        22.87 o                         
  -2  -6  13         46.19         41.71         8.16 o                         
  -1  -6  13          0.15          8.27         4.61 o                         
   0  -6  13         27.94         24.63         5.02 o                         
   1  -6  13       1021.12       1022.87        29.55 o                         
   2  -6  13       1178.82       1187.22        24.43 o                         
   3  -6  13        268.77        243.79         8.43 o                         
  -7  -5  13       1625.66       1653.37        26.36 o                         
  -6  -5  13        659.31        712.61        86.74 o                         
  -5  -5  13        107.67        115.57         6.27 o                         
  -4  -5  13         29.44         30.26         4.57 o                         
  -3  -5  13        558.78        526.86        13.99 o                         
  -2  -5  13       1416.80       1423.25        26.96 o                         
  -1  -5  13        139.71        126.35         7.82 o                         
   0  -5  13        292.60        332.66        11.69 o                         
   1  -5  13         36.08         38.01         5.72 o                         
   2  -5  13        402.18        373.14        11.83 o                         
   3  -5  13        759.74        736.00        13.82 o                         
   4  -5  13        574.96        552.74        16.33 o                         
   5  -5  13        815.49        812.51        20.20 o                         
  -8  -4  13         51.12         34.61         5.42 o                         
  -7  -4  13          5.21          4.99         2.63 o                         
  -6  -4  13         74.55         79.75         4.78 o                         
  -5  -4  13        699.68        675.37        13.11 o                         
  -4  -4  13       2130.11       2169.06        36.79 o                         
  -3  -4  13        845.03        788.32        20.49 o                         
  -2  -4  13        118.33        109.34         7.27 o                         
  -1  -4  13        495.36        515.64        16.65 o                         
   0  -4  13        310.07        292.15        10.13 o                         
   1  -4  13        389.00        413.32        11.77 o                         
   2  -4  13         93.98        106.58         6.23 o                         
   3  -4  13          2.64          4.34         3.19 o                         
   4  -4  13         33.39         39.52         3.87 o                         
   5  -4  13       1232.68       1198.92        40.33 o                         
   6  -4  13        813.72        787.19        16.28 o                         
  -8  -3  13       1825.45       1903.34        29.78 o                         
  -7  -3  13       1519.50       1540.58        23.55 o                         
  -6  -3  13        268.00        276.25         8.50 o                         
  -5  -3  13        161.83        160.76         6.49 o                         
  -4  -3  13        171.58        167.02         7.83 o                         
  -3  -3  13       4454.03       4465.18        64.28 o                         
  -2  -3  13        694.68        691.74        19.90 o                         
  -1  -3  13        358.01        328.43        11.07 o                         
   0  -3  13        932.58        869.73        18.12 o                         
   1  -3  13         77.87         68.19         5.19 o                         
   2  -3  13        914.52        889.30        16.80 o                         
   3  -3  13        396.56        407.15        12.49 o                         
   4  -3  13         58.47         63.41         4.33 o                         
   5  -3  13        800.91        835.35        16.93 o                         
   6  -3  13        608.53        568.87        12.10 o                         
  -8  -2  13         17.54         16.19         3.22 o                         
  -7  -2  13        992.56       1040.54        16.16 o                         
  -6  -2  13       1298.94       1272.83        19.54 o                         
  -5  -2  13        437.87        477.34        10.75 o                         
  -4  -2  13       2576.52       2468.35        35.89 o                         
  -3  -2  13        618.74        611.86        12.74 o                         
  -2  -2  13       1277.61       1254.33        25.66 o                         
  -1  -2  13         72.04         62.06        12.23 o                         
   0  -2  13        147.00        117.58        14.57 o                         
   1  -2  13       1067.96       1066.44        26.32 o                         
   2  -2  13         32.50         33.81         3.78 o                         
   3  -2  13         54.28         63.57         4.84 o                         
   4  -2  13        112.27        122.29         6.11 o                         
   5  -2  13        453.04        491.49        11.75 o                         
   6  -2  13       2922.45       3085.29        57.54 o                         
   7  -2  13         29.72         25.74         3.64 o                         
  -8  -1  13       1586.78       1723.53        28.19 o                         
  -7  -1  13        423.93        416.20         9.31 o                         
  -6  -1  13         30.33         34.74         3.61 o                         
  -5  -1  13         34.01         31.73         3.34 o                         
  -4  -1  13       1017.37        981.94        17.70 o                         
  -3  -1  13       3123.87       3054.70        47.71 o                         
  -2  -1  13       1238.22       1154.91        59.71 o                         
  -1  -1  13         59.57         52.33        10.12 o                         
   0  -1  13         83.18         71.80        11.39 o                         
   1  -1  13       2097.29       2034.78        56.30 o                         
   2  -1  13       2520.98       2664.75        92.18 o                         
   3  -1  13       1995.04       2009.62        30.35 o                         
   4  -1  13        882.48        889.00        15.33 o                         
   5  -1  13         23.40         24.05         3.76 o                         
   6  -1  13        689.37        698.02        13.07 o                         
   7  -1  13       1596.89       1671.69        28.35 o                         
   8  -1  13        490.99        486.42        19.74 o                         
  -8   0  13       1327.32       1342.96        20.68 o                         
  -7   0  13        885.43        956.55        17.20 o                         
  -6   0  13        906.58        938.64        16.00 o                         
  -5   0  13        575.48        567.98        10.68 o                         
  -4   0  13        175.56        175.46         9.65 o                         
  -3   0  13        143.08        158.43        67.97 o                         
  -2   0  13         22.29         15.72        16.48 o                         
  -1   0  13        291.35        274.35        20.77 o                         
   0   0  13       1074.76       1059.61        41.37 o                         
   1   0  13        343.83        330.52        27.68 o                         
   2   0  13        142.29        106.35        18.06 o                         
   3   0  13        522.14        453.16        43.57 o                         
   4   0  13        894.95        840.60        14.74 o                         
   5   0  13       2480.71       2472.83        41.03 o                         
   6   0  13         30.49         27.59         4.14 o                         
   7   0  13         10.78          8.82         3.36 o                         
   8   0  13        192.44        183.13         6.70 o                         
  -8   1  13        947.16        976.26        18.27 o                         
  -7   1  13        109.22         98.53         5.47 o                         
  -6   1  13        153.53        161.51         6.59 o                         
  -5   1  13       1738.13       1760.16        23.22 o                         
  -4   1  13       6496.10       6621.93        76.71 o                         
  -3   1  13       3165.87       3245.82       110.26 o                         
  -2   1  13        892.48        974.35        38.23 o                         
  -1   1  13        439.71        399.66        20.54 o                         
   0   1  13        311.83        287.08        20.22 o                         
   1   1  13       1715.51       1768.63        49.73 o                         
   2   1  13        746.75        745.83        37.21 o                         
   3   1  13        481.00        445.51        42.33 o                         
   4   1  13        112.08        102.92         5.17 o                         
   5   1  13       1757.10       1766.92        27.93 o                         
   6   1  13       6031.43       6350.58        83.83 o                         
   7   1  13       1261.05       1316.45        22.16 o                         
   8   1  13       1951.98       1968.04        32.49 o                         
  -8   2  13       2070.82       2199.87        34.52 o                         
  -7   2  13       1452.70       1531.39        27.00 o                         
  -6   2  13        455.80        468.16        15.01 o                         
  -5   2  13          5.66          9.94         2.76 o                         
  -4   2  13         79.31         76.53         4.54 o                         
  -3   2  13       3888.48       3962.58       241.45 o                         
  -2   2  13       1431.34       1370.38        46.17 o                         
  -1   2  13       1251.22       1280.86        36.99 o                         
   0   2  13       1026.28        964.35        29.52 o                         
   1   2  13         28.25         24.19         8.37 o                         
   2   2  13       1244.06       1233.22        42.30 o                         
   3   2  13         22.80         20.86        12.55 o                         
   4   2  13        170.99        131.01        25.65 o                         
   5   2  13         64.87         67.62         5.41 o                         
   6   2  13         57.37         55.57         5.27 o                         
   7   2  13        389.11        410.23        12.03 o                         
   8   2  13         24.90         25.02         3.87 o                         
   9   2  13        864.62        866.09        18.17 o                         
  -8   3  13          4.85          5.86         2.47 o                         
  -7   3  13       1103.25       1128.20        29.43 o                         
  -6   3  13       1250.61       1269.57        21.43 o                         
  -5   3  13       4325.54       4358.51        53.73 o                         
  -4   3  13       3176.04       2915.84        34.96 o                         
  -3   3  13       2440.26       2277.28       118.85 o                         
  -2   3  13        341.46        295.14        24.27 o                         
  -1   3  13        382.78        375.71        20.03 o                         
   0   3  13       2168.76       2374.83        50.91 o                         
   1   3  13       2897.66       3053.79        59.01 o                         
   2   3  13        676.86        577.85        32.26 o                         
   3   3  13        457.68        449.22        51.48 o                         
   4   3  13          1.43          5.94        18.97 o                         
   5   3  13        906.68        905.15        16.35 o                         
   6   3  13       1455.11       1513.45        25.83 o                         
   7   3  13        181.06        170.72         7.82 o                         
   8   3  13        532.81        531.23        12.19 o                         
   9   3  13          1.27          0.08         2.95 o                         
  -7   4  13        200.94        204.36         7.40 o                         
  -6   4  13        211.05        208.28         7.43 o                         
  -5   4  13        173.46        156.18         6.23 o                         
  -4   4  13       2526.01       2575.40        37.06 o
[truncated: 106,516 more chars]
